# Supplementary material for: Ammonium tris­(tetra­ethyl­ammonium) hexa­cosa­oxidoocta­molybdate
Source: Acta Crystallogr Sect E Struct Rep Online. 2008 Feb 15;64(Pt 3):m474–5. doi: 10.1107/S1600536808004182 (PMC2960748; doi:10.1107/S1600536808004182)
Supplement: Supplementary file 1 [file e-64-0m474-sup1.cif]

##############################################################################
###                                                                        ###
###        Electronic paper (Acta Crystallographica Section E)             ###
###                                                                        ###
##############################################################################
#                                                                            #
# This CIF contains the data in a paper accepted for publication in Acta     #
# Crystallographica Section E. It conforms to the requirements of Notes      #
# for Authors for Section E, and has been peer reviewed under the auspices   #
# of the IUCr Commission on Journals.                                        #
#                                                                            #
# Full details of the Crystallographic Information File format               #
# are given in the paper "The Crystallographic Information File (CIF):       #
# a New Standard Archive File for Crystallography" by S. R. Hall, F. H.      #
# Allen and I. D. Brown [Acta Cryst. (1991), A47, 655-685].                  #
#                                                                            #
# The current version of the core CIF dictionary is obtainable from          #
# ftp://ftp.iucr.org/pub/cif_core.dic. The current version number is 2.1.    #
#                                                                            #
# Software is freely available for graphical display of the structure(s) in  #
# this CIF.  For information consult the CIF home page http://www.iucr.org/  #
# cif/home.html                                                              #
#                                                                            #
##############################################################################
                                             
data_global
_audit_creation_method     'WinGX routine-INITIALISE'
_journal_date_recd_electronic     2008-02-01
_journal_date_accepted     2008-02-11
_journal_name_full     'Acta Crystallographica, Section E'
_journal_year     2008
_journal_volume     64
_journal_issue      3
_journal_page_first     m474
_journal_page_last     m475
_journal_paper_category     QM
_journal_coeditor_code     BT2676
_publ_contact_author_name     'Nourredine, Benali-Cherif '
_publ_contact_author_address
;
Laboratoire des Structures, Propri\'et\'es et Interactions InterAtomiques,
Centre Universitaire de Khenchela,
40000, Khenchela, Alg\'erie
;
_publ_contact_author_email     'benalicherif@hotmail.com'
_publ_contact_author_fax     '00 (213) 32 33 19 60'
_publ_contact_author_phone     '00 (213) 32 33 19 60'
_publ_section_title
;
Ammonium tris(tetraethylammonium) hexacosaoxidooctamolybdate
;
loop_
    _publ_author_name
    _publ_author_address
    'Ikram Zebiri'
;
Laboratoire de Chimie des Mat\'eriaux
Facult\'e des Sciences
Universit\'e Mentouri
25000
Constantine
Algeria
;
    'Le\"ila Bencharif'
;
Laboratoire de Chimie des Mat\'eriaux
Facult\'e des Sciences
Universit\'e Mentouri
25000
Constantine
Algeria
;
    'Amani Direm'
;
Laboratoire des Structures
Propri\'et\'es et Interactions Interatomiques
Centre Universitaire de Khenchela
40000 Khenchela
Algeria
;
    'Mustapha Bencharif'
;
Laboratoire de Chimie des Mat\'eriaux
Facult\'e des Sciences
Universit\'e Mentouri
25000
Constantine
Algeria
;
    'Nourredine Benali-Cherif'
;
Laboratoire des Structures
Propri\'et\'es et Interactions Interatomiques
Centre Universitaire de Khenchela
40000 Khenchela
Algeria
;
_publ_section_synopsis     .
data_I
_chemical_name_systematic
;
Ammonium tris(tetraethylammonium) hexacosaoxidooctamolybdate
;
_chemical_name_common
               'bis[(tris(tetraethylammonium)Hexacosaoxaoctamolybdate ammonium]'
_chemical_formula_moiety     'N H4 + , 3C8 H20 N + , Mo8 O26 4-'
_chemical_formula_sum     'C24 H64 Mo8 N4 O26'
_chemical_formula_iupac     'N H4 (C8 H20 N)3 [Mo8 O26]'
_chemical_formula_weight     1592.31
_chemical_melting_point     ?
_symmetry_cell_setting     monoclinic
_symmetry_space_group_name_H-M     'P 21'
_symmetry_space_group_name_Hall     'P 2yb'
loop_
    _symmetry_equiv_pos_as_xyz
    'x, y, z'
    '-x, y+1/2, -z'
_cell_length_a     10.7154(2)
_cell_length_b     22.8873(3)
_cell_length_c     19.9338(2)
_cell_angle_alpha     90.00
_cell_angle_beta     96.906(8)
_cell_angle_gamma     90.00
_cell_volume     4853.23(12)
_cell_formula_units_Z     4
_cell_measurement_reflns_used     29087
_cell_measurement_theta_min     1.03
_cell_measurement_theta_max     30.96
_cell_measurement_temperature     293(2)
_exptl_crystal_description     prism
_exptl_crystal_colour     colourless
_exptl_crystal_size_max     0.25
_exptl_crystal_size_mid     0.15
_exptl_crystal_size_min     0.05
_exptl_crystal_density_diffrn     2.179
_exptl_crystal_density_meas     ?
_exptl_crystal_density_method     'not measured'
_exptl_crystal_F_000     3120
_exptl_absorpt_coefficient_mu     2.080
_exptl_absorpt_correction_type     none
_exptl_absorpt_process_details     ?
_exptl_absorpt_correction_T_min     ?
_exptl_absorpt_correction_T_max     ?
_exptl_special_details
;
 ?
;
_diffrn_ambient_temperature     293(2)
_diffrn_radiation_type     MoK\a
_diffrn_radiation_wavelength     0.71073
_diffrn_radiation_source     'fine-focus sealed tube'
_diffrn_radiation_monochromator     graphite
_diffrn_measurement_device_type     ?
_diffrn_measurement_device     'Nonius KappaCCD'
_diffrn_measurement_method     \w/\q
_diffrn_detector_area_resol_mean     ?
_diffrn_reflns_number     57681
_diffrn_reflns_av_R_equivalents     0.0739
_diffrn_reflns_av_sigmaI/netI     0.0801
_diffrn_reflns_theta_min     1.03
_diffrn_reflns_theta_max     30.96
_diffrn_reflns_theta_full     30.96
_diffrn_measured_fraction_theta_max     0.972
_diffrn_measured_fraction_theta_full     0.972
_diffrn_reflns_limit_h_min     -15
_diffrn_reflns_limit_h_max     12
_diffrn_reflns_limit_k_min     -31
_diffrn_reflns_limit_k_max     33
_diffrn_reflns_limit_l_min     -28
_diffrn_reflns_limit_l_max     25
_diffrn_standards_number     ?
_diffrn_standards_interval_count     ?
_diffrn_standards_interval_time     ?
_diffrn_standards_decay_%     0
_refine_special_details
;
 Refinement of F^2^ against ALL reflections.  The weighted R-factor wR and
 goodness of fit S are based on F^2^, conventional R-factors R are based
 on F, with F set to zero for negative F^2^. The threshold expression of
 F^2^ > 2sigma(F^2^) is used only for calculating R-factors(gt) etc. and is
 not relevant to the choice of reflections for refinement.  R-factors based
 on F^2^ are statistically about twice as large as those based on F, and R-
 factors based on ALL data will be even larger.
;
_reflns_number_total     29087
_reflns_number_gt     21795
_reflns_threshold_expression     I>2\s(I)
_refine_ls_structure_factor_coef     Fsqd
_refine_ls_matrix_type     full
_refine_ls_R_factor_all     0.0753
_refine_ls_R_factor_gt     0.0480
_refine_ls_wR_factor_gt     0.1092
_refine_ls_wR_factor_ref     0.1238
_refine_ls_goodness_of_fit_ref     1.006
_refine_ls_restrained_S_all     1.006
_refine_ls_number_reflns     29087
_refine_ls_number_parameters     1117
_refine_ls_number_restraints     1
_refine_ls_hydrogen_treatment     constr
_refine_ls_weighting_scheme     calc
_refine_ls_weighting_details
               'calc w = 1/[\s^2^(Fo^2^)+(0.0616P)^2^] where P=(Fo^2^+2Fc^2^)/3'
_atom_sites_solution_hydrogens     difmap
_atom_sites_solution_primary     direct
_atom_sites_solution_secondary     difmap
_refine_ls_shift/su_max     0.003
_refine_ls_shift/su_mean     0.001
_refine_diff_density_max     0.864
_refine_diff_density_min     -1.289
_refine_ls_extinction_method     none
_refine_ls_extinction_coef     ?
_refine_ls_abs_structure_details     'Flack (1983), with 13317 Friedel pairs'
_refine_ls_abs_structure_Flack     0.17(4)
loop_
    _atom_type_symbol
    _atom_type_description
    _atom_type_scat_dispersion_real
    _atom_type_scat_dispersion_imag
    _atom_type_scat_source
    'C' 'C' 0.0033 0.0016
                         'International Tables Vol C Tables 4.2.6.8 and 6.1.1.4'
    'H' 'H' 0.0000 0.0000
                         'International Tables Vol C Tables 4.2.6.8 and 6.1.1.4'
    'O' 'O' 0.0106 0.0060
                         'International Tables Vol C Tables 4.2.6.8 and 6.1.1.4'
    'Mo' 'Mo' -1.6832 0.6857
                         'International Tables Vol C Tables 4.2.6.8 and 6.1.1.4'
    'N' 'N' 0.0061 0.0033
                         'International Tables Vol C Tables 4.2.6.8 and 6.1.1.4'
_computing_data_collection     'KappaCCD Server Software (Nonius, 1998)'
_computing_cell_refinement     'DENZO and SCALEPAK (Otwinowski & Minor, 1997)'
_computing_data_reduction     'DENZO and SCALEPAK (Otwinowski & Minor, 1997)'
_computing_structure_solution     'SIR2004 (Burla <i>et al.</i>,  2005)'
_computing_structure_refinement     'SHELXL97 (Sheldrick, 2008)'
_computing_molecular_graphics
                               'ORTEP3 (Farrugia, 1997) and PLATON (Spek, 2003)'
_computing_publication_material     'WinGX (Farrugia, 1999)'
loop_
    _atom_site_type_symbol
    _atom_site_label
    _atom_site_fract_x
    _atom_site_fract_y
    _atom_site_fract_z
    _atom_site_U_iso_or_equiv
    _atom_site_adp_type
    _atom_site_calc_flag
    _atom_site_refinement_flags
    _atom_site_occupancy
    _atom_site_disorder_assembly
    _atom_site_disorder_group
    C C11B 0.5900(10) -0.0413(4) -1.1150(6) 0.066(3) Uani d . 1 . .
    H H11F 0.6002 -0.0562 -1.1596 0.080 Uiso calc R 1 . .
    H H11G 0.5827 -0.0747 -1.0858 0.080 Uiso calc R 1 . .
    C C12B 0.4705(11) -0.0079(6) -1.1198(6) 0.090(4) Uani d . 1 . .
    H H12F 0.4019 -0.0329 -1.1367 0.135 Uiso calc R 1 . .
    H H12H 0.4746 0.0245 -1.1500 0.135 Uiso calc R 1 . .
    H H12G 0.4576 0.0063 -1.0759 0.135 Uiso calc R 1 . .
    C C17B 0.8094(10) -0.0531(4) -1.0826(6) 0.062(3) Uani d . 1 . .
    H H17G 0.8087 -0.0722 -1.1261 0.074 Uiso calc R 1 . .
    H H17F 0.7886 -0.0824 -1.0507 0.074 Uiso calc R 1 . .
    C C18B 0.9424(11) -0.0322(5) -1.0604(7) 0.089(4) Uani d . 1 . .
    H H18H 0.9992 -0.0647 -1.0593 0.134 Uiso calc R 1 . .
    H H18F 0.9466 -0.0152 -1.0161 0.134 Uiso calc R 1 . .
    H H18G 0.9655 -0.0034 -1.0917 0.134 Uiso calc R 1 . .
    C C13B 0.6950(9) 0.0206(4) -1.0217(5) 0.051(2) Uani d . 1 . .
    H H13G 0.7733 0.0405 -1.0069 0.061 Uiso calc R 1 . .
    H H13F 0.6298 0.0501 -1.0289 0.061 Uiso calc R 1 . .
    C C14B 0.6647(11) -0.0188(5) -0.9654(6) 0.072(3) Uani d . 1 . .
    H H14H 0.6587 0.0040 -0.9255 0.108 Uiso calc R 1 . .
    H H14F 0.7300 -0.0474 -0.9562 0.108 Uiso calc R 1 . .
    H H14G 0.5860 -0.0382 -0.9786 0.108 Uiso calc R 1 . .
    C C15B 0.7342(10) 0.0402(4) -1.1364(4) 0.056(3) Uani d . 1 . .
    H H15F 0.6614 0.0657 -1.1421 0.067 Uiso calc R 1 . .
    H H15G 0.8039 0.0629 -1.1145 0.067 Uiso calc R 1 . .
    C C16B 0.7648(12) 0.0237(6) -1.2051(5) 0.081(3) Uani d . 1 . .
    H H16F 0.7765 0.0585 -1.2306 0.121 Uiso calc R 1 . .
    H H16H 0.6971 0.0012 -1.2279 0.121 Uiso calc R 1 . .
    H H16G 0.8407 0.0010 -1.2008 0.121 Uiso calc R 1 . .
    C C37A 0.8065(8) 0.5109(4) -0.7215(4) 0.0412(19) Uani d . 1 . .
    H H37C 0.8783 0.4851 -0.7117 0.049 Uiso calc R 1 . .
    H H37D 0.7340 0.4867 -0.7359 0.049 Uiso calc R 1 . .
    C C38A 0.8300(11) 0.5503(5) -0.7793(5) 0.069(3) Uani d . 1 . .
    H H38C 0.8431 0.5269 -0.8179 0.103 Uiso calc R 1 . .
    H H38D 0.9032 0.5737 -0.7663 0.103 Uiso calc R 1 . .
    H H38E 0.7586 0.5752 -0.7906 0.103 Uiso calc R 1 . .
    C C33A 0.6717(9) 0.5826(4) -0.6681(5) 0.063(3) Uani d . 1 . .
    H H33C 0.6629 0.6025 -0.6259 0.076 Uiso calc R 1 . .
    H H33D 0.6894 0.6122 -0.7006 0.076 Uiso calc R 1 . .
    C C34A 0.5496(10) 0.5544(5) -0.6928(6) 0.079(3) Uani d . 1 . .
    H H34E 0.4855 0.5838 -0.7007 0.119 Uiso calc R 1 . .
    H H34D 0.5274 0.5273 -0.6595 0.119 Uiso calc R 1 . .
    H H34C 0.5572 0.5340 -0.7342 0.119 Uiso calc R 1 . .
    C C31A 0.7639(10) 0.4937(4) -0.6057(4) 0.055(2) Uani d . 1 . .
    H H31C 0.6935 0.4697 -0.6242 0.066 Uiso calc R 1 . .
    H H31D 0.8379 0.4690 -0.5998 0.066 Uiso calc R 1 . .
    C C32A 0.7386(13) 0.5163(6) -0.5368(5) 0.095(4) Uani d . 1 . .
    H H32C 0.7253 0.4839 -0.5080 0.143 Uiso calc R 1 . .
    H H32D 0.6652 0.5407 -0.5420 0.143 Uiso calc R 1 . .
    H H32E 0.8095 0.5387 -0.5171 0.143 Uiso calc R 1 . .
    C C35A 0.8932(10) 0.5803(4) -0.6292(5) 0.068(3) Uani d . 1 . .
    H H35C 0.8783 0.5944 -0.5850 0.081 Uiso calc R 1 . .
    H H35D 0.8951 0.6140 -0.6586 0.081 Uiso calc R 1 . .
    C C36A 1.0221(10) 0.5509(5) -0.6228(6) 0.093(4) Uani d . 1 . .
    H H36D 1.0853 0.5783 -0.6049 0.139 Uiso calc R 1 . .
    H H36E 1.0396 0.5380 -0.6665 0.139 Uiso calc R 1 . .
    H H36C 1.0224 0.5180 -0.5930 0.139 Uiso calc R 1 . .
    C C31B 0.7787(12) 0.4874(5) -1.1157(5) 0.073(3) Uani d . 1 . .
    H H31F 0.7046 0.4664 -1.1355 0.088 Uiso calc R 1 . .
    H H31G 0.8496 0.4609 -1.1146 0.088 Uiso calc R 1 . .
    C C32B 0.7615(14) 0.5032(7) -1.0450(7) 0.117(5) Uani d . 1 . .
    H H32F 0.7463 0.4685 -1.0202 0.176 Uiso calc R 1 . .
    H H32G 0.6912 0.5292 -1.0452 0.176 Uiso calc R 1 . .
    H H32H 0.8360 0.5222 -1.0239 0.176 Uiso calc R 1 . .
    C C36B 1.0417(10) 0.5365(6) -1.1401(6) 0.090(4) Uani d . 1 . .
    H H36G 1.1121 0.5606 -1.1236 0.135 Uiso calc R 1 . .
    H H36H 1.0488 0.5250 -1.1858 0.135 Uiso calc R 1 . .
    H H36F 1.0408 0.5023 -1.1123 0.135 Uiso calc R 1 . .
    C C35B 0.9245(10) 0.5695(6) -1.1379(7) 0.099(4) Uani d . 1 . .
    H H35F 0.9298 0.6047 -1.1645 0.119 Uiso calc R 1 . .
    H H35G 0.9212 0.5816 -1.0916 0.119 Uiso calc R 1 . .
    C C33B 0.7009(11) 0.5859(5) -1.1646(7) 0.082(4) Uani d . 1 . .
    H H33F 0.7056 0.6041 -1.1204 0.099 Uiso calc R 1 . .
    H H33G 0.7190 0.6157 -1.1965 0.099 Uiso calc R 1 . .
    C C34B 0.5712(10) 0.5651(6) -1.1835(8) 0.101(5) Uani d . 1 . .
    H H34H 0.5144 0.5977 -1.1852 0.152 Uiso calc R 1 . .
    H H34G 0.5497 0.5375 -1.1505 0.152 Uiso calc R 1 . .
    H H34F 0.5649 0.5467 -1.2270 0.152 Uiso calc R 1 . .
    C C38B 0.8294(12) 0.5536(6) -1.2869(6) 0.099(5) Uani d . 1 . .
    H H38F 0.8290 0.5321 -1.3283 0.149 Uiso calc R 1 . .
    H H38G 0.9102 0.5715 -1.2755 0.149 Uiso calc R 1 . .
    H H38H 0.7657 0.5832 -1.2924 0.149 Uiso calc R 1 . .
    C C37B 0.8032(9) 0.5122(4) -1.2306(5) 0.057(3) Uani d . 1 . .
    H H37G 0.7225 0.4936 -1.2436 0.069 Uiso calc R 1 . .
    H H37F 0.8666 0.4817 -1.2268 0.069 Uiso calc R 1 . .
    C C26B 0.6949(9) 0.3370(6) -0.9758(6) 0.098(5) Uani d . 1 . .
    H H26H 0.6245 0.3564 -1.0007 0.148 Uiso calc R 1 . .
    H H26F 0.7330 0.3112 -1.0055 0.148 Uiso calc R 1 . .
    H H26G 0.7554 0.3655 -0.9576 0.148 Uiso calc R 1 . .
    C C25B 0.6511(6) 0.3026(3) -0.9195(3) 0.0489(17) Uani d . 1 . .
    H H25G 0.5889 0.2746 -0.9389 0.059 Uiso calc R 1 . .
    H H25F 0.6091 0.3291 -0.8916 0.059 Uiso calc R 1 . .
    C C27B 0.6876(7) 0.2404(4) -0.8198(4) 0.061(2) Uani d . 1 . .
    H H27F 0.6205 0.2161 -0.8415 0.073 Uiso calc R 1 . .
    H H27G 0.6492 0.2706 -0.7949 0.073 Uiso calc R 1 . .
    C C28B 0.7712(11) 0.2031(7) -0.7696(6) 0.109(5) Uani d . 1 . .
    H H28G 0.7218 0.1865 -0.7373 0.163 Uiso calc R 1 . .
    H H28F 0.8367 0.2269 -0.7466 0.163 Uiso calc R 1 . .
    H H28H 0.8080 0.1722 -0.7934 0.163 Uiso calc R 1 . .
    C C21B 0.8170(7) 0.2264(4) -0.9148(4) 0.056(2) Uani d . 1 . .
    H H21F 0.8832 0.2068 -0.8858 0.067 Uiso calc R 1 . .
    H H21G 0.8561 0.2476 -0.9489 0.067 Uiso calc R 1 . .
    C C22B 0.7296(10) 0.1811(7) -0.9492(7) 0.118(5) Uani d . 1 . .
    H H22G 0.7759 0.1555 -0.9754 0.177 Uiso calc R 1 . .
    H H22H 0.6642 0.2001 -0.9784 0.177 Uiso calc R 1 . .
    H H22F 0.6931 0.1587 -0.9157 0.177 Uiso calc R 1 . .
    C C23B 0.8546(6) 0.3111(4) -0.8435(4) 0.0550(19) Uani d . 1 . .
    H H23F 0.9185 0.2889 -0.8159 0.066 Uiso calc R 1 . .
    H H23G 0.8939 0.3282 -0.8803 0.066 Uiso calc R 1 . .
    C C25A -0.1879(7) 0.2949(4) -0.4261(4) 0.065(2) Uani d . 1 . .
    H H25D -0.1448 0.2662 -0.4508 0.078 Uiso calc R 1 . .
    H H25C -0.1250 0.3213 -0.4039 0.078 Uiso calc R 1 . .
    C C26A -0.2785(12) 0.3297(7) -0.4761(7) 0.124(6) Uani d . 1 . .
    H H26E -0.2325 0.3484 -0.5086 0.186 Uiso calc R 1 . .
    H H26D -0.3201 0.3588 -0.4521 0.186 Uiso calc R 1 . .
    H H26C -0.3399 0.3038 -0.4990 0.186 Uiso calc R 1 . .
    C C27A -0.1540(6) 0.2306(4) -0.3304(3) 0.0507(18) Uani d . 1 . .
    H H27D -0.0903 0.2578 -0.3109 0.061 Uiso calc R 1 . .
    H H27C -0.1143 0.2040 -0.3593 0.061 Uiso calc R 1 . .
    C C28A -0.2019(11) 0.1955(6) -0.2736(6) 0.092(4) Uani d . 1 . .
    H H28D -0.1328 0.1756 -0.2482 0.139 Uiso calc R 1 . .
    H H28E -0.2627 0.1674 -0.2925 0.139 Uiso calc R 1 . .
    H H28C -0.2404 0.2215 -0.2443 0.139 Uiso calc R 1 . .
    C C21A -0.3582(7) 0.2250(4) -0.4049(4) 0.059(2) Uani d . 1 . .
    H H21C -0.4010 0.2079 -0.3694 0.070 Uiso calc R 1 . .
    H H21D -0.4185 0.2492 -0.4324 0.070 Uiso calc R 1 . .
    C C22A -0.3181(9) 0.1771(6) -0.4477(7) 0.114(5) Uani d . 1 . .
    H H22D -0.3903 0.1548 -0.4659 0.171 Uiso calc R 1 . .
    H H22C -0.2600 0.1521 -0.4209 0.171 Uiso calc R 1 . .
    H H22E -0.2782 0.1933 -0.4840 0.171 Uiso calc R 1 . .
    C C23A -0.3159(7) 0.3067(4) -0.3295(4) 0.0575(19) Uani d . 1 . .
    H H23C -0.3591 0.2848 -0.2976 0.069 Uiso calc R 1 . .
    H H23D -0.3791 0.3281 -0.3586 0.069 Uiso calc R 1 . .
    C C15A 0.7166(12) 0.0417(4) -0.6414(5) 0.070(3) Uani d . 1 . .
    H H15C 0.6406 0.0651 -0.6455 0.084 Uiso calc R 1 . .
    H H15D 0.7853 0.0669 -0.6232 0.084 Uiso calc R 1 . .
    C C16A 0.7398(15) 0.0239(6) -0.7106(6) 0.111(5) Uani d . 1 . .
    H H16C 0.7429 0.0580 -0.7384 0.167 Uiso calc R 1 . .
    H H16E 0.6732 -0.0012 -0.7298 0.167 Uiso calc R 1 . .
    H H16D 0.8184 0.0034 -0.7083 0.167 Uiso calc R 1 . .
    C C11A 0.5875(13) -0.0434(4) -0.6125(7) 0.089(4) Uani d . 1 . .
    H H11C 0.5995 -0.0625 -0.6546 0.106 Uiso calc R 1 . .
    H H11D 0.5840 -0.0738 -0.5788 0.106 Uiso calc R 1 . .
    C C12A 0.4644(12) -0.0134(7) -0.6217(6) 0.101(4) Uani d . 1 . .
    H H12C 0.3991 -0.0414 -0.6343 0.152 Uiso calc R 1 . .
    H H12E 0.4643 0.0156 -0.6566 0.152 Uiso calc R 1 . .
    H H12D 0.4498 0.0052 -0.5802 0.152 Uiso calc R 1 . .
    C C13A 0.6887(11) 0.0267(5) -0.5263(5) 0.064(3) Uani d . 1 . .
    H H13D 0.6175 0.0530 -0.5348 0.077 Uiso calc R 1 . .
    H H13C 0.7630 0.0506 -0.5147 0.077 Uiso calc R 1 . .
    C C14A 0.6698(12) -0.0111(5) -0.4652(6) 0.087(4) Uani d . 1 . .
    H H14E 0.6620 0.0136 -0.4270 0.131 Uiso calc R 1 . .
    H H14C 0.7407 -0.0366 -0.4552 0.131 Uiso calc R 1 . .
    H H14D 0.5948 -0.0340 -0.4751 0.131 Uiso calc R 1 . .
    C C17A 0.8105(12) -0.0467(6) -0.5868(8) 0.095(4) Uani d . 1 . .
    H H17D 0.8079 -0.0670 -0.6296 0.114 Uiso calc R 1 . .
    H H17C 0.7995 -0.0756 -0.5525 0.114 Uiso calc R 1 . .
    C C18A 0.9391(14) -0.0192(7) -0.5705(8) 0.128(6) Uani d . 1 . .
    H H18E 1.0026 -0.0488 -0.5711 0.192 Uiso calc R 1 . .
    H H18C 0.9455 -0.0017 -0.5265 0.192 Uiso calc R 1 . .
    H H18D 0.9507 0.0101 -0.6035 0.192 Uiso calc R 1 . .
    C C24B 0.8107(10) 0.3601(6) -0.8011(7) 0.120(6) Uani d . 1 . .
    H H24F 0.8811 0.3842 -0.7846 0.180 Uiso calc R 1 . .
    H H24H 0.7741 0.3439 -0.7635 0.180 Uiso calc R 1 . .
    H H24G 0.7492 0.3832 -0.8281 0.180 Uiso calc R 1 . .
    C C24A -0.2284(10) 0.3512(6) -0.2896(7) 0.106(4) Uani d . 1 . .
    H H24C -0.2771 0.3764 -0.2642 0.159 Uiso calc R 1 . .
    H H24D -0.1867 0.3742 -0.3204 0.159 Uiso calc R 1 . .
    H H24E -0.1670 0.3309 -0.2592 0.159 Uiso calc R 1 . .
    O O63A 0.4350(4) 0.2364(2) -0.5727(2) 0.0240(10) Uani d . 1 . .
    O O63B 0.4454(4) 0.2441(2) -1.0729(2) 0.0251(10) Uani d . 1 . .
    O O33A 0.0596(4) 0.3021(2) -0.6769(2) 0.0293(11) Uani d . 1 . .
    O O84B 0.0628(5) 0.1691(2) -1.1462(2) 0.0319(11) Uani d . 1 . .
    O O33B 0.0529(4) 0.2868(2) -1.1749(2) 0.0277(11) Uani d . 1 . .
    O O82A 0.2989(5) 0.2895(2) -0.6797(2) 0.0260(11) Uani d . 1 . .
    O O83A 0.2917(4) 0.1778(2) -0.6589(2) 0.0273(10) Uani d . 1 . .
    O O83B 0.3178(5) 0.1763(2) -1.1557(2) 0.0275(10) Uani d . 1 . .
    O O72A 0.1962(4) 0.2486(2) -0.5683(2) 0.0236(11) Uani d . 1 . .
    O O82B 0.2924(5) 0.2873(2) -1.1802(2) 0.0244(10) Uani d . 1 . .
    O O21A 0.0558(5) 0.1961(2) -0.4558(2) 0.0399(13) Uani d . 1 . .
    O O74B 0.4374(4) 0.3622(2) -1.1003(2) 0.0291(10) Uani d . 1 . .
    O O22A -0.0928(5) 0.1334(2) -0.5480(3) 0.0475(13) Uani d . 1 . .
    O O42B 0.1132(5) 0.3393(3) -1.2918(2) 0.0411(13) Uani d . 1 . .
    O O73A 0.2035(5) 0.3600(2) -0.5897(2) 0.0263(10) Uani d . 1 . .
    O O72B 0.2058(4) 0.2430(2) -1.0658(2) 0.0225(10) Uani d . 1 . .
    O O51A 0.4373(5) 0.3422(3) -0.7930(3) 0.0415(13) Uani d . 1 . .
    O O73B 0.1823(4) 0.3543(2) -1.0915(2) 0.0246(9) Uani d . 1 . .
    O O32B 0.0710(5) 0.3227(3) -0.9782(2) 0.0373(13) Uani d . 1 . .
    O O41A 0.0695(5) 0.4257(2) -0.6961(3) 0.0434(13) Uani d . 1 . .
    O O31B -0.0832(5) 0.3561(2) -1.0875(2) 0.0443(13) Uani d . 1 . .
    O O52A 0.5870(5) 0.4049(2) -0.7032(3) 0.0484(14) Uani d . 1 . .
    O O84A 0.0366(4) 0.1842(2) -0.6525(2) 0.0319(11) Uani d . 1 . .
    O O13A 0.1705(4) 0.1343(2) -0.5490(2) 0.0324(11) Uani d . 1 . .
    O O22B -0.0431(5) 0.1136(2) -1.0348(3) 0.0478(14) Uani d . 1 . .
    O O43A 0.3238(5) 0.4046(2) -0.6998(2) 0.0328(11) Uani d . 1 . .
    O O23A -0.0547(5) 0.2549(2) -0.5672(2) 0.0322(11) Uani d . 1 . .
    O O62B 0.4271(5) 0.2088(3) -1.2696(3) 0.0417(14) Uani d . 1 . .
    O O42A 0.1404(5) 0.3521(3) -0.7901(2) 0.0393(13) Uani d . 1 . .
    O O81B 0.1379(5) 0.2055(2) -1.2653(2) 0.0328(12) Uani d . 1 . .
    O O11A 0.4260(5) 0.1128(2) -0.5524(3) 0.0423(13) Uani d . 1 . .
    O O61A 0.5559(5) 0.1622(2) -0.6610(3) 0.0455(13) Uani d . 1 . .
    O O62A 0.4122(5) 0.2059(2) -0.7701(3) 0.0391(13) Uani d . 1 . .
    O O12B 0.3875(5) 0.1922(3) -0.9539(2) 0.0391(12) Uani d . 1 . .
    O O52B 0.5442(5) 0.4169(2) -1.2100(3) 0.0456(13) Uani d . 1 . .
    O O41B 0.0283(5) 0.4094(2) -1.1990(3) 0.0432(13) Uani d . 1 . .
    O O71A 0.3722(5) 0.3209(3) -0.4789(2) 0.0362(12) Uani d . 1 . .
    O O71B 0.3627(5) 0.3265(2) -0.9816(2) 0.0328(12) Uani d . 1 . .
    O O32A 0.0814(5) 0.3313(3) -0.4784(3) 0.0393(13) Uani d . 1 . .
    O O51B 0.4086(5) 0.3439(3) -1.2959(3) 0.0433(13) Uani d . 1 . .
    O O53A 0.5489(4) 0.2832(2) -0.6818(3) 0.0306(11) Uani d . 1 . .
    O O74A 0.4590(5) 0.3546(2) -0.5951(2) 0.0301(10) Uani d . 1 . .
    O O23B -0.0423(5) 0.2361(2) -1.0614(2) 0.0318(11) Uani d . 1 . .
    O O12A 0.3559(5) 0.1859(3) -0.4581(2) 0.0406(13) Uani d . 1 . .
    O O53B 0.5426(4) 0.2943(2) -1.1851(3) 0.0317(11) Uani d . 1 . .
    O O61B 0.5830(5) 0.1748(3) -1.1601(3) 0.0466(13) Uani d . 1 . .
    O O81A 0.1240(5) 0.2178(2) -0.7693(2) 0.0363(12) Uani d . 1 . .
    O O31A -0.0594(5) 0.3763(2) -0.5860(3) 0.0469(14) Uani d . 1 . .
    O O11B 0.4731(5) 0.1207(2) -1.0460(3) 0.0448(14) Uani d . 1 . .
    O O21B 0.0913(5) 0.1883(2) -0.9499(2) 0.0374(12) Uani d . 1 . .
    O O13B 0.2153(5) 0.1291(2) -1.0418(2) 0.0343(11) Uani d . 1 . .
    O O43B 0.2849(5) 0.4023(2) -1.2039(2) 0.0342(11) Uani d . 1 . .
    Mo Mo8B 0.16071(6) 0.21879(2) -1.18123(3) 0.02338(12) Uani d . 1 . .
    Mo Mo6B 0.46244(6) 0.22070(3) -1.18465(3) 0.02825(13) Uani d . 1 . .
    Mo Mo8A 0.14772(6) 0.22861(2) -0.68488(3) 0.02326(13) Uani d . 1 . .
    Mo Mo7A 0.34782(6) 0.30996(3) -0.56384(3) 0.02454(12) Uani d . 1 . .
    Mo Mo7B 0.33886(6) 0.31190(2) -1.06563(3) 0.02297(12) Uani d . 1 . .
    Mo Mo5B 0.44034(6) 0.36111(3) -1.21243(3) 0.03065(14) Uani d . 1 . .
    Mo Mo3A 0.04691(6) 0.32317(3) -0.56325(3) 0.02823(14) Uani d . 1 . .
    Mo Mo3B 0.03669(6) 0.31022(3) -1.06231(3) 0.02674(13) Uani d . 1 . .
    Mo Mo2A 0.02633(6) 0.18241(3) -0.54103(3) 0.02875(13) Uani d . 1 . .
    Mo Mo2B 0.05973(6) 0.17012(3) -1.03372(3) 0.02931(13) Uani d . 1 . .
    Mo Mo6A 0.44880(6) 0.21524(2) -0.68482(3) 0.02695(13) Uani d . 1 . .
    Mo Mo4A 0.16441(6) 0.36812(2) -0.70606(3) 0.02810(13) Uani d . 1 . .
    Mo Mo5A 0.46756(6) 0.35566(3) -0.70857(3) 0.02927(13) Uani d . 1 . .
    Mo Mo4B 0.13666(6) 0.35758(2) -1.20848(3) 0.02786(13) Uani d . 1 . .
    Mo Mo1A 0.33042(6) 0.17053(2) -0.54277(3) 0.02758(13) Uani d . 1 . .
    Mo Mo1B 0.36327(6) 0.17345(2) -1.03793(3) 0.02745(13) Uani d . 1 . .
    N N1B 0.7074(7) -0.0082(3) -1.0889(4) 0.0454(17) Uani d . 1 . .
    N N3A 0.7839(7) 0.5418(3) -0.6566(4) 0.0444(17) Uani d . 1 . .
    N N3B 0.8013(8) 0.5396(3) -1.1623(4) 0.059(2) Uani d . 1 . .
    N N2B 0.7529(7) 0.2690(4) -0.8734(4) 0.0378(10) Uani d . 1 . .
    N N2A -0.2534(7) 0.2637(4) -0.3725(4) 0.0391(12) Uani d . 1 . .
    N N1A 0.7031(8) -0.0053(3) -0.5909(4) 0.060(2) Uani d . 1 . .
    N N4A 0.2511(8) 0.2697(4) -0.8729(4) 0.0364(10) Uani d . 1 . .
    N N4B 0.2417(8) 0.2655(4) -1.3738(4) 0.0364(11) Uani d . 1 . .
    H H1N 0.2450 0.2606 -0.9128 0.036 Uiso d . 1 . .
    H H2N 0.2805 0.3089 -0.8656 0.036 Uiso d . 1 . .
    H H3N 0.3051 0.2519 -0.8596 0.036 Uiso d . 1 . .
    H H4N 0.1832 0.2583 -0.8486 0.036 Uiso d . 1 . .
    H H5N 0.2301 0.2638 -1.4164 0.036 Uiso d . 1 . .
    H H6N 0.3010 0.2356 -1.3606 0.036 Uiso d . 1 . .
    H H7N 0.1723 0.2543 -1.3497 0.036 Uiso d . 1 . .
    H H8N 0.2696 0.3050 -1.3668 0.036 Uiso d . 1 . .
loop_
    _atom_site_aniso_label
    _atom_site_aniso_U_11
    _atom_site_aniso_U_22
    _atom_site_aniso_U_33
    _atom_site_aniso_U_12
    _atom_site_aniso_U_13
    _atom_site_aniso_U_23
    C11B 0.075(6) 0.034(4) 0.085(6) -0.012(4) -0.015(5) -0.015(4)
    C12B 0.076(8) 0.092(9) 0.096(8) -0.023(7) -0.014(6) -0.024(7)
    C17B 0.069(6) 0.033(4) 0.085(7) 0.016(4) 0.018(5) -0.010(4)
    C18B 0.063(6) 0.053(6) 0.153(11) 0.026(5) 0.015(7) -0.013(7)
    C13B 0.054(6) 0.039(5) 0.056(5) 0.005(4) -0.002(4) 0.001(4)
    C14B 0.077(8) 0.052(6) 0.091(8) -0.009(6) 0.028(6) 0.007(5)
    C15B 0.083(7) 0.031(4) 0.052(5) -0.012(4) 0.000(4) -0.011(4)
    C16B 0.124(9) 0.057(6) 0.061(6) -0.003(6) 0.010(6) -0.005(5)
    C37A 0.047(5) 0.022(3) 0.054(4) 0.000(3) 0.001(4) -0.012(3)
    C38A 0.075(7) 0.063(6) 0.065(6) -0.012(6) -0.003(5) 0.013(5)
    C33A 0.069(6) 0.037(5) 0.078(6) 0.024(4) -0.011(5) -0.012(4)
    C34A 0.055(6) 0.073(7) 0.103(8) 0.025(5) -0.017(5) -0.012(6)
    C31A 0.072(6) 0.039(5) 0.052(5) 0.008(4) 0.002(4) -0.001(4)
    C32A 0.144(11) 0.087(9) 0.056(6) 0.000(9) 0.018(7) -0.012(6)
    C35A 0.080(7) 0.040(5) 0.076(6) -0.014(5) -0.019(5) -0.008(4)
    C36A 0.070(7) 0.065(7) 0.131(10) -0.012(6) -0.042(7) 0.011(7)
    C31B 0.097(8) 0.038(5) 0.080(7) 0.023(5) -0.012(6) -0.013(5)
    C32B 0.125(12) 0.122(12) 0.103(10) 0.034(10) 0.006(8) -0.008(9)
    C36B 0.060(6) 0.081(8) 0.121(9) 0.010(6) -0.019(6) -0.040(7)
    C35B 0.068(7) 0.076(8) 0.143(11) 0.004(6) -0.030(7) -0.041(7)
    C33B 0.086(8) 0.034(5) 0.127(10) 0.013(5) 0.011(7) 0.000(6)
    C34B 0.054(6) 0.064(7) 0.184(14) 0.010(5) 0.004(7) 0.027(8)
    C38B 0.100(10) 0.081(9) 0.107(9) 0.009(8) -0.025(7) 0.048(7)
    C37B 0.058(6) 0.035(5) 0.072(6) 0.011(4) -0.023(5) -0.013(4)
    C26B 0.046(5) 0.133(12) 0.114(9) -0.022(6) -0.003(5) 0.059(8)
    C25B 0.031(3) 0.065(5) 0.048(4) -0.001(3) -0.004(3) 0.010(4)
    C27B 0.043(4) 0.084(7) 0.061(5) 0.013(4) 0.024(4) 0.016(4)
    C28B 0.081(8) 0.162(13) 0.091(8) 0.057(8) 0.040(6) 0.079(8)
    C21B 0.040(4) 0.060(5) 0.071(5) -0.003(4) 0.022(3) -0.023(4)
    C22B 0.072(8) 0.110(10) 0.176(12) -0.011(8) 0.027(8) -0.087(10)
    C23B 0.032(4) 0.065(5) 0.064(5) 0.009(4) -0.008(3) -0.009(4)
    C25A 0.043(4) 0.091(7) 0.067(5) 0.015(4) 0.028(4) 0.025(5)
    C26A 0.084(8) 0.170(15) 0.127(11) 0.045(9) 0.051(8) 0.094(10)
    C27A 0.032(4) 0.066(5) 0.053(4) 0.006(3) 0.005(3) -0.007(4)
    C28A 0.087(8) 0.108(10) 0.079(7) 0.007(7) 0.001(6) 0.055(7)
    C21A 0.040(4) 0.062(5) 0.070(5) 0.006(4) -0.009(3) -0.018(4)
    C22A 0.057(7) 0.111(10) 0.166(11) 0.032(7) -0.022(7) -0.077(9)
    C23A 0.045(4) 0.065(5) 0.065(5) 0.003(4) 0.016(3) -0.007(4)
    C15A 0.094(8) 0.034(4) 0.075(6) 0.004(5) -0.016(6) -0.010(4)
    C16A 0.186(15) 0.070(8) 0.078(8) 0.014(9) 0.013(8) -0.021(6)
    C11A 0.124(10) 0.028(5) 0.105(8) -0.010(6) -0.020(7) -0.023(5)
    C12A 0.093(9) 0.104(10) 0.102(9) -0.036(8) -0.013(7) -0.033(8)
    C13A 0.070(7) 0.048(6) 0.071(6) 0.002(5) -0.007(5) 0.001(5)
    C14A 0.096(9) 0.061(7) 0.105(9) 0.001(7) 0.013(7) 0.005(7)
    C17A 0.093(9) 0.060(7) 0.137(11) 0.042(7) 0.034(8) 0.007(7)
    C18A 0.089(10) 0.128(13) 0.164(14) 0.037(9) 0.002(9) 0.026(10)
    C24B 0.076(7) 0.120(11) 0.152(11) 0.030(8) -0.033(7) -0.095(10)
    C24A 0.062(7) 0.098(9) 0.161(11) -0.018(7) 0.027(7) -0.068(8)
    O63A 0.024(2) 0.021(2) 0.027(2) -0.0004(17) 0.0073(17) 0.0003(16)
    O63B 0.024(2) 0.024(2) 0.027(2) 0.0006(17) 0.0062(18) 0.0040(16)
    O33A 0.025(2) 0.023(2) 0.039(3) 0.0057(19) 0.0019(19) 0.0062(19)
    O84B 0.033(2) 0.030(2) 0.032(2) -0.003(2) 0.0007(18) 0.0052(19)
    O33B 0.027(2) 0.025(2) 0.031(2) -0.0007(19) 0.0002(18) -0.0007(17)
    O82A 0.029(3) 0.021(2) 0.029(3) 0.002(2) 0.007(2) 0.0037(18)
    O83A 0.027(2) 0.022(2) 0.034(2) -0.0004(19) 0.0079(17) -0.0006(18)
    O83B 0.032(2) 0.020(2) 0.031(2) 0.0044(19) 0.0050(17) -0.0010(18)
    O72A 0.025(2) 0.025(2) 0.021(2) 0.0009(19) 0.0013(18) 0.0002(17)
    O82B 0.028(2) 0.020(2) 0.026(2) 0.0005(19) 0.0077(19) 0.0023(16)
    O21A 0.049(3) 0.038(3) 0.035(3) 0.001(2) 0.012(2) 0.008(2)
    O74B 0.033(2) 0.025(2) 0.030(2) -0.0071(19) 0.0081(17) -0.0047(17)
    O22A 0.046(3) 0.039(3) 0.059(3) -0.010(2) 0.016(2) 0.006(2)
    O42B 0.050(3) 0.043(3) 0.031(2) 0.007(2) 0.007(2) 0.008(2)
    O73A 0.032(2) 0.017(2) 0.032(2) 0.0013(18) 0.0085(17) -0.0016(17)
    O72B 0.027(2) 0.019(2) 0.022(2) -0.0033(19) 0.0052(18) -0.0002(15)
    O51A 0.049(3) 0.041(3) 0.035(3) -0.001(2) 0.009(2) 0.006(2)
    O73B 0.030(2) 0.016(2) 0.029(2) -0.0002(18) 0.0079(16) -0.0002(17)
    O32B 0.041(3) 0.038(3) 0.034(3) -0.001(2) 0.012(2) -0.006(2)
    O41A 0.044(3) 0.035(3) 0.053(3) 0.012(2) 0.014(2) 0.009(2)
    O31B 0.045(3) 0.044(3) 0.045(3) 0.009(3) 0.010(2) 0.010(2)
    O52A 0.049(3) 0.039(3) 0.059(3) -0.021(2) 0.010(2) -0.003(2)
    O84A 0.032(2) 0.028(2) 0.037(2) -0.002(2) 0.0071(18) 0.0022(19)
    O13A 0.039(3) 0.019(2) 0.041(2) 0.005(2) 0.009(2) 0.0049(17)
    O22B 0.047(3) 0.044(3) 0.055(3) -0.013(2) 0.015(2) 0.005(2)
    O43A 0.041(3) 0.024(2) 0.035(2) -0.001(2) 0.0079(19) 0.0022(18)
    O23A 0.032(2) 0.030(3) 0.036(2) -0.002(2) 0.007(2) 0.0015(19)
    O62B 0.049(3) 0.041(3) 0.039(3) -0.003(3) 0.017(2) -0.006(2)
    O42A 0.041(3) 0.047(3) 0.030(2) 0.002(2) 0.0039(19) 0.006(2)
    O81B 0.036(3) 0.035(3) 0.028(2) -0.003(2) 0.0022(19) -0.0008(19)
    O11A 0.047(3) 0.033(3) 0.048(3) 0.007(2) 0.010(2) 0.010(2)
    O61A 0.041(3) 0.033(3) 0.066(3) 0.010(2) 0.018(2) 0.009(2)
    O62A 0.049(3) 0.031(3) 0.039(3) -0.006(2) 0.013(2) -0.004(2)
    O12B 0.045(3) 0.041(3) 0.032(2) 0.001(2) 0.005(2) 0.009(2)
    O52B 0.049(3) 0.036(3) 0.054(3) -0.012(2) 0.011(2) 0.004(2)
    O41B 0.050(3) 0.028(3) 0.052(3) 0.016(2) 0.008(2) 0.007(2)
    O71A 0.039(3) 0.041(3) 0.029(2) 0.000(2) 0.006(2) -0.006(2)
    O71B 0.035(3) 0.034(3) 0.030(2) 0.001(2) 0.006(2) -0.0023(19)
    O32A 0.048(3) 0.040(3) 0.033(3) 0.003(3) 0.015(2) -0.002(2)
    O51B 0.056(3) 0.042(3) 0.034(3) 0.005(3) 0.011(2) 0.006(2)
    O53A 0.024(2) 0.030(2) 0.038(3) 0.0036(19) 0.0071(19) -0.0018(18)
    O74A 0.036(2) 0.027(2) 0.029(2) -0.009(2) 0.0059(17) -0.0055(18)
    O23B 0.031(2) 0.031(2) 0.035(2) -0.009(2) 0.0106(19) -0.0003(19)
    O12A 0.049(3) 0.043(3) 0.030(2) 0.003(2) 0.006(2) 0.011(2)
    O53B 0.026(2) 0.032(2) 0.039(3) 0.0034(19) 0.0110(19) 0.0025(19)
    O61B 0.038(3) 0.040(3) 0.064(3) 0.014(2) 0.016(2) 0.004(2)
    O81A 0.042(3) 0.036(3) 0.031(2) -0.004(2) 0.005(2) 0.002(2)
    O31A 0.048(3) 0.041(3) 0.054(3) 0.013(3) 0.018(2) 0.015(2)
    O11B 0.043(3) 0.038(3) 0.052(3) 0.018(2) 0.004(2) 0.006(2)
    O21B 0.046(3) 0.037(3) 0.032(2) -0.005(2) 0.011(2) 0.006(2)
    O13B 0.042(3) 0.020(2) 0.041(3) -0.002(2) 0.007(2) 0.0065(18)
    O43B 0.041(3) 0.027(2) 0.036(2) 0.002(2) 0.012(2) 0.0104(18)
    Mo8B 0.0270(3) 0.0207(3) 0.0225(3) -0.0004(2) 0.0030(2) -0.0018(2)
    Mo6B 0.0306(3) 0.0261(3) 0.0298(3) 0.0032(2) 0.0105(2) 0.0000(2)
    Mo8A 0.0264(3) 0.0210(3) 0.0224(3) -0.0009(2) 0.0030(2) -0.0005(2)
    Mo7A 0.0288(3) 0.0222(3) 0.0226(3) -0.0008(2) 0.0030(2) -0.0018(2)
    Mo7B 0.0260(3) 0.0204(2) 0.0226(3) -0.0012(2) 0.0030(2) -0.0008(2)
    Mo5B 0.0348(3) 0.0273(3) 0.0314(3) -0.0043(3) 0.0104(2) 0.0050(2)
    Mo3A 0.0317(3) 0.0230(3) 0.0318(3) 0.0043(2) 0.0112(2) 0.0006(2)
    Mo3B 0.0278(3) 0.0247(3) 0.0291(3) 0.0021(2) 0.0088(2) 0.0007(2)
    Mo2A 0.0308(3) 0.0250(3) 0.0317(3) -0.0031(2) 0.0088(2) 0.0037(2)
    Mo2B 0.0332(3) 0.0248(3) 0.0311(3) -0.0058(2) 0.0087(2) 0.0031(2)
    Mo6A 0.0297(3) 0.0225(3) 0.0304(3) 0.0024(2) 0.0108(2) 0.0003(2)
    Mo4A 0.0326(3) 0.0226(3) 0.0297(3) 0.0047(2) 0.0060(2) 0.0066(2)
    Mo5A 0.0335(3) 0.0238(3) 0.0319(3) -0.0051(2) 0.0095(2) 0.0009(2)
    Mo4B 0.0321(3) 0.0242(3) 0.0276(3) 0.0052(2) 0.0049(2) 0.0056(2)
    Mo1A 0.0307(3) 0.0237(3) 0.0288(3) 0.0043(2) 0.0054(2) 0.0070(2)
    Mo1B 0.0312(3) 0.0230(3) 0.0283(3) 0.0049(2) 0.0042(2) 0.0055(2)
    N1B 0.048(4) 0.024(3) 0.061(4) 0.002(3) -0.004(3) -0.011(3)
    N3A 0.054(4) 0.024(3) 0.053(4) 0.001(3) -0.004(3) -0.010(3)
    N3B 0.071(6) 0.028(4) 0.075(5) 0.005(4) -0.007(4) -0.013(4)
    N2B 0.028(2) 0.044(3) 0.043(3) 0.0034(19) 0.0096(18) -0.003(2)
    N2A 0.026(2) 0.049(3) 0.044(3) 0.004(2) 0.0108(19) 0.000(2)
    N1A 0.064(5) 0.031(4) 0.079(5) 0.016(4) -0.016(4) -0.020(4)
    N4A 0.048(3) 0.041(3) 0.021(2) -0.002(2) 0.0058(18) -0.0018(18)
    N4B 0.049(3) 0.036(3) 0.025(2) 0.001(2) 0.0092(19) 0.0042(18)
_geom_special_details
;
 All esds (except the esd in the dihedral angle between two l.s. planes)
 are estimated using the full covariance matrix.  The cell esds are taken
 into account individually in the estimation of esds in distances, angles
 and torsion angles; correlations between esds in cell parameters are only
 used when they are defined by crystal symmetry.  An approximate (isotropic)
 treatment of cell esds is used for estimating esds involving l.s. planes.
;
loop_
    _geom_bond_atom_site_label_1
    _geom_bond_atom_site_label_2
    _geom_bond_site_symmetry_2
    _geom_bond_distance
    _geom_bond_publ_flag
    C11B C12B . 1.484(15) ?
    C11B N1B . 1.506(12) ?
    C11B H11F . 0.9700 ?
    C11B H11G . 0.9700 ?
    C12B H12F . 0.9600 ?
    C12B H12H . 0.9600 ?
    C12B H12G . 0.9600 ?
    C17B N1B . 1.494(12) ?
    C17B C18B . 1.518(16) ?
    C17B H17G . 0.9700 ?
    C17B H17F . 0.9700 ?
    C18B H18H . 0.9600 ?
    C18B H18F . 0.9600 ?
    C18B H18G . 0.9600 ?
    C13B C14B . 1.506(13) ?
    C13B N1B . 1.512(11) ?
    C13B H13G . 0.9700 ?
    C13B H13F . 0.9700 ?
    C14B H14H . 0.9600 ?
    C14B H14F . 0.9600 ?
    C14B H14G . 0.9600 ?
    C15B C16B . 1.494(13) ?
    C15B N1B . 1.506(11) ?
    C15B H15F . 0.9700 ?
    C15B H15G . 0.9700 ?
    C16B H16F . 0.9600 ?
    C16B H16H . 0.9600 ?
    C16B H16G . 0.9600 ?
    C37A C38A . 1.508(12) ?
    C37A N3A . 1.518(10) ?
    C37A H37C . 0.9700 ?
    C37A H37D . 0.9700 ?
    C38A H38C . 0.9600 ?
    C38A H38D . 0.9600 ?
    C38A H38E . 0.9600 ?
    C33A C34A . 1.489(14) ?
    C33A N3A . 1.519(12) ?
    C33A H33C . 0.9700 ?
    C33A H33D . 0.9700 ?
    C34A H34E . 0.9600 ?
    C34A H34D . 0.9600 ?
    C34A H34C . 0.9600 ?
    C31A C32A . 1.522(13) ?
    C31A N3A . 1.529(11) ?
    C31A H31C . 0.9700 ?
    C31A H31D . 0.9700 ?
    C32A H32C . 0.9600 ?
    C32A H32D . 0.9600 ?
    C32A H32E . 0.9600 ?
    C35A N3A . 1.515(11) ?
    C35A C36A . 1.528(14) ?
    C35A H35C . 0.9700 ?
    C35A H35D . 0.9700 ?
    C36A H36D . 0.9600 ?
    C36A H36E . 0.9600 ?
    C36A H36C . 0.9600 ?
    C31B C32B . 1.489(14) ?
    C31B N3B . 1.550(13) ?
    C31B H31F . 0.9700 ?
    C31B H31G . 0.9700 ?
    C32B H32F . 0.9600 ?
    C32B H32G . 0.9600 ?
    C32B H32H . 0.9600 ?
    C36B C35B . 1.470(15) ?
    C36B H36G . 0.9600 ?
    C36B H36H . 0.9600 ?
    C36B H36F . 0.9600 ?
    C35B N3B . 1.514(13) ?
    C35B H35F . 0.9700 ?
    C35B H35G . 0.9700 ?
    C33B C34B . 1.474(16) ?
    C33B N3B . 1.506(14) ?
    C33B H33F . 0.9700 ?
    C33B H33G . 0.9700 ?
    C34B H34H . 0.9600 ?
    C34B H34G . 0.9600 ?
    C34B H34F . 0.9600 ?
    C38B C37B . 1.520(14) ?
    C38B H38F . 0.9600 ?
    C38B H38G . 0.9600 ?
    C38B H38H . 0.9600 ?
    C37B N3B . 1.502(11) ?
    C37B H37G . 0.9700 ?
    C37B H37F . 0.9700 ?
    C26B C25B . 1.492(12) ?
    C26B H26H . 0.9600 ?
    C26B H26F . 0.9600 ?
    C26B H26G . 0.9600 ?
    C25B N2B . 1.544(10) ?
    C25B H25G . 0.9700 ?
    C25B H25F . 0.9700 ?
    C27B N2B . 1.498(10) ?
    C27B C28B . 1.522(12) ?
    C27B H27F . 0.9700 ?
    C27B H27G . 0.9700 ?
    C28B H28G . 0.9600 ?
    C28B H28F . 0.9600 ?
    C28B H28H . 0.9600 ?
    C21B N2B . 1.498(10) ?
    C21B C22B . 1.505(13) ?
    C21B H21F . 0.9700 ?
    C21B H21G . 0.9700 ?
    C22B H22G . 0.9600 ?
    C22B H22H . 0.9600 ?
    C22B H22F . 0.9600 ?
    C23B C24B . 1.513(13) ?
    C23B N2B . 1.521(11) ?
    C23B H23F . 0.9700 ?
    C23B H23G . 0.9700 ?
    C25A N2A . 1.524(10) ?
    C25A C26A . 1.529(13) ?
    C25A H25D . 0.9700 ?
    C25A H25C . 0.9700 ?
    C26A H26E . 0.9600 ?
    C26A H26D . 0.9600 ?
    C26A H26C . 0.9600 ?
    C27A N2A . 1.483(10) ?
    C27A C28A . 1.527(12) ?
    C27A H27D . 0.9700 ?
    C27A H27C . 0.9700 ?
    C28A H28D . 0.9600 ?
    C28A H28E . 0.9600 ?
    C28A H28C . 0.9600 ?
    C21A C22A . 1.484(13) ?
    C21A N2A . 1.512(11) ?
    C21A H21C . 0.9700 ?
    C21A H21D . 0.9700 ?
    C22A H22D . 0.9600 ?
    C22A H22C . 0.9600 ?
    C22A H22E . 0.9600 ?
    C23A N2A . 1.514(10) ?
    C23A C24A . 1.539(13) ?
    C23A H23C . 0.9700 ?
    C23A H23D . 0.9700 ?
    C15A C16A . 1.488(15) ?
    C15A N1A . 1.492(13) ?
    C15A H15C . 0.9700 ?
    C15A H15D . 0.9700 ?
    C16A H16C . 0.9600 ?
    C16A H16E . 0.9600 ?
    C16A H16D . 0.9600 ?
    C11A C12A . 1.479(17) ?
    C11A N1A . 1.534(14) ?
    C11A H11C . 0.9700 ?
    C11A H11D . 0.9700 ?
    C12A H12C . 0.9600 ?
    C12A H12E . 0.9600 ?
    C12A H12D . 0.9600 ?
    C13A N1A . 1.505(13) ?
    C13A C14A . 1.527(15) ?
    C13A H13D . 0.9700 ?
    C13A H13C . 0.9700 ?
    C14A H14E . 0.9600 ?
    C14A H14C . 0.9600 ?
    C14A H14D . 0.9600 ?
    C17A N1A . 1.485(14) ?
    C17A C18A . 1.513(19) ?
    C17A H17D . 0.9700 ?
    C17A H17C . 0.9700 ?
    C18A H18E . 0.9600 ?
    C18A H18C . 0.9600 ?
    C18A H18D . 0.9600 ?
    C24B H24F . 0.9600 ?
    C24B H24H . 0.9600 ?
    C24B H24G . 0.9600 ?
    C24A H24C . 0.9600 ?
    C24A H24D . 0.9600 ?
    C24A H24E . 0.9600 ?
    O63A Mo7A . 1.944(5) ?
    O63A Mo1A . 2.010(4) ?
    O63A Mo6A . 2.310(4) ?
    O63B Mo7B . 1.943(5) ?
    O63B Mo1B . 2.005(5) ?
    O63B Mo6B . 2.320(4) ?
    O33A Mo8A . 1.946(5) ?
    O33A Mo4A . 2.010(5) ?
    O33A Mo3A . 2.336(5) ?
    O84B Mo8B . 1.749(5) ?
    O84B Mo2B . 2.246(4) ?
    O33B Mo8B . 1.952(5) ?
    O33B Mo4B . 2.005(5) ?
    O33B Mo3B . 2.334(5) ?
    O82A Mo8A . 2.130(5) ?
    O82A Mo4A . 2.326(5) ?
    O82A Mo6A . 2.349(5) ?
    O82A Mo7A . 2.353(5) ?
    O82A Mo5A . 2.478(5) ?
    O83A Mo8A . 1.951(5) ?
    O83A Mo6A . 2.011(5) ?
    O83A Mo1A . 2.309(4) ?
    O83B Mo8B . 1.958(5) ?
    O83B Mo6B . 1.995(5) ?
    O83B Mo1B . 2.340(4) ?
    O72A Mo7A . 2.142(5) ?
    O72A Mo1A . 2.312(5) ?
    O72A Mo3A . 2.350(5) ?
    O72A Mo8A . 2.363(4) ?
    O72A Mo2A . 2.478(5) ?
    O82B Mo8B . 2.108(5) ?
    O82B Mo4B . 2.338(5) ?
    O82B Mo7B . 2.347(5) ?
    O82B Mo6B . 2.385(5) ?
    O82B Mo5B . 2.454(5) ?
    O21A Mo2A . 1.719(5) ?
    O74B Mo7B . 1.759(5) ?
    O74B Mo5B . 2.240(4) ?
    O22A Mo2A . 1.692(5) ?
    O42B Mo4B . 1.702(5) ?
    O73A Mo7A . 1.944(5) ?
    O73A Mo3A . 2.004(5) ?
    O73A Mo4A . 2.314(4) ?
    O72B Mo7B . 2.125(5) ?
    O72B Mo1B . 2.338(5) ?
    O72B Mo8B . 2.359(4) ?
    O72B Mo3B . 2.384(5) ?
    O72B Mo2B . 2.426(5) ?
    O51A Mo5A . 1.704(5) ?
    O73B Mo7B . 1.953(5) ?
    O73B Mo3B . 2.003(5) ?
    O73B Mo4B . 2.325(4) ?
    O32B Mo3B . 1.697(5) ?
    O41A Mo4A . 1.691(5) ?
    O31B Mo3B . 1.688(5) ?
    O52A Mo5A . 1.700(5) ?
    O84A Mo8A . 1.746(5) ?
    O84A Mo2A . 2.239(4) ?
    O13A Mo1A . 1.894(5) ?
    O13A Mo2A . 1.919(5) ?
    O22B Mo2B . 1.697(5) ?
    O43A Mo4A . 1.892(5) ?
    O43A Mo5A . 1.929(5) ?
    O23A Mo3A . 1.901(5) ?
    O23A Mo2A . 1.915(5) ?
    O62B Mo6B . 1.713(5) ?
    O42A Mo4A . 1.704(5) ?
    O81B Mo8B . 1.692(5) ?
    O11A Mo1A . 1.697(5) ?
    O61A Mo6A . 1.699(5) ?
    O62A Mo6A . 1.712(5) ?
    O12B Mo1B . 1.718(5) ?
    O52B Mo5B . 1.691(5) ?
    O41B Mo4B . 1.686(5) ?
    O71A Mo7A . 1.700(5) ?
    O71B Mo7B . 1.697(5) ?
    O32A Mo3A . 1.698(5) ?
    O51B Mo5B . 1.705(5) ?
    O53A Mo6A . 1.887(5) ?
    O53A Mo5A . 1.918(5) ?
    O74A Mo7A . 1.741(5) ?
    O74A Mo5A . 2.274(4) ?
    O23B Mo3B . 1.896(5) ?
    O23B Mo2B . 1.907(5) ?
    O12A Mo1A . 1.713(5) ?
    O53B Mo6B . 1.891(5) ?
    O53B Mo5B . 1.922(5) ?
    O61B Mo6B . 1.691(5) ?
    O81A Mo8A . 1.690(5) ?
    O31A Mo3A . 1.691(5) ?
    O11B Mo1B . 1.707(5) ?
    O21B Mo2B . 1.716(5) ?
    O13B Mo1B . 1.877(5) ?
    O13B Mo2B . 1.937(5) ?
    O43B Mo4B . 1.882(5) ?
    O43B Mo5B . 1.939(5) ?
    N4A H1N . 0.82 ?
    N4A H2N . 0.96 ?
    N4A H3N . 0.73 ?
    N4A H4N . 0.96 ?
    N4B H5N . 0.85 ?
    N4B H6N . 0.95 ?
    N4B H7N . 0.97 ?
    N4B H8N . 0.96 ?
loop_
    _geom_angle_atom_site_label_1
    _geom_angle_atom_site_label_2
    _geom_angle_atom_site_label_3
    _geom_angle_site_symmetry_1
    _geom_angle_site_symmetry_3
    _geom_angle
    _geom_angle_publ_flag
    C12B C11B N1B . . 116.2(8) ?
    C12B C11B H11F . . 108.2 ?
    N1B C11B H11F . . 108.2 ?
    C12B C11B H11G . . 108.2 ?
    N1B C11B H11G . . 108.2 ?
    H11F C11B H11G . . 107.4 ?
    C11B C12B H12F . . 109.5 ?
    C11B C12B H12H . . 109.5 ?
    H12F C12B H12H . . 109.5 ?
    C11B C12B H12G . . 109.5 ?
    H12F C12B H12G . . 109.5 ?
    H12H C12B H12G . . 109.5 ?
    N1B C17B C18B . . 117.4(8) ?
    N1B C17B H17G . . 108.0 ?
    C18B C17B H17G . . 108.0 ?
    N1B C17B H17F . . 108.0 ?
    C18B C17B H17F . . 108.0 ?
    H17G C17B H17F . . 107.2 ?
    C17B C18B H18H . . 109.5 ?
    C17B C18B H18F . . 109.5 ?
    H18H C18B H18F . . 109.5 ?
    C17B C18B H18G . . 109.5 ?
    H18H C18B H18G . . 109.5 ?
    H18F C18B H18G . . 109.5 ?
    C14B C13B N1B . . 116.7(9) ?
    C14B C13B H13G . . 108.1 ?
    N1B C13B H13G . . 108.1 ?
    C14B C13B H13F . . 108.1 ?
    N1B C13B H13F . . 108.1 ?
    H13G C13B H13F . . 107.3 ?
    C13B C14B H14H . . 109.5 ?
    C13B C14B H14F . . 109.5 ?
    H14H C14B H14F . . 109.5 ?
    C13B C14B H14G . . 109.5 ?
    H14H C14B H14G . . 109.5 ?
    H14F C14B H14G . . 109.5 ?
    C16B C15B N1B . . 118.1(8) ?
    C16B C15B H15F . . 107.8 ?
    N1B C15B H15F . . 107.8 ?
    C16B C15B H15G . . 107.8 ?
    N1B C15B H15G . . 107.8 ?
    H15F C15B H15G . . 107.1 ?
    C15B C16B H16F . . 109.5 ?
    C15B C16B H16H . . 109.5 ?
    H16F C16B H16H . . 109.5 ?
    C15B C16B H16G . . 109.5 ?
    H16F C16B H16G . . 109.5 ?
    H16H C16B H16G . . 109.5 ?
    C38A C37A N3A . . 115.5(7) ?
    C38A C37A H37C . . 108.4 ?
    N3A C37A H37C . . 108.4 ?
    C38A C37A H37D . . 108.4 ?
    N3A C37A H37D . . 108.4 ?
    H37C C37A H37D . . 107.5 ?
    C37A C38A H38C . . 109.5 ?
    C37A C38A H38D . . 109.5 ?
    H38C C38A H38D . . 109.5 ?
    C37A C38A H38E . . 109.5 ?
    H38C C38A H38E . . 109.5 ?
    H38D C38A H38E . . 109.5 ?
    C34A C33A N3A . . 115.5(8) ?
    C34A C33A H33C . . 108.4 ?
    N3A C33A H33C . . 108.4 ?
    C34A C33A H33D . . 108.4 ?
    N3A C33A H33D . . 108.4 ?
    H33C C33A H33D . . 107.5 ?
    C33A C34A H34E . . 109.5 ?
    C33A C34A H34D . . 109.5 ?
    H34E C34A H34D . . 109.5 ?
    C33A C34A H34C . . 109.5 ?
    H34E C34A H34C . . 109.5 ?
    H34D C34A H34C . . 109.5 ?
    C32A C31A N3A . . 114.1(8) ?
    C32A C31A H31C . . 108.7 ?
    N3A C31A H31C . . 108.7 ?
    C32A C31A H31D . . 108.7 ?
    N3A C31A H31D . . 108.7 ?
    H31C C31A H31D . . 107.6 ?
    C31A C32A H32C . . 109.5 ?
    C31A C32A H32D . . 109.5 ?
    H32C C32A H32D . . 109.5 ?
    C31A C32A H32E . . 109.5 ?
    H32C C32A H32E . . 109.5 ?
    H32D C32A H32E . . 109.5 ?
    N3A C35A C36A . . 115.2(8) ?
    N3A C35A H35C . . 108.5 ?
    C36A C35A H35C . . 108.5 ?
    N3A C35A H35D . . 108.5 ?
    C36A C35A H35D . . 108.5 ?
    H35C C35A H35D . . 107.5 ?
    C35A C36A H36D . . 109.5 ?
    C35A C36A H36E . . 109.5 ?
    H36D C36A H36E . . 109.5 ?
    C35A C36A H36C . . 109.5 ?
    H36D C36A H36C . . 109.5 ?
    H36E C36A H36C . . 109.5 ?
    C32B C31B N3B . . 115.2(10) ?
    C32B C31B H31F . . 108.5 ?
    N3B C31B H31F . . 108.5 ?
    C32B C31B H31G . . 108.5 ?
    N3B C31B H31G . . 108.5 ?
    H31F C31B H31G . . 107.5 ?
    C31B C32B H32F . . 109.5 ?
    C31B C32B H32G . . 109.5 ?
    H32F C32B H32G . . 109.5 ?
    C31B C32B H32H . . 109.5 ?
    H32F C32B H32H . . 109.5 ?
    H32G C32B H32H . . 109.5 ?
    C35B C36B H36G . . 109.5 ?
    C35B C36B H36H . . 109.5 ?
    H36G C36B H36H . . 109.5 ?
    C35B C36B H36F . . 109.5 ?
    H36G C36B H36F . . 109.5 ?
    H36H C36B H36F . . 109.5 ?
    C36B C35B N3B . . 118.3(10) ?
    C36B C35B H35F . . 107.7 ?
    N3B C35B H35F . . 107.7 ?
    C36B C35B H35G . . 107.7 ?
    N3B C35B H35G . . 107.7 ?
    H35F C35B H35G . . 107.1 ?
    C34B C33B N3B . . 115.5(10) ?
    C34B C33B H33F . . 108.4 ?
    N3B C33B H33F . . 108.4 ?
    C34B C33B H33G . . 108.4 ?
    N3B C33B H33G . . 108.4 ?
    H33F C33B H33G . . 107.5 ?
    C33B C34B H34H . . 109.5 ?
    C33B C34B H34G . . 109.5 ?
    H34H C34B H34G . . 109.5 ?
    C33B C34B H34F . . 109.5 ?
    H34H C34B H34F . . 109.5 ?
    H34G C34B H34F . . 109.5 ?
    C37B C38B H38F . . 109.5 ?
    C37B C38B H38G . . 109.5 ?
    H38F C38B H38G . . 109.5 ?
    C37B C38B H38H . . 109.5 ?
    H38F C38B H38H . . 109.5 ?
    H38G C38B H38H . . 109.5 ?
    N3B C37B C38B . . 115.6(9) ?
    N3B C37B H37G . . 108.4 ?
    C38B C37B H37G . . 108.4 ?
    N3B C37B H37F . . 108.4 ?
    C38B C37B H37F . . 108.4 ?
    H37G C37B H37F . . 107.4 ?
    C25B C26B H26H . . 109.5 ?
    C25B C26B H26F . . 109.5 ?
    H26H C26B H26F . . 109.5 ?
    C25B C26B H26G . . 109.5 ?
    H26H C26B H26G . . 109.5 ?
    H26F C26B H26G . . 109.5 ?
    C26B C25B N2B . . 116.5(7) ?
    C26B C25B H25G . . 108.2 ?
    N2B C25B H25G . . 108.2 ?
    C26B C25B H25F . . 108.2 ?
    N2B C25B H25F . . 108.2 ?
    H25G C25B H25F . . 107.3 ?
    N2B C27B C28B . . 115.2(7) ?
    N2B C27B H27F . . 108.5 ?
    C28B C27B H27F . . 108.5 ?
    N2B C27B H27G . . 108.5 ?
    C28B C27B H27G . . 108.5 ?
    H27F C27B H27G . . 107.5 ?
    C27B C28B H28G . . 109.5 ?
    C27B C28B H28F . . 109.5 ?
    H28G C28B H28F . . 109.5 ?
    C27B C28B H28H . . 109.5 ?
    H28G C28B H28H . . 109.5 ?
    H28F C28B H28H . . 109.5 ?
    N2B C21B C22B . . 113.5(7) ?
    N2B C21B H21F . . 108.9 ?
    C22B C21B H21F . . 108.9 ?
    N2B C21B H21G . . 108.9 ?
    C22B C21B H21G . . 108.9 ?
    H21F C21B H21G . . 107.7 ?
    C21B C22B H22G . . 109.5 ?
    C21B C22B H22H . . 109.5 ?
    H22G C22B H22H . . 109.5 ?
    C21B C22B H22F . . 109.5 ?
    H22G C22B H22F . . 109.5 ?
    H22H C22B H22F . . 109.5 ?
    C24B C23B N2B . . 115.6(7) ?
    C24B C23B H23F . . 108.4 ?
    N2B C23B H23F . . 108.4 ?
    C24B C23B H23G . . 108.4 ?
    N2B C23B H23G . . 108.4 ?
    H23F C23B H23G . . 107.4 ?
    N2A C25A C26A . . 113.0(7) ?
    N2A C25A H25D . . 109.0 ?
    C26A C25A H25D . . 109.0 ?
    N2A C25A H25C . . 109.0 ?
    C26A C25A H25C . . 109.0 ?
    H25D C25A H25C . . 107.8 ?
    C25A C26A H26E . . 109.5 ?
    C25A C26A H26D . . 109.5 ?
    H26E C26A H26D . . 109.5 ?
    C25A C26A H26C . . 109.5 ?
    H26E C26A H26C . . 109.5 ?
    H26D C26A H26C . . 109.5 ?
    N2A C27A C28A . . 113.9(7) ?
    N2A C27A H27D . . 108.8 ?
    C28A C27A H27D . . 108.8 ?
    N2A C27A H27C . . 108.8 ?
    C28A C27A H27C . . 108.8 ?
    H27D C27A H27C . . 107.7 ?
    C27A C28A H28D . . 109.5 ?
    C27A C28A H28E . . 109.5 ?
    H28D C28A H28E . . 109.5 ?
    C27A C28A H28C . . 109.5 ?
    H28D C28A H28C . . 109.5 ?
    H28E C28A H28C . . 109.5 ?
    C22A C21A N2A . . 115.3(7) ?
    C22A C21A H21C . . 108.5 ?
    N2A C21A H21C . . 108.5 ?
    C22A C21A H21D . . 108.5 ?
    N2A C21A H21D . . 108.5 ?
    H21C C21A H21D . . 107.5 ?
    C21A C22A H22D . . 109.5 ?
    C21A C22A H22C . . 109.5 ?
    H22D C22A H22C . . 109.5 ?
    C21A C22A H22E . . 109.5 ?
    H22D C22A H22E . . 109.5 ?
    H22C C22A H22E . . 109.5 ?
    N2A C23A C24A . . 116.1(7) ?
    N2A C23A H23C . . 108.3 ?
    C24A C23A H23C . . 108.3 ?
    N2A C23A H23D . . 108.3 ?
    C24A C23A H23D . . 108.3 ?
    H23C C23A H23D . . 107.4 ?
    C16A C15A N1A . . 117.9(9) ?
    C16A C15A H15C . . 107.8 ?
    N1A C15A H15C . . 107.8 ?
    C16A C15A H15D . . 107.8 ?
    N1A C15A H15D . . 107.8 ?
    H15C C15A H15D . . 107.2 ?
    C15A C16A H16C . . 109.5 ?
    C15A C16A H16E . . 109.5 ?
    H16C C16A H16E . . 109.5 ?
    C15A C16A H16D . . 109.5 ?
    H16C C16A H16D . . 109.5 ?
    H16E C16A H16D . . 109.5 ?
    C12A C11A N1A . . 116.7(9) ?
    C12A C11A H11C . . 108.1 ?
    N1A C11A H11C . . 108.1 ?
    C12A C11A H11D . . 108.1 ?
    N1A C11A H11D . . 108.1 ?
    H11C C11A H11D . . 107.3 ?
    C11A C12A H12C . . 109.5 ?
    C11A C12A H12E . . 109.5 ?
    H12C C12A H12E . . 109.5 ?
    C11A C12A H12D . . 109.5 ?
    H12C C12A H12D . . 109.5 ?
    H12E C12A H12D . . 109.5 ?
    N1A C13A C14A . . 116.4(10) ?
    N1A C13A H13D . . 108.2 ?
    C14A C13A H13D . . 108.2 ?
    N1A C13A H13C . . 108.2 ?
    C14A C13A H13C . . 108.2 ?
    H13D C13A H13C . . 107.3 ?
    C13A C14A H14E . . 109.5 ?
    C13A C14A H14C . . 109.5 ?
    H14E C14A H14C . . 109.5 ?
    C13A C14A H14D . . 109.5 ?
    H14E C14A H14D . . 109.5 ?
    H14C C14A H14D . . 109.5 ?
    N1A C17A C18A . . 115.2(12) ?
    N1A C17A H17D . . 108.5 ?
    C18A C17A H17D . . 108.5 ?
    N1A C17A H17C . . 108.5 ?
    C18A C17A H17C . . 108.5 ?
    H17D C17A H17C . . 107.5 ?
    C17A C18A H18E . . 109.5 ?
    C17A C18A H18C . . 109.5 ?
    H18E C18A H18C . . 109.5 ?
    C17A C18A H18D . . 109.5 ?
    H18E C18A H18D . . 109.5 ?
    H18C C18A H18D . . 109.5 ?
    C23B C24B H24F . . 109.5 ?
    C23B C24B H24H . . 109.5 ?
    H24F C24B H24H . . 109.5 ?
    C23B C24B H24G . . 109.5 ?
    H24F C24B H24G . . 109.5 ?
    H24H C24B H24G . . 109.5 ?
    C23A C24A H24C . . 109.5 ?
    C23A C24A H24D . . 109.5 ?
    H24C C24A H24D . . 109.5 ?
    C23A C24A H24E . . 109.5 ?
    H24C C24A H24E . . 109.5 ?
    H24D C24A H24E . . 109.5 ?
    Mo7A O63A Mo1A . . 109.4(2) ?
    Mo7A O63A Mo6A . . 110.9(2) ?
    Mo1A O63A Mo6A . . 103.5(2) ?
    Mo7B O63B Mo1B . . 109.4(2) ?
    Mo7B O63B Mo6B . . 111.7(2) ?
    Mo1B O63B Mo6B . . 103.7(2) ?
    Mo8A O33A Mo4A . . 109.4(2) ?
    Mo8A O33A Mo3A . . 110.1(2) ?
    Mo4A O33A Mo3A . . 103.0(2) ?
    Mo8B O84B Mo2B . . 118.3(2) ?
    Mo8B O33B Mo4B . . 109.3(2) ?
    Mo8B O33B Mo3B . . 111.0(2) ?
    Mo4B O33B Mo3B . . 102.9(2) ?
    Mo8A O82A Mo4A . . 92.75(19) ?
    Mo8A O82A Mo6A . . 92.6(2) ?
    Mo4A O82A Mo6A . . 163.4(2) ?
    Mo8A O82A Mo7A . . 104.85(18) ?
    Mo4A O82A Mo7A . . 97.27(19) ?
    Mo6A O82A Mo7A . . 96.56(18) ?
    Mo8A O82A Mo5A . . 163.8(2) ?
    Mo4A O82A Mo5A . . 85.64(17) ?
    Mo6A O82A Mo5A . . 84.87(16) ?
    Mo7A O82A Mo5A . . 91.37(18) ?
    Mo8A O83A Mo6A . . 109.7(2) ?
    Mo8A O83A Mo1A . . 110.5(2) ?
    Mo6A O83A Mo1A . . 103.5(2) ?
    Mo8B O83B Mo6B . . 110.2(2) ?
    Mo8B O83B Mo1B . . 110.1(2) ?
    Mo6B O83B Mo1B . . 103.3(2) ?
    Mo7A O72A Mo1A . . 92.79(17) ?
    Mo7A O72A Mo3A . . 92.2(2) ?
    Mo1A O72A Mo3A . . 163.9(2) ?
    Mo7A O72A Mo8A . . 104.12(18) ?
    Mo1A O72A Mo8A . . 97.16(18) ?
    Mo3A O72A Mo8A . . 96.48(17) ?
    Mo7A O72A Mo2A . . 164.9(2) ?
    Mo1A O72A Mo2A . . 86.17(17) ?
    Mo3A O72A Mo2A . . 85.00(15) ?
    Mo8A O72A Mo2A . . 90.99(16) ?
    Mo8B O82B Mo4B . . 92.95(19) ?
    Mo8B O82B Mo7B . . 104.55(18) ?
    Mo4B O82B Mo7B . . 97.53(19) ?
    Mo8B O82B Mo6B . . 92.2(2) ?
    Mo4B O82B Mo6B . . 163.2(2) ?
    Mo7B O82B Mo6B . . 96.67(18) ?
    Mo8B O82B Mo5B . . 164.2(2) ?
    Mo4B O82B Mo5B . . 85.87(17) ?
    Mo7B O82B Mo5B . . 91.23(17) ?
    Mo6B O82B Mo5B . . 84.84(15) ?
    Mo7B O74B Mo5B . . 117.8(2) ?
    Mo7A O73A Mo3A . . 110.3(2) ?
    Mo7A O73A Mo4A . . 110.8(2) ?
    Mo3A O73A Mo4A . . 104.0(2) ?
    Mo7B O72B Mo1B . . 92.30(18) ?
    Mo7B O72B Mo8B . . 103.61(17) ?
    Mo1B O72B Mo8B . . 97.42(18) ?
    Mo7B O72B Mo3B . . 91.93(19) ?
    Mo1B O72B Mo3B . . 164.1(2) ?
    Mo8B O72B Mo3B . . 96.50(17) ?
    Mo7B O72B Mo2B . . 164.5(2) ?
    Mo1B O72B Mo2B . . 86.48(17) ?
    Mo8B O72B Mo2B . . 91.86(16) ?
    Mo3B O72B Mo2B . . 85.35(15) ?
    Mo7B O73B Mo3B . . 110.3(2) ?
    Mo7B O73B Mo4B . . 110.6(2) ?
    Mo3B O73B Mo4B . . 103.31(19) ?
    Mo8A O84A Mo2A . . 119.6(2) ?
    Mo1A O13A Mo2A . . 118.4(3) ?
    Mo4A O43A Mo5A . . 117.6(3) ?
    Mo3A O23A Mo2A . . 117.5(3) ?
    Mo6A O53A Mo5A . . 117.8(2) ?
    Mo7A O74A Mo5A . . 118.3(2) ?
    Mo3B O23B Mo2B . . 118.0(3) ?
    Mo6B O53B Mo5B . . 117.8(3) ?
    Mo1B O13B Mo2B . . 117.7(3) ?
    Mo4B O43B Mo5B . . 117.4(3) ?
    O81B Mo8B O84B . . 104.9(2) ?
    O81B Mo8B O33B . . 101.1(2) ?
    O84B Mo8B O33B . . 96.0(2) ?
    O81B Mo8B O83B . . 100.7(2) ?
    O84B Mo8B O83B . . 96.4(2) ?
    O33B Mo8B O83B . . 151.2(2) ?
    O81B Mo8B O82B . . 99.2(2) ?
    O84B Mo8B O82B . . 155.90(19) ?
    O33B Mo8B O82B . . 78.9(2) ?
    O83B Mo8B O82B . . 79.2(2) ?
    O81B Mo8B O72B . . 175.1(2) ?
    O84B Mo8B O72B . . 79.96(19) ?
    O33B Mo8B O72B . . 78.62(19) ?
    O83B Mo8B O72B . . 78.13(18) ?
    O82B Mo8B O72B . . 75.94(17) ?
    O61B Mo6B O62B . . 104.9(3) ?
    O61B Mo6B O53B . . 102.8(2) ?
    O62B Mo6B O53B . . 100.6(3) ?
    O61B Mo6B O83B . . 101.2(2) ?
    O62B Mo6B O83B . . 96.8(2) ?
    O53B Mo6B O83B . . 145.5(2) ?
    O61B Mo6B O63B . . 90.6(2) ?
    O62B Mo6B O63B . . 162.4(2) ?
    O53B Mo6B O63B . . 83.6(2) ?
    O83B Mo6B O63B . . 71.70(18) ?
    O61B Mo6B O82B . . 161.2(2) ?
    O62B Mo6B O82B . . 93.4(2) ?
    O53B Mo6B O82B . . 77.33(19) ?
    O83B Mo6B O82B . . 72.02(19) ?
    O63B Mo6B O82B . . 70.63(16) ?
    O81A Mo8A O84A . . 104.8(2) ?
    O81A Mo8A O33A . . 101.1(2) ?
    O84A Mo8A O33A . . 96.5(2) ?
    O81A Mo8A O83A . . 101.3(2) ?
    O84A Mo8A O83A . . 96.2(2) ?
    O33A Mo8A O83A . . 150.4(2) ?
    O81A Mo8A O82A . . 99.6(2) ?
    O84A Mo8A O82A . . 155.6(2) ?
    O33A Mo8A O82A . . 78.7(2) ?
    O83A Mo8A O82A . . 78.7(2) ?
    O81A Mo8A O72A . . 175.1(2) ?
    O84A Mo8A O72A . . 80.1(2) ?
    O33A Mo8A O72A . . 78.68(19) ?
    O83A Mo8A O72A . . 77.38(18) ?
    O82A Mo8A O72A . . 75.50(17) ?
    O71A Mo7A O74A . . 103.9(2) ?
    O71A Mo7A O63A . . 101.5(2) ?
    O74A Mo7A O63A . . 96.8(2) ?
    O71A Mo7A O73A . . 101.5(2) ?
    O74A Mo7A O73A . . 96.7(2) ?
    O63A Mo7A O73A . . 149.6(2) ?
    O71A Mo7A O72A . . 99.4(2) ?
    O74A Mo7A O72A . . 156.68(18) ?
    O63A Mo7A O72A . . 78.36(19) ?
    O73A Mo7A O72A . . 78.47(19) ?
    O71A Mo7A O82A . . 174.9(2) ?
    O74A Mo7A O82A . . 81.16(19) ?
    O63A Mo7A O82A . . 77.95(19) ?
    O73A Mo7A O82A . . 77.35(19) ?
    O72A Mo7A O82A . . 75.52(16) ?
    O71B Mo7B O74B . . 103.5(2) ?
    O71B Mo7B O63B . . 102.2(2) ?
    O74B Mo7B O63B . . 96.2(2) ?
    O71B Mo7B O73B . . 100.7(2) ?
    O74B Mo7B O73B . . 96.2(2) ?
    O63B Mo7B O73B . . 150.6(2) ?
    O71B Mo7B O72B . . 99.7(2) ?
    O74B Mo7B O72B . . 156.80(18) ?
    O63B Mo7B O72B . . 78.9(2) ?
    O73B Mo7B O72B . . 79.3(2) ?
    O71B Mo7B O82B . . 175.5(2) ?
    O74B Mo7B O82B . . 80.90(19) ?
    O63B Mo7B O82B . . 78.08(19) ?
    O73B Mo7B O82B . . 77.73(19) ?
    O72B Mo7B O82B . . 75.89(16) ?
    O52B Mo5B O51B . . 104.8(3) ?
    O52B Mo5B O53B . . 104.0(2) ?
    O51B Mo5B O53B . . 97.6(3) ?
    O52B Mo5B O43B . . 101.5(2) ?
    O51B Mo5B O43B . . 97.2(2) ?
    O53B Mo5B O43B . . 145.9(2) ?
    O52B Mo5B O74B . . 92.9(2) ?
    O51B Mo5B O74B . . 162.2(2) ?
    O53B Mo5B O74B . . 78.6(2) ?
    O43B Mo5B O74B . . 77.98(19) ?
    O52B Mo5B O82B . . 162.9(2) ?
    O51B Mo5B O82B . . 92.1(2) ?
    O53B Mo5B O82B . . 75.04(19) ?
    O43B Mo5B O82B . . 73.9(2) ?
    O74B Mo5B O82B . . 70.10(17) ?
    O31A Mo3A O32A . . 104.3(3) ?
    O31A Mo3A O23A . . 102.5(2) ?
    O32A Mo3A O23A . . 100.7(2) ?
    O31A Mo3A O73A . . 100.6(2) ?
    O32A Mo3A O73A . . 97.3(2) ?
    O23A Mo3A O73A . . 145.9(2) ?
    O31A Mo3A O33A . . 90.2(2) ?
    O32A Mo3A O33A . . 163.3(2) ?
    O23A Mo3A O33A . . 83.7(2) ?
    O73A Mo3A O33A . . 71.56(18) ?
    O31A Mo3A O72A . . 162.0(2) ?
    O32A Mo3A O72A . . 93.2(2) ?
    O23A Mo3A O72A . . 77.9(2) ?
    O73A Mo3A O72A . . 72.48(19) ?
    O33A Mo3A O72A . . 71.89(15) ?
    O31B Mo3B O32B . . 104.8(3) ?
    O31B Mo3B O23B . . 103.6(2) ?
    O32B Mo3B O23B . . 100.6(2) ?
    O31B Mo3B O73B . . 101.1(2) ?
    O32B Mo3B O73B . . 96.8(2) ?
    O23B Mo3B O73B . . 144.9(2) ?
    O31B Mo3B O33B . . 89.9(2) ?
    O32B Mo3B O33B . . 163.0(2) ?
    O23B Mo3B O33B . . 83.64(19) ?
    O73B Mo3B O33B . . 71.68(17) ?
    O31B Mo3B O72B . . 161.2(2) ?
    O32B Mo3B O72B . . 93.6(2) ?
    O23B Mo3B O72B . . 76.43(19) ?
    O73B Mo3B O72B . . 72.24(18) ?
    O33B Mo3B O72B . . 71.28(16) ?
    O22A Mo2A O21A . . 104.5(3) ?
    O22A Mo2A O23A . . 103.8(2) ?
    O21A Mo2A O23A . . 97.7(2) ?
    O22A Mo2A O13A . . 102.7(2) ?
    O21A Mo2A O13A . . 97.6(2) ?
    O23A Mo2A O13A . . 144.8(2) ?
    O22A Mo2A O84A . . 93.3(2) ?
    O21A Mo2A O84A . . 162.3(2) ?
    O23A Mo2A O84A . . 77.75(19) ?
    O13A Mo2A O84A . . 78.04(18) ?
    O22A Mo2A O72A . . 162.5(2) ?
    O21A Mo2A O72A . . 93.0(2) ?
    O23A Mo2A O72A . . 74.42(19) ?
    O13A Mo2A O72A . . 73.28(19) ?
    O84A Mo2A O72A . . 69.23(16) ?
    O22B Mo2B O21B . . 104.4(3) ?
    O22B Mo2B O23B . . 104.5(2) ?
    O21B Mo2B O23B . . 97.4(2) ?
    O22B Mo2B O13B . . 101.1(2) ?
    O21B Mo2B O13B . . 97.3(2) ?
    O23B Mo2B O13B . . 146.1(2) ?
    O22B Mo2B O84B . . 93.8(2) ?
    O21B Mo2B O84B . . 161.8(2) ?
    O23B Mo2B O84B . . 78.25(19) ?
    O13B Mo2B O84B . . 78.25(19) ?
    O22B Mo2B O72B . . 163.6(2) ?
    O21B Mo2B O72B . . 91.9(2) ?
    O23B Mo2B O72B . . 75.19(19) ?
    O13B Mo2B O72B . . 73.91(19) ?
    O84B Mo2B O72B . . 69.90(17) ?
    O61A Mo6A O62A . . 104.8(3) ?
    O61A Mo6A O53A . . 102.6(2) ?
    O62A Mo6A O53A . . 101.3(2) ?
    O61A Mo6A O83A . . 100.5(2) ?
    O62A Mo6A O83A . . 95.9(2) ?
    O53A Mo6A O83A . . 146.5(2) ?
    O61A Mo6A O63A . . 89.9(2) ?
    O62A Mo6A O63A . . 162.5(2) ?
    O53A Mo6A O63A . . 84.21(19) ?
    O83A Mo6A O63A . . 71.80(17) ?
    O61A Mo6A O82A . . 161.3(2) ?
    O62A Mo6A O82A . . 93.3(2) ?
    O53A Mo6A O82A . . 77.9(2) ?
    O83A Mo6A O82A . . 72.50(19) ?
    O63A Mo6A O82A . . 71.48(16) ?
    O41A Mo4A O42A . . 105.2(3) ?
    O41A Mo4A O43A . . 101.5(2) ?
    O42A Mo4A O43A . . 100.9(2) ?
    O41A Mo4A O33A . . 100.8(2) ?
    O42A Mo4A O33A . . 95.7(2) ?
    O43A Mo4A O33A . . 147.6(2) ?
    O41A Mo4A O73A . . 89.0(2) ?
    O42A Mo4A O73A . . 162.9(2) ?
    O43A Mo4A O73A . . 85.17(18) ?
    O33A Mo4A O73A . . 71.93(18) ?
    O41A Mo4A O82A . . 160.3(2) ?
    O42A Mo4A O82A . . 94.1(2) ?
    O43A Mo4A O82A . . 78.2(2) ?
    O33A Mo4A O82A . . 72.90(19) ?
    O73A Mo4A O82A . . 71.28(17) ?
    O52A Mo5A O51A . . 103.6(3) ?
    O52A Mo5A O53A . . 104.0(2) ?
    O51A Mo5A O53A . . 98.3(3) ?
    O52A Mo5A O43A . . 102.3(3) ?
    O51A Mo5A O43A . . 97.8(2) ?
    O53A Mo5A O43A . . 144.8(2) ?
    O52A Mo5A O74A . . 93.7(2) ?
    O51A Mo5A O74A . . 162.7(2) ?
    O53A Mo5A O74A . . 77.6(2) ?
    O43A Mo5A O74A . . 77.75(19) ?
    O52A Mo5A O82A . . 162.9(2) ?
    O51A Mo5A O82A . . 93.5(2) ?
    O53A Mo5A O82A . . 74.16(19) ?
    O43A Mo5A O82A . . 73.80(19) ?
    O74A Mo5A O82A . . 69.19(17) ?
    O41B Mo4B O42B . . 105.0(3) ?
    O41B Mo4B O43B . . 101.6(2) ?
    O42B Mo4B O43B . . 101.9(2) ?
    O41B Mo4B O33B . . 100.9(2) ?
    O42B Mo4B O33B . . 96.2(2) ?
    O43B Mo4B O33B . . 146.3(2) ?
    O41B Mo4B O73B . . 88.6(2) ?
    O42B Mo4B O73B . . 163.6(2) ?
    O43B Mo4B O73B . . 83.92(18) ?
    O33B Mo4B O73B . . 71.83(18) ?
    O41B Mo4B O82B . . 159.8(2) ?
    O42B Mo4B O82B . . 94.8(2) ?
    O43B Mo4B O82B . . 77.8(2) ?
    O33B Mo4B O82B . . 72.50(19) ?
    O73B Mo4B O82B . . 71.24(17) ?
    O11A Mo1A O12A . . 104.1(3) ?
    O11A Mo1A O13A . . 101.9(2) ?
    O12A Mo1A O13A . . 100.9(2) ?
    O11A Mo1A O63A . . 100.7(2) ?
    O12A Mo1A O63A . . 96.3(2) ?
    O13A Mo1A O63A . . 147.19(19) ?
    O11A Mo1A O83A . . 88.9(2) ?
    O12A Mo1A O83A . . 164.0(2) ?
    O13A Mo1A O83A . . 85.05(17) ?
    O63A Mo1A O83A . . 71.83(18) ?
    O11A Mo1A O72A . . 160.9(2) ?
    O12A Mo1A O72A . . 94.6(2) ?
    O13A Mo1A O72A . . 77.85(19) ?
    O63A Mo1A O72A . . 73.11(18) ?
    O83A Mo1A O72A . . 72.01(16) ?
    O11B Mo1B O12B . . 104.1(3) ?
    O11B Mo1B O13B . . 101.7(2) ?
    O12B Mo1B O13B . . 101.7(2) ?
    O11B Mo1B O63B . . 101.6(2) ?
    O12B Mo1B O63B . . 96.7(2) ?
    O13B Mo1B O63B . . 145.7(2) ?
    O11B Mo1B O72B . . 161.0(2) ?
    O12B Mo1B O72B . . 94.7(2) ?
    O13B Mo1B O72B . . 77.12(19) ?
    O63B Mo1B O72B . . 72.69(18) ?
    O11B Mo1B O83B . . 89.3(2) ?
    O12B Mo1B O83B . . 163.6(2) ?
    O13B Mo1B O83B . . 84.36(19) ?
    O63B Mo1B O83B . . 71.08(19) ?
    O72B Mo1B O83B . . 71.64(16) ?
    C17B N1B C15B . . 111.4(8) ?
    C17B N1B C11B . . 104.8(7) ?
    C15B N1B C11B . . 111.5(8) ?
    C17B N1B C13B . . 111.5(7) ?
    C15B N1B C13B . . 106.3(7) ?
    C11B N1B C13B . . 111.5(8) ?
    C35A N3A C37A . . 112.5(7) ?
    C35A N3A C33A . . 105.0(7) ?
    C37A N3A C33A . . 111.3(7) ?
    C35A N3A C31A . . 110.1(7) ?
    C37A N3A C31A . . 106.3(6) ?
    C33A N3A C31A . . 111.8(8) ?
    C37B N3B C33B . . 110.7(8) ?
    C37B N3B C35B . . 111.9(9) ?
    C33B N3B C35B . . 106.5(8) ?
    C37B N3B C31B . . 103.9(7) ?
    C33B N3B C31B . . 113.4(8) ?
    C35B N3B C31B . . 110.4(9) ?
    C21B N2B C27B . . 113.1(7) ?
    C21B N2B C23B . . 105.9(6) ?
    C27B N2B C23B . . 111.8(7) ?
    C21B N2B C25B . . 109.5(6) ?
    C27B N2B C25B . . 106.6(6) ?
    C23B N2B C25B . . 109.9(7) ?
    C27A N2A C21A . . 112.8(7) ?
    C27A N2A C23A . . 110.4(6) ?
    C21A N2A C23A . . 105.5(6) ?
    C27A N2A C25A . . 106.0(6) ?
    C21A N2A C25A . . 110.9(7) ?
    C23A N2A C25A . . 111.4(7) ?
    C17A N1A C15A . . 111.1(9) ?
    C17A N1A C13A . . 114.9(9) ?
    C15A N1A C13A . . 104.8(8) ?
    C17A N1A C11A . . 104.3(9) ?
    C15A N1A C11A . . 111.2(9) ?
    C13A N1A C11A . . 110.7(9) ?
    H1N N4A H2N . . 112 ?
    H1N N4A H3N . . 100 ?
    H2N N4A H3N . . 104 ?
    H1N N4A H4N . . 117 ?
    H2N N4A H4N . . 116 ?
    H3N N4A H4N . . 106 ?
    H5N N4B H6N . . 105 ?
    H5N N4B H7N . . 117 ?
    H6N N4B H7N . . 102 ?
    H5N N4B H8N . . 101 ?
    H6N N4B H8N . . 117 ?
    H7N N4B H8N . . 115 ?
loop_
    _geom_torsion_atom_site_label_1
    _geom_torsion_atom_site_label_2
    _geom_torsion_atom_site_label_3
    _geom_torsion_atom_site_label_4
    _geom_torsion_site_symmetry_1
    _geom_torsion_site_symmetry_2
    _geom_torsion_site_symmetry_3
    _geom_torsion_site_symmetry_4
    _geom_torsion
    _geom_torsion_publ_flag
    Mo2B O84B Mo8B O81B . . . . -179.8(3) ?
    Mo2B O84B Mo8B O33B . . . . -76.7(3) ?
    Mo2B O84B Mo8B O83B . . . . 77.3(3) ?
    Mo2B O84B Mo8B O82B . . . . -0.6(7) ?
    Mo2B O84B Mo8B O72B . . . . 0.6(2) ?
    Mo4B O33B Mo8B O81B . . . . -75.5(3) ?
    Mo3B O33B Mo8B O81B . . . . 171.6(2) ?
    Mo4B O33B Mo8B O84B . . . . 178.0(2) ?
    Mo3B O33B Mo8B O84B . . . . 65.1(2) ?
    Mo4B O33B Mo8B O83B . . . . 62.8(5) ?
    Mo3B O33B Mo8B O83B . . . . -50.0(5) ?
    Mo4B O33B Mo8B O82B . . . . 21.8(2) ?
    Mo3B O33B Mo8B O82B . . . . -91.0(2) ?
    Mo4B O33B Mo8B O72B . . . . 99.5(2) ?
    Mo3B O33B Mo8B O72B . . . . -13.32(19) ?
    Mo6B O83B Mo8B O81B . . . . 75.3(3) ?
    Mo1B O83B Mo8B O81B . . . . -171.5(2) ?
    Mo6B O83B Mo8B O84B . . . . -178.2(2) ?
    Mo1B O83B Mo8B O84B . . . . -64.9(3) ?
    Mo6B O83B Mo8B O33B . . . . -63.2(5) ?
    Mo1B O83B Mo8B O33B . . . . 50.1(5) ?
    Mo6B O83B Mo8B O82B . . . . -22.2(2) ?
    Mo1B O83B Mo8B O82B . . . . 91.1(2) ?
    Mo6B O83B Mo8B O72B . . . . -99.9(2) ?
    Mo1B O83B Mo8B O72B . . . . 13.35(19) ?
    Mo4B O82B Mo8B O81B . . . . 82.0(2) ?
    Mo7B O82B Mo8B O81B . . . . -179.4(2) ?
    Mo6B O82B Mo8B O81B . . . . -82.0(2) ?
    Mo5B O82B Mo8B O81B . . . . -3.3(10) ?
    Mo4B O82B Mo8B O84B . . . . -97.2(5) ?
    Mo7B O82B Mo8B O84B . . . . 1.3(6) ?
    Mo6B O82B Mo8B O84B . . . . 98.8(5) ?
    Mo5B O82B Mo8B O84B . . . . 177.5(7) ?
    Mo4B O82B Mo8B O33B . . . . -17.54(16) ?
    Mo7B O82B Mo8B O33B . . . . 81.0(2) ?
    Mo6B O82B Mo8B O33B . . . . 178.5(2) ?
    Mo5B O82B Mo8B O33B . . . . -102.8(10) ?
    Mo4B O82B Mo8B O83B . . . . -178.8(2) ?
    Mo7B O82B Mo8B O83B . . . . -80.2(2) ?
    Mo6B O82B Mo8B O83B . . . . 17.26(16) ?
    Mo5B O82B Mo8B O83B . . . . 95.9(10) ?
    Mo4B O82B Mo8B O72B . . . . -98.45(16) ?
    Mo7B O82B Mo8B O72B . . . . 0.1(2) ?
    Mo6B O82B Mo8B O72B . . . . 97.58(15) ?
    Mo5B O82B Mo8B O72B . . . . 176.3(9) ?
    Mo7B O72B Mo8B O81B . . . . 5(3) ?
    Mo1B O72B Mo8B O81B . . . . -89(3) ?
    Mo3B O72B Mo8B O81B . . . . 99(3) ?
    Mo2B O72B Mo8B O81B . . . . -176(3) ?
    Mo7B O72B Mo8B O84B . . . . -179.6(3) ?
    Mo1B O72B Mo8B O84B . . . . 86.2(2) ?
    Mo3B O72B Mo8B O84B . . . . -86.0(2) ?
    Mo2B O72B Mo8B O84B . . . . -0.52(19) ?
    Mo7B O72B Mo8B O33B . . . . -81.4(2) ?
    Mo1B O72B Mo8B O33B . . . . -175.5(2) ?
    Mo3B O72B Mo8B O33B . . . . 12.23(18) ?
    Mo2B O72B Mo8B O33B . . . . 97.76(19) ?
    Mo7B O72B Mo8B O83B . . . . 81.6(2) ?
    Mo1B O72B Mo8B O83B . . . . -12.64(18) ?
    Mo3B O72B Mo8B O83B . . . . 175.1(2) ?
    Mo2B O72B Mo8B O83B . . . . -99.3(2) ?
    Mo7B O72B Mo8B O82B . . . . -0.1(3) ?
    Mo1B O72B Mo8B O82B . . . . -94.33(19) ?
    Mo3B O72B Mo8B O82B . . . . 93.46(17) ?
    Mo2B O72B Mo8B O82B . . . . 178.99(13) ?
    Mo5B O53B Mo6B O61B . . . . 178.7(3) ?
    Mo5B O53B Mo6B O62B . . . . 70.6(3) ?
    Mo5B O53B Mo6B O83B . . . . -48.3(5) ?
    Mo5B O53B Mo6B O63B . . . . -92.1(3) ?
    Mo5B O53B Mo6B O82B . . . . -20.6(3) ?
    Mo8B O83B Mo6B O61B . . . . -178.0(3) ?
    Mo1B O83B Mo6B O61B . . . . 64.4(3) ?
    Mo8B O83B Mo6B O62B . . . . -71.2(3) ?
    Mo1B O83B Mo6B O62B . . . . 171.2(3) ?
    Mo8B O83B Mo6B O53B . . . . 48.7(4) ?
    Mo1B O83B Mo6B O53B . . . . -68.9(4) ?
    Mo8B O83B Mo6B O63B . . . . 95.1(2) ?
    Mo1B O83B Mo6B O63B . . . . -22.46(16) ?
    Mo8B O83B Mo6B O82B . . . . 20.17(19) ?
    Mo1B O83B Mo6B O82B . . . . -97.4(2) ?
    Mo7B O63B Mo6B O61B . . . . 167.3(3) ?
    Mo1B O63B Mo6B O61B . . . . -75.0(3) ?
    Mo7B O63B Mo6B O62B . . . . -40.3(9) ?
    Mo1B O63B Mo6B O62B . . . . 77.4(8) ?
    Mo7B O63B Mo6B O53B . . . . 64.4(2) ?
    Mo1B O63B Mo6B O53B . . . . -177.9(2) ?
    Mo7B O63B Mo6B O83B . . . . -91.2(3) ?
    Mo1B O63B Mo6B O83B . . . . 26.5(2) ?
    Mo7B O63B Mo6B O82B . . . . -14.4(2) ?
    Mo1B O63B Mo6B O82B . . . . 103.3(2) ?
    Mo8B O82B Mo6B O61B . . . . -88.8(7) ?
    Mo4B O82B Mo6B O61B . . . . 163.6(8) ?
    Mo7B O82B Mo6B O61B . . . . 16.2(8) ?
    Mo5B O82B Mo6B O61B . . . . 106.8(7) ?
    Mo8B O82B Mo6B O62B . . . . 78.5(2) ?
    Mo4B O82B Mo6B O62B . . . . -29.2(9) ?
    Mo7B O82B Mo6B O62B . . . . -176.6(2) ?
    Mo5B O82B Mo6B O62B . . . . -85.9(2) ?
    Mo8B O82B Mo6B O53B . . . . 178.6(2) ?
    Mo4B O82B Mo6B O53B . . . . 70.9(9) ?
    Mo7B O82B Mo6B O53B . . . . -76.5(2) ?
    Mo5B O82B Mo6B O53B . . . . 14.16(18) ?
    Mo8B O82B Mo6B O83B . . . . -17.50(16) ?
    Mo4B O82B Mo6B O83B . . . . -125.2(9) ?
    Mo7B O82B Mo6B O83B . . . . 87.43(18) ?
    Mo5B O82B Mo6B O83B . . . . 178.07(19) ?
    Mo8B O82B Mo6B O63B . . . . -93.86(18) ?
    Mo4B O82B Mo6B O63B . . . . 158.5(9) ?
    Mo7B O82B Mo6B O63B . . . . 11.07(16) ?
    Mo5B O82B Mo6B O63B . . . . 101.71(17) ?
    Mo2A O84A Mo8A O81A . . . . -179.7(3) ?
    Mo2A O84A Mo8A O33A . . . . -76.4(3) ?
    Mo2A O84A Mo8A O83A . . . . 76.9(3) ?
    Mo2A O84A Mo8A O82A . . . . 0.5(7) ?
    Mo2A O84A Mo8A O72A . . . . 0.9(2) ?
    Mo4A O33A Mo8A O81A . . . . -76.3(3) ?
    Mo3A O33A Mo8A O81A . . . . 171.2(2) ?
    Mo4A O33A Mo8A O84A . . . . 177.2(2) ?
    Mo3A O33A Mo8A O84A . . . . 64.7(2) ?
    Mo4A O33A Mo8A O83A . . . . 62.3(5) ?
    Mo3A O33A Mo8A O83A . . . . -50.2(5) ?
    Mo4A O33A Mo8A O82A . . . . 21.4(2) ?
    Mo3A O33A Mo8A O82A . . . . -91.1(2) ?
    Mo4A O33A Mo8A O72A . . . . 98.7(2) ?
    Mo3A O33A Mo8A O72A . . . . -13.83(19) ?
    Mo6A O83A Mo8A O81A . . . . 75.6(3) ?
    Mo1A O83A Mo8A O81A . . . . -170.9(2) ?
    Mo6A O83A Mo8A O84A . . . . -177.9(2) ?
    Mo1A O83A Mo8A O84A . . . . -64.5(3) ?
    Mo6A O83A Mo8A O33A . . . . -62.9(4) ?
    Mo1A O83A Mo8A O33A . . . . 50.5(5) ?
    Mo6A O83A Mo8A O82A . . . . -22.0(2) ?
    Mo1A O83A Mo8A O82A . . . . 91.4(2) ?
    Mo6A O83A Mo8A O72A . . . . -99.5(2) ?
    Mo1A O83A Mo8A O72A . . . . 13.94(19) ?
    Mo4A O82A Mo8A O81A . . . . 82.2(2) ?
    Mo6A O82A Mo8A O81A . . . . -82.1(2) ?
    Mo7A O82A Mo8A O81A . . . . -179.6(2) ?
    Mo5A O82A Mo8A O81A . . . . -1.7(10) ?
    Mo4A O82A Mo8A O84A . . . . -98.1(5) ?
    Mo6A O82A Mo8A O84A . . . . 97.7(5) ?
    Mo7A O82A Mo8A O84A . . . . 0.2(6) ?
    Mo5A O82A Mo8A O84A . . . . 178.1(7) ?
    Mo4A O82A Mo8A O33A . . . . -17.34(17) ?
    Mo6A O82A Mo8A O33A . . . . 178.4(2) ?
    Mo7A O82A Mo8A O33A . . . . 80.9(2) ?
    Mo5A O82A Mo8A O33A . . . . -101.2(9) ?
    Mo4A O82A Mo8A O83A . . . . -178.1(2) ?
    Mo6A O82A Mo8A O83A . . . . 17.63(16) ?
    Mo7A O82A Mo8A O83A . . . . -79.9(2) ?
    Mo5A O82A Mo8A O83A . . . . 98.0(10) ?
    Mo4A O82A Mo8A O72A . . . . -98.41(16) ?
    Mo6A O82A Mo8A O72A . . . . 97.33(15) ?
    Mo7A O82A Mo8A O72A . . . . -0.1(2) ?
    Mo5A O82A Mo8A O72A . . . . 177.7(9) ?
    Mo7A O72A Mo8A O81A . . . . 7(3) ?
    Mo1A O72A Mo8A O81A . . . . -88(3) ?
    Mo3A O72A Mo8A O81A . . . . 101(3) ?
    Mo2A O72A Mo8A O81A . . . . -174(3) ?
    Mo7A O72A Mo8A O84A . . . . -179.7(2) ?
    Mo1A O72A Mo8A O84A . . . . 85.6(2) ?
    Mo3A O72A Mo8A O84A . . . . -85.8(2) ?
    Mo2A O72A Mo8A O84A . . . . -0.69(18) ?
    Mo7A O72A Mo8A O33A . . . . -81.0(2) ?
    Mo1A O72A Mo8A O33A . . . . -175.7(2) ?
    Mo3A O72A Mo8A O33A . . . . 12.98(18) ?
    Mo2A O72A Mo8A O33A . . . . 98.06(19) ?
    Mo7A O72A Mo8A O83A . . . . 81.6(2) ?
    Mo1A O72A Mo8A O83A . . . . -13.13(17) ?
    Mo3A O72A Mo8A O83A . . . . 175.5(2) ?
    Mo2A O72A Mo8A O83A . . . . -99.39(19) ?
    Mo7A O72A Mo8A O82A . . . . 0.2(3) ?
    Mo1A O72A Mo8A O82A . . . . -94.56(19) ?
    Mo3A O72A Mo8A O82A . . . . 94.09(18) ?
    Mo2A O72A Mo8A O82A . . . . 179.17(13) ?
    Mo5A O74A Mo7A O71A . . . . 179.5(3) ?
    Mo5A O74A Mo7A O63A . . . . 75.8(3) ?
    Mo5A O74A Mo7A O73A . . . . -76.8(3) ?
    Mo5A O74A Mo7A O72A . . . . -0.5(7) ?
    Mo5A O74A Mo7A O82A . . . . -0.8(2) ?
    Mo1A O63A Mo7A O71A . . . . 75.8(3) ?
    Mo6A O63A Mo7A O71A . . . . -170.7(2) ?
    Mo1A O63A Mo7A O74A . . . . -178.4(2) ?
    Mo6A O63A Mo7A O74A . . . . -64.9(2) ?
    Mo1A O63A Mo7A O73A . . . . -62.7(4) ?
    Mo6A O63A Mo7A O73A . . . . 50.8(4) ?
    Mo1A O63A Mo7A O72A . . . . -21.56(19) ?
    Mo6A O63A Mo7A O72A . . . . 91.9(2) ?
    Mo1A O63A Mo7A O82A . . . . -99.0(2) ?
    Mo6A O63A Mo7A O82A . . . . 14.46(19) ?
    Mo3A O73A Mo7A O71A . . . . -75.2(3) ?
    Mo4A O73A Mo7A O71A . . . . 170.3(2) ?
    Mo3A O73A Mo7A O74A . . . . 179.1(2) ?
    Mo4A O73A Mo7A O74A . . . . 64.6(3) ?
    Mo3A O73A Mo7A O63A . . . . 63.3(4) ?
    Mo4A O73A Mo7A O63A . . . . -51.2(5) ?
    Mo3A O73A Mo7A O72A . . . . 22.24(19) ?
    Mo4A O73A Mo7A O72A . . . . -92.3(2) ?
    Mo3A O73A Mo7A O82A . . . . 99.8(2) ?
    Mo4A O73A Mo7A O82A . . . . -14.75(19) ?
    Mo1A O72A Mo7A O71A . . . . -82.4(2) ?
    Mo3A O72A Mo7A O71A . . . . 82.3(2) ?
    Mo8A O72A Mo7A O71A . . . . 179.5(2) ?
    Mo2A O72A Mo7A O71A . . . . 3.3(10) ?
    Mo1A O72A Mo7A O74A . . . . 97.7(5) ?
    Mo3A O72A Mo7A O74A . . . . -97.7(5) ?
    Mo8A O72A Mo7A O74A . . . . -0.4(6) ?
    Mo2A O72A Mo7A O74A . . . . -176.6(7) ?
    Mo1A O72A Mo7A O63A . . . . 17.57(16) ?
    Mo3A O72A Mo7A O63A . . . . -177.78(19) ?
    Mo8A O72A Mo7A O63A . . . . -80.5(2) ?
    Mo2A O72A Mo7A O63A . . . . 103.2(9) ?
    Mo1A O72A Mo7A O73A . . . . 177.70(19) ?
    Mo3A O72A Mo7A O73A . . . . -17.64(15) ?
    Mo8A O72A Mo7A O73A . . . . 79.60(19) ?
    Mo2A O72A Mo7A O73A . . . . -96.6(10) ?
    Mo1A O72A Mo7A O82A . . . . 97.96(16) ?
    Mo3A O72A Mo7A O82A . . . . -97.39(15) ?
    Mo8A O72A Mo7A O82A . . . . -0.1(2) ?
    Mo2A O72A Mo7A O82A . . . . -176.4(9) ?
    Mo8A O82A Mo7A O71A . . . . -4(3) ?
    Mo4A O82A Mo7A O71A . . . . 91(3) ?
    Mo6A O82A Mo7A O71A . . . . -98(3) ?
    Mo5A O82A Mo7A O71A . . . . 177(3) ?
    Mo8A O82A Mo7A O74A . . . . -180.0(3) ?
    Mo4A O82A Mo7A O74A . . . . -85.1(2) ?
    Mo6A O82A Mo7A O74A . . . . 85.6(2) ?
    Mo5A O82A Mo7A O74A . . . . 0.6(2) ?
    Mo8A O82A Mo7A O63A . . . . 81.1(2) ?
    Mo4A O82A Mo7A O63A . . . . 175.9(2) ?
    Mo6A O82A Mo7A O63A . . . . -13.35(18) ?
    Mo5A O82A Mo7A O63A . . . . -98.34(19) ?
    Mo8A O82A Mo7A O73A . . . . -81.0(2) ?
    Mo4A O82A Mo7A O73A . . . . 13.81(17) ?
    Mo6A O82A Mo7A O73A . . . . -175.4(2) ?
    Mo5A O82A Mo7A O73A . . . . 99.6(2) ?
    Mo8A O82A Mo7A O72A . . . . 0.2(3) ?
    Mo4A O82A Mo7A O72A . . . . 94.97(19) ?
    Mo6A O82A Mo7A O72A . . . . -94.26(17) ?
    Mo5A O82A Mo7A O72A . . . . -179.25(13) ?
    Mo5B O74B Mo7B O71B . . . . -179.8(3) ?
    Mo5B O74B Mo7B O63B . . . . 76.0(3) ?
    Mo5B O74B Mo7B O73B . . . . -77.3(3) ?
    Mo5B O74B Mo7B O72B . . . . -0.1(7) ?
    Mo5B O74B Mo7B O82B . . . . -0.8(2) ?
    Mo1B O63B Mo7B O71B . . . . 75.3(3) ?
    Mo6B O63B Mo7B O71B . . . . -170.5(2) ?
    Mo1B O63B Mo7B O74B . . . . -179.5(2) ?
    Mo6B O63B Mo7B O74B . . . . -65.3(2) ?
    Mo1B O63B Mo7B O73B . . . . -65.0(4) ?
    Mo6B O63B Mo7B O73B . . . . 49.2(5) ?
    Mo1B O63B Mo7B O72B . . . . -22.4(2) ?
    Mo6B O63B Mo7B O72B . . . . 91.8(2) ?
    Mo1B O63B Mo7B O82B . . . . -100.2(2) ?
    Mo6B O63B Mo7B O82B . . . . 14.1(2) ?
    Mo3B O73B Mo7B O71B . . . . -76.1(3) ?
    Mo4B O73B Mo7B O71B . . . . 170.3(2) ?
    Mo3B O73B Mo7B O74B . . . . 178.9(2) ?
    Mo4B O73B Mo7B O74B . . . . 65.3(2) ?
    Mo3B O73B Mo7B O63B . . . . 64.5(4) ?
    Mo4B O73B Mo7B O63B . . . . -49.1(5) ?
    Mo3B O73B Mo7B O72B . . . . 21.96(19) ?
    Mo4B O73B Mo7B O72B . . . . -91.7(2) ?
    Mo3B O73B Mo7B O82B . . . . 99.7(2) ?
    Mo4B O73B Mo7B O82B . . . . -13.94(19) ?
    Mo1B O72B Mo7B O71B . . . . -82.6(2) ?
    Mo8B O72B Mo7B O71B . . . . 179.2(2) ?
    Mo3B O72B Mo7B O71B . . . . 82.0(2) ?
    Mo2B O72B Mo7B O71B . . . . 2.5(10) ?
    Mo1B O72B Mo7B O74B . . . . 97.7(5) ?
    Mo8B O72B Mo7B O74B . . . . -0.6(6) ?
    Mo3B O72B Mo7B O74B . . . . -97.7(5) ?
    Mo2B O72B Mo7B O74B . . . . -177.2(7) ?
    Mo1B O72B Mo7B O63B . . . . 17.98(16) ?
    Mo8B O72B Mo7B O63B . . . . -80.2(2) ?
    Mo3B O72B Mo7B O63B . . . . -177.39(19) ?
    Mo2B O72B Mo7B O63B . . . . 103.1(10) ?
    Mo1B O72B Mo7B O73B . . . . 178.23(19) ?
    Mo8B O72B Mo7B O73B . . . . 80.02(19) ?
    Mo3B O72B Mo7B O73B . . . . -17.14(15) ?
    Mo2B O72B Mo7B O73B . . . . -96.7(10) ?
    Mo1B O72B Mo7B O82B . . . . 98.32(15) ?
    Mo8B O72B Mo7B O82B . . . . 0.1(2) ?
    Mo3B O72B Mo7B O82B . . . . -97.05(15) ?
    Mo2B O72B Mo7B O82B . . . . -176.6(9) ?
    Mo8B O82B Mo7B O71B . . . . -12(3) ?
    Mo4B O82B Mo7B O71B . . . . 83(3) ?
    Mo6B O82B Mo7B O71B . . . . -106(3) ?
    Mo5B O82B Mo7B O71B . . . . 169(3) ?
    Mo8B O82B Mo7B O74B . . . . 179.6(3) ?
    Mo4B O82B Mo7B O74B . . . . -85.3(2) ?
    Mo6B O82B Mo7B O74B . . . . 85.6(2) ?
    Mo5B O82B Mo7B O74B . . . . 0.65(19) ?
    Mo8B O82B Mo7B O63B . . . . 81.2(2) ?
    Mo4B O82B Mo7B O63B . . . . 176.3(2) ?
    Mo6B O82B Mo7B O63B . . . . -12.77(18) ?
    Mo5B O82B Mo7B O63B . . . . -97.7(2) ?
    Mo8B O82B Mo7B O73B . . . . -82.0(2) ?
    Mo4B O82B Mo7B O73B . . . . 13.08(17) ?
    Mo6B O82B Mo7B O73B . . . . -176.0(2) ?
    Mo5B O82B Mo7B O73B . . . . 99.08(19) ?
    Mo8B O82B Mo7B O72B . . . . -0.1(3) ?
    Mo4B O82B Mo7B O72B . . . . 94.92(19) ?
    Mo6B O82B Mo7B O72B . . . . -94.13(17) ?
    Mo5B O82B Mo7B O72B . . . . -179.08(13) ?
    Mo6B O53B Mo5B O52B . . . . -177.4(3) ?
    Mo6B O53B Mo5B O51B . . . . -70.0(3) ?
    Mo6B O53B Mo5B O43B . . . . 45.1(5) ?
    Mo6B O53B Mo5B O74B . . . . 92.4(3) ?
    Mo6B O53B Mo5B O82B . . . . 20.2(3) ?
    Mo4B O43B Mo5B O52B . . . . 177.0(3) ?
    Mo4B O43B Mo5B O51B . . . . 70.1(3) ?
    Mo4B O43B Mo5B O53B . . . . -45.0(5) ?
    Mo4B O43B Mo5B O74B . . . . -92.5(3) ?
    Mo4B O43B Mo5B O82B . . . . -20.0(2) ?
    Mo7B O74B Mo5B O52B . . . . 179.0(3) ?
    Mo7B O74B Mo5B O51B . . . . 1.9(9) ?
    Mo7B O74B Mo5B O53B . . . . -77.2(3) ?
    Mo7B O74B Mo5B O43B . . . . 77.9(3) ?
    Mo7B O74B Mo5B O82B . . . . 0.8(2) ?
    Mo8B O82B Mo5B O52B . . . . 177.1(8) ?
    Mo4B O82B Mo5B O52B . . . . 90.8(7) ?
    Mo7B O82B Mo5B O52B . . . . -6.7(8) ?
    Mo6B O82B Mo5B O52B . . . . -103.2(7) ?
    Mo8B O82B Mo5B O51B . . . . 3.5(10) ?
    Mo4B O82B Mo5B O51B . . . . -82.7(2) ?
    Mo7B O82B Mo5B O51B . . . . 179.8(2) ?
    Mo6B O82B Mo5B O51B . . . . 83.2(2) ?
    Mo8B O82B Mo5B O53B . . . . -93.8(10) ?
    Mo4B O82B Mo5B O53B . . . . 180.0(2) ?
    Mo7B O82B Mo5B O53B . . . . 82.5(2) ?
    Mo6B O82B Mo5B O53B . . . . -14.07(19) ?
    Mo8B O82B Mo5B O43B . . . . 100.4(10) ?
    Mo4B O82B Mo5B O43B . . . . 14.18(16) ?
    Mo7B O82B Mo5B O43B . . . . -83.29(19) ?
    Mo6B O82B Mo5B O43B . . . . -179.9(2) ?
    Mo8B O82B Mo5B O74B . . . . -176.8(10) ?
    Mo4B O82B Mo5B O74B . . . . 96.93(18) ?
    Mo7B O82B Mo5B O74B . . . . -0.54(16) ?
    Mo6B O82B Mo5B O74B . . . . -97.12(18) ?
    Mo2A O23A Mo3A O31A . . . . -177.3(3) ?
    Mo2A O23A Mo3A O32A . . . . -69.9(3) ?
    Mo2A O23A Mo3A O73A . . . . 50.9(5) ?
    Mo2A O23A Mo3A O33A . . . . 93.9(3) ?
    Mo2A O23A Mo3A O72A . . . . 21.1(2) ?
    Mo7A O73A Mo3A O31A . . . . 176.3(3) ?
    Mo4A O73A Mo3A O31A . . . . -64.9(3) ?
    Mo7A O73A Mo3A O32A . . . . 70.2(3) ?
    Mo4A O73A Mo3A O32A . . . . -171.0(2) ?
    Mo7A O73A Mo3A O23A . . . . -51.4(4) ?
    Mo4A O73A Mo3A O23A . . . . 67.4(4) ?
    Mo7A O73A Mo3A O33A . . . . -97.0(2) ?
    Mo4A O73A Mo3A O33A . . . . 21.82(17) ?
    Mo7A O73A Mo3A O72A . . . . -20.76(18) ?
    Mo4A O73A Mo3A O72A . . . . 98.0(2) ?
    Mo8A O33A Mo3A O31A . . . . -167.5(3) ?
    Mo4A O33A Mo3A O31A . . . . 75.9(2) ?
    Mo8A O33A Mo3A O32A . . . . 41.6(9) ?
    Mo4A O33A Mo3A O32A . . . . -75.0(8) ?
    Mo8A O33A Mo3A O23A . . . . -64.9(2) ?
    Mo4A O33A Mo3A O23A . . . . 178.5(2) ?
    Mo8A O33A Mo3A O73A . . . . 91.4(3) ?
    Mo4A O33A Mo3A O73A . . . . -25.2(2) ?
    Mo8A O33A Mo3A O72A . . . . 14.4(2) ?
    Mo4A O33A Mo3A O72A . . . . -102.2(2) ?
    Mo7A O72A Mo3A O31A . . . . 87.3(7) ?
    Mo1A O72A Mo3A O31A . . . . -164.7(8) ?
    Mo8A O72A Mo3A O31A . . . . -17.2(8) ?
    Mo2A O72A Mo3A O31A . . . . -107.6(7) ?
    Mo7A O72A Mo3A O32A . . . . -79.1(2) ?
    Mo1A O72A Mo3A O32A . . . . 28.9(9) ?
    Mo8A O72A Mo3A O32A . . . . 176.4(2) ?
    Mo2A O72A Mo3A O32A . . . . 86.0(2) ?
    Mo7A O72A Mo3A O23A . . . . -179.4(2) ?
    Mo1A O72A Mo3A O23A . . . . -71.4(9) ?
    Mo8A O72A Mo3A O23A . . . . 76.1(2) ?
    Mo2A O72A Mo3A O23A . . . . -14.33(17) ?
    Mo7A O72A Mo3A O73A . . . . 17.58(16) ?
    Mo1A O72A Mo3A O73A . . . . 125.6(9) ?
    Mo8A O72A Mo3A O73A . . . . -86.90(18) ?
    Mo2A O72A Mo3A O73A . . . . -177.34(19) ?
    Mo7A O72A Mo3A O33A . . . . 93.35(18) ?
    Mo1A O72A Mo3A O33A . . . . -158.6(9) ?
    Mo8A O72A Mo3A O33A . . . . -11.13(16) ?
    Mo2A O72A Mo3A O33A . . . . -101.57(17) ?
    Mo2B O23B Mo3B O31B . . . . -178.8(3) ?
    Mo2B O23B Mo3B O32B . . . . -70.6(3) ?
    Mo2B O23B Mo3B O73B . . . . 47.8(5) ?
    Mo2B O23B Mo3B O33B . . . . 92.7(3) ?
    Mo2B O23B Mo3B O72B . . . . 20.5(2) ?
    Mo7B O73B Mo3B O31B . . . . 178.1(2) ?
    Mo4B O73B Mo3B O31B . . . . -63.7(2) ?
    Mo7B O73B Mo3B O32B . . . . 71.5(3) ?
    Mo4B O73B Mo3B O32B . . . . -170.4(2) ?
    Mo7B O73B Mo3B O23B . . . . -48.0(4) ?
    Mo4B O73B Mo3B O23B . . . . 70.1(4) ?
    Mo7B O73B Mo3B O33B . . . . -95.7(2) ?
    Mo4B O73B Mo3B O33B . . . . 22.49(17) ?
    Mo7B O73B Mo3B O72B . . . . -20.11(18) ?
    Mo4B O73B Mo3B O72B . . . . 98.1(2) ?
    Mo8B O33B Mo3B O31B . . . . -167.8(3) ?
    Mo4B O33B Mo3B O31B . . . . 75.4(2) ?
    Mo8B O33B Mo3B O32B . . . . 41.5(9) ?
    Mo4B O33B Mo3B O32B . . . . -75.3(8) ?
    Mo8B O33B Mo3B O23B . . . . -64.1(2) ?
    Mo4B O33B Mo3B O23B . . . . 179.0(2) ?
    Mo8B O33B Mo3B O73B . . . . 90.5(2) ?
    Mo4B O33B Mo3B O73B . . . . -26.3(2) ?
    Mo8B O33B Mo3B O72B . . . . 13.6(2) ?
    Mo4B O33B Mo3B O72B . . . . -103.2(2) ?
    Mo7B O72B Mo3B O31B . . . . 88.9(7) ?
    Mo1B O72B Mo3B O31B . . . . -165.8(8) ?
    Mo8B O72B Mo3B O31B . . . . -15.0(7) ?
    Mo2B O72B Mo3B O31B . . . . -106.4(6) ?
    Mo7B O72B Mo3B O32B . . . . -78.8(2) ?
    Mo1B O72B Mo3B O32B . . . . 26.6(9) ?
    Mo8B O72B Mo3B O32B . . . . 177.3(2) ?
    Mo2B O72B Mo3B O32B . . . . 85.9(2) ?
    Mo7B O72B Mo3B O23B . . . . -178.8(2) ?
    Mo1B O72B Mo3B O23B . . . . -73.5(9) ?
    Mo8B O72B Mo3B O23B . . . . 77.2(2) ?
    Mo2B O72B Mo3B O23B . . . . -14.12(17) ?
    Mo7B O72B Mo3B O73B . . . . 17.25(16) ?
    Mo1B O72B Mo3B O73B . . . . 122.6(9) ?
    Mo8B O72B Mo3B O73B . . . . -86.68(18) ?
    Mo2B O72B Mo3B O73B . . . . -178.03(19) ?
    Mo7B O72B Mo3B O33B . . . . 93.37(17) ?
    Mo1B O72B Mo3B O33B . . . . -161.3(9) ?
    Mo8B O72B Mo3B O33B . . . . -10.57(15) ?
    Mo2B O72B Mo3B O33B . . . . -101.92(17) ?
    Mo3A O23A Mo2A O22A . . . . 177.8(3) ?
    Mo3A O23A Mo2A O21A . . . . 70.7(3) ?
    Mo3A O23A Mo2A O13A . . . . -44.3(5) ?
    Mo3A O23A Mo2A O84A . . . . -91.8(3) ?
    Mo3A O23A Mo2A O72A . . . . -20.3(2) ?
    Mo1A O13A Mo2A O22A . . . . -179.1(3) ?
    Mo1A O13A Mo2A O21A . . . . -72.3(3) ?
    Mo1A O13A Mo2A O23A . . . . 42.8(5) ?
    Mo1A O13A Mo2A O84A . . . . 90.2(3) ?
    Mo1A O13A Mo2A O72A . . . . 18.6(2) ?
    Mo8A O84A Mo2A O22A . . . . -179.7(3) ?
    Mo8A O84A Mo2A O21A . . . . 0.1(9) ?
    Mo8A O84A Mo2A O23A . . . . 76.9(3) ?
    Mo8A O84A Mo2A O13A . . . . -77.3(3) ?
    Mo8A O84A Mo2A O72A . . . . -0.9(2) ?
    Mo7A O72A Mo2A O22A . . . . -179.0(8) ?
    Mo1A O72A Mo2A O22A . . . . -92.5(7) ?
    Mo3A O72A Mo2A O22A . . . . 101.0(7) ?
    Mo8A O72A Mo2A O22A . . . . 4.6(8) ?
    Mo7A O72A Mo2A O21A . . . . -2.8(10) ?
    Mo1A O72A Mo2A O21A . . . . 83.7(2) ?
    Mo3A O72A Mo2A O21A . . . . -82.7(2) ?
    Mo8A O72A Mo2A O21A . . . . -179.1(2) ?
    Mo7A O72A Mo2A O23A . . . . 94.4(9) ?
    Mo1A O72A Mo2A O23A . . . . -179.1(2) ?
    Mo3A O72A Mo2A O23A . . . . 14.44(18) ?
    Mo8A O72A Mo2A O23A . . . . -82.0(2) ?
    Mo7A O72A Mo2A O13A . . . . -99.8(10) ?
    Mo1A O72A Mo2A O13A . . . . -13.29(16) ?
    Mo3A O72A Mo2A O13A . . . . -179.8(2) ?
    Mo8A O72A Mo2A O13A . . . . 83.82(19) ?
    Mo7A O72A Mo2A O84A . . . . 176.9(10) ?
    Mo1A O72A Mo2A O84A . . . . -96.54(17) ?
    Mo3A O72A Mo2A O84A . . . . 96.98(17) ?
    Mo8A O72A Mo2A O84A . . . . 0.57(15) ?
    Mo3B O23B Mo2B O22B . . . . 176.7(3) ?
    Mo3B O23B Mo2B O21B . . . . 69.7(3) ?
    Mo3B O23B Mo2B O13B . . . . -45.3(5) ?
    Mo3B O23B Mo2B O84B . . . . -92.3(3) ?
    Mo3B O23B Mo2B O72B . . . . -20.3(2) ?
    Mo1B O13B Mo2B O22B . . . . -176.6(3) ?
    Mo1B O13B Mo2B O21B . . . . -70.3(3) ?
    Mo1B O13B Mo2B O23B . . . . 44.8(5) ?
    Mo1B O13B Mo2B O84B . . . . 91.8(3) ?
    Mo1B O13B Mo2B O72B . . . . 19.6(2) ?
    Mo8B O84B Mo2B O22B . . . . -178.2(3) ?
    Mo8B O84B Mo2B O21B . . . . -0.1(8) ?
    Mo8B O84B Mo2B O23B . . . . 77.7(3) ?
    Mo8B O84B Mo2B O13B . . . . -77.6(3) ?
    Mo8B O84B Mo2B O72B . . . . -0.6(2) ?
    Mo7B O72B Mo2B O22B . . . . -174.2(8) ?
    Mo1B O72B Mo2B O22B . . . . -88.3(8) ?
    Mo8B O72B Mo2B O22B . . . . 9.0(8) ?
    Mo3B O72B Mo2B O22B . . . . 105.4(7) ?
    Mo7B O72B Mo2B O21B . . . . -2.6(10) ?
    Mo1B O72B Mo2B O21B . . . . 83.3(2) ?
    Mo8B O72B Mo2B O21B . . . . -179.4(2) ?
    Mo3B O72B Mo2B O21B . . . . -83.0(2) ?
    Mo7B O72B Mo2B O23B . . . . 94.5(10) ?
    Mo1B O72B Mo2B O23B . . . . -179.58(19) ?
    Mo8B O72B Mo2B O23B . . . . -82.3(2) ?
    Mo3B O72B Mo2B O23B . . . . 14.12(18) ?
    Mo7B O72B Mo2B O13B . . . . -99.7(10) ?
    Mo1B O72B Mo2B O13B . . . . -13.80(16) ?
    Mo8B O72B Mo2B O13B . . . . 83.52(19) ?
    Mo3B O72B Mo2B O13B . . . . 179.9(2) ?
    Mo7B O72B Mo2B O84B . . . . 177.2(10) ?
    Mo1B O72B Mo2B O84B . . . . -96.90(18) ?
    Mo8B O72B Mo2B O84B . . . . 0.42(15) ?
    Mo3B O72B Mo2B O84B . . . . 96.79(17) ?
    Mo5A O53A Mo6A O61A . . . . 177.8(3) ?
    Mo5A O53A Mo6A O62A . . . . 69.7(3) ?
    Mo5A O53A Mo6A O83A . . . . -49.7(5) ?
    Mo5A O53A Mo6A O63A . . . . -93.6(3) ?
    Mo5A O53A Mo6A O82A . . . . -21.3(3) ?
    Mo8A O83A Mo6A O61A . . . . -177.4(3) ?
    Mo1A O83A Mo6A O61A . . . . 64.7(3) ?
    Mo8A O83A Mo6A O62A . . . . -71.1(3) ?
    Mo1A O83A Mo6A O62A . . . . 171.0(2) ?
    Mo8A O83A Mo6A O53A . . . . 49.7(4) ?
    Mo1A O83A Mo6A O53A . . . . -68.2(4) ?
    Mo8A O83A Mo6A O63A . . . . 96.2(2) ?
    Mo1A O83A Mo6A O63A . . . . -21.72(17) ?
    Mo8A O83A Mo6A O82A . . . . 20.49(19) ?
    Mo1A O83A Mo6A O82A . . . . -97.4(2) ?
    Mo7A O63A Mo6A O61A . . . . 166.9(3) ?
    Mo1A O63A Mo6A O61A . . . . -75.9(2) ?
    Mo7A O63A Mo6A O62A . . . . -45.3(8) ?
    Mo1A O63A Mo6A O62A . . . . 71.9(8) ?
    Mo7A O63A Mo6A O53A . . . . 64.2(2) ?
    Mo1A O63A Mo6A O53A . . . . -178.6(2) ?
    Mo7A O63A Mo6A O83A . . . . -92.0(2) ?
    Mo1A O63A Mo6A O83A . . . . 25.1(2) ?
    Mo7A O63A Mo6A O82A . . . . -14.9(2) ?
    Mo1A O63A Mo6A O82A . . . . 102.2(2) ?
    Mo8A O82A Mo6A O61A . . . . -87.8(7) ?
    Mo4A O82A Mo6A O61A . . . . 163.6(8) ?
    Mo7A O82A Mo6A O61A . . . . 17.4(8) ?
    Mo5A O82A Mo6A O61A . . . . 108.2(7) ?
    Mo8A O82A Mo6A O62A . . . . 77.6(2) ?
    Mo4A O82A Mo6A O62A . . . . -31.0(9) ?
    Mo7A O82A Mo6A O62A . . . . -177.2(2) ?
    Mo5A O82A Mo6A O62A . . . . -86.4(2) ?
    Mo8A O82A Mo6A O53A . . . . 178.4(2) ?
    Mo4A O82A Mo6A O53A . . . . 69.9(9) ?
    Mo7A O82A Mo6A O53A . . . . -76.3(2) ?
    Mo5A O82A Mo6A O53A . . . . 14.48(18) ?
    Mo8A O82A Mo6A O83A . . . . -17.58(16) ?
    Mo4A O82A Mo6A O83A . . . . -126.1(9) ?
    Mo7A O82A Mo6A O83A . . . . 87.69(19) ?
    Mo5A O82A Mo6A O83A . . . . 178.5(2) ?
    Mo8A O82A Mo6A O63A . . . . -93.71(18) ?
    Mo4A O82A Mo6A O63A . . . . 157.7(9) ?
    Mo7A O82A Mo6A O63A . . . . 11.56(16) ?
    Mo5A O82A Mo6A O63A . . . . 102.35(17) ?
    Mo5A O43A Mo4A O41A . . . . -179.8(3) ?
    Mo5A O43A Mo4A O42A . . . . -71.6(3) ?
    Mo5A O43A Mo4A O33A . . . . 47.7(5) ?
    Mo5A O43A Mo4A O73A . . . . 92.2(3) ?
    Mo5A O43A Mo4A O82A . . . . 20.3(2) ?
    Mo8A O33A Mo4A O41A . . . . 179.1(3) ?
    Mo3A O33A Mo4A O41A . . . . -63.8(2) ?
    Mo8A O33A Mo4A O42A . . . . 72.5(3) ?
    Mo3A O33A Mo4A O42A . . . . -170.5(2) ?
    Mo8A O33A Mo4A O43A . . . . -48.2(5) ?
    Mo3A O33A Mo4A O43A . . . . 68.9(4) ?
    Mo8A O33A Mo4A O73A . . . . -95.4(2) ?
    Mo3A O33A Mo4A O73A . . . . 21.62(17) ?
    Mo8A O33A Mo4A O82A . . . . -20.08(19) ?
    Mo3A O33A Mo4A O82A . . . . 97.0(2) ?
    Mo7A O73A Mo4A O41A . . . . -165.4(3) ?
    Mo3A O73A Mo4A O41A . . . . 76.1(3) ?
    Mo7A O73A Mo4A O42A . . . . 47.9(8) ?
    Mo3A O73A Mo4A O42A . . . . -70.6(8) ?
    Mo7A O73A Mo4A O43A . . . . -63.8(3) ?
    Mo3A O73A Mo4A O43A . . . . 177.7(2) ?
    Mo7A O73A Mo4A O33A . . . . 92.9(3) ?
    Mo3A O73A Mo4A O33A . . . . -25.5(2) ?
    Mo7A O73A Mo4A O82A . . . . 15.4(2) ?
    Mo3A O73A Mo4A O82A . . . . -103.1(2) ?
    Mo8A O82A Mo4A O41A . . . . 91.0(7) ?
    Mo6A O82A Mo4A O41A . . . . -160.5(8) ?
    Mo7A O82A Mo4A O41A . . . . -14.4(7) ?
    Mo5A O82A Mo4A O41A . . . . -105.2(6) ?
    Mo8A O82A Mo4A O42A . . . . -77.4(2) ?
    Mo6A O82A Mo4A O42A . . . . 31.1(9) ?
    Mo7A O82A Mo4A O42A . . . . 177.2(2) ?
    Mo5A O82A Mo4A O42A . . . . 86.4(2) ?
    Mo8A O82A Mo4A O43A . . . . -177.7(2) ?
    Mo6A O82A Mo4A O43A . . . . -69.2(9) ?
    Mo7A O82A Mo4A O43A . . . . 76.9(2) ?
    Mo5A O82A Mo4A O43A . . . . -13.91(16) ?
    Mo8A O82A Mo4A O33A . . . . 17.22(17) ?
    Mo6A O82A Mo4A O33A . . . . 125.7(9) ?
    Mo7A O82A Mo4A O33A . . . . -88.1(2) ?
    Mo5A O82A Mo4A O33A . . . . -179.0(2) ?
    Mo8A O82A Mo4A O73A . . . . 93.43(19) ?
    Mo6A O82A Mo4A O73A . . . . -158.1(9) ?
    Mo7A O82A Mo4A O73A . . . . -11.92(15) ?
    Mo5A O82A Mo4A O73A . . . . -102.75(18) ?
    Mo6A O53A Mo5A O52A . . . . -177.1(3) ?
    Mo6A O53A Mo5A O51A . . . . -70.8(3) ?
    Mo6A O53A Mo5A O43A . . . . 45.6(5) ?
    Mo6A O53A Mo5A O74A . . . . 92.1(3) ?
    Mo6A O53A Mo5A O82A . . . . 20.5(2) ?
    Mo4A O43A Mo5A O52A . . . . 177.8(3) ?
    Mo4A O43A Mo5A O51A . . . . 72.0(3) ?
    Mo4A O43A Mo5A O53A . . . . -44.5(5) ?
    Mo4A O43A Mo5A O74A . . . . -91.0(3) ?
    Mo4A O43A Mo5A O82A . . . . -19.4(2) ?
    Mo7A O74A Mo5A O52A . . . . 179.7(3) ?
    Mo7A O74A Mo5A O51A . . . . 1.2(9) ?
    Mo7A O74A Mo5A O53A . . . . -76.8(3) ?
    Mo7A O74A Mo5A O43A . . . . 77.9(3) ?
    Mo7A O74A Mo5A O82A . . . . 0.8(2) ?
    Mo8A O82A Mo5A O52A . . . . 177.8(8) ?
    Mo4A O82A Mo5A O52A . . . . 92.9(8) ?
    Mo6A O82A Mo5A O52A . . . . -100.7(8) ?
    Mo7A O82A Mo5A O52A . . . . -4.3(8) ?
    Mo8A O82A Mo5A O51A . . . . 1.7(10) ?
    Mo4A O82A Mo5A O51A . . . . -83.2(2) ?
    Mo6A O82A Mo5A O51A . . . . 83.1(2) ?
    Mo7A O82A Mo5A O51A . . . . 179.6(2) ?
    Mo8A O82A Mo5A O53A . . . . -96.0(9) ?
    Mo4A O82A Mo5A O53A . . . . 179.2(2) ?
    Mo6A O82A Mo5A O53A . . . . -14.48(18) ?
    Mo7A O82A Mo5A O53A . . . . 82.0(2) ?
    Mo8A O82A Mo5A O43A . . . . 98.8(10) ?
    Mo4A O82A Mo5A O43A . . . . 13.90(16) ?
    Mo6A O82A Mo5A O43A . . . . -179.7(2) ?
    Mo7A O82A Mo5A O43A . . . . -83.29(19) ?
    Mo8A O82A Mo5A O74A . . . . -178.5(10) ?
    Mo4A O82A Mo5A O74A . . . . 96.67(19) ?
    Mo6A O82A Mo5A O74A . . . . -96.98(18) ?
    Mo7A O82A Mo5A O74A . . . . -0.52(16) ?
    Mo5B O43B Mo4B O41B . . . . 180.0(3) ?
    Mo5B O43B Mo4B O42B . . . . -71.7(3) ?
    Mo5B O43B Mo4B O33B . . . . 49.2(5) ?
    Mo5B O43B Mo4B O73B . . . . 92.7(3) ?
    Mo5B O43B Mo4B O82B . . . . 20.7(2) ?
    Mo8B O33B Mo4B O41B . . . . 179.5(3) ?
    Mo3B O33B Mo4B O41B . . . . -62.4(2) ?
    Mo8B O33B Mo4B O42B . . . . 72.9(3) ?
    Mo3B O33B Mo4B O42B . . . . -169.1(2) ?
    Mo8B O33B Mo4B O43B . . . . -49.5(4) ?
    Mo3B O33B Mo4B O43B . . . . 68.5(4) ?
    Mo8B O33B Mo4B O73B . . . . -95.6(2) ?
    Mo3B O33B Mo4B O73B . . . . 22.40(16) ?
    Mo8B O33B Mo4B O82B . . . . -20.18(19) ?
    Mo3B O33B Mo4B O82B . . . . 97.8(2) ?
    Mo7B O73B Mo4B O41B . . . . -166.5(3) ?
    Mo3B O73B Mo4B O41B . . . . 75.5(2) ?
    Mo7B O73B Mo4B O42B . . . . 47.1(8) ?
    Mo3B O73B Mo4B O42B . . . . -70.9(8) ?
    Mo7B O73B Mo4B O43B . . . . -64.7(3) ?
    Mo3B O73B Mo4B O43B . . . . 177.3(2) ?
    Mo7B O73B Mo4B O33B . . . . 91.6(2) ?
    Mo3B O73B Mo4B O33B . . . . -26.4(2) ?
    Mo7B O73B Mo4B O82B . . . . 14.5(2) ?
    Mo3B O73B Mo4B O82B . . . . -103.5(2) ?
    Mo8B O82B Mo4B O41B . . . . 91.1(6) ?
    Mo7B O82B Mo4B O41B . . . . -14.0(7) ?
    Mo6B O82B Mo4B O41B . . . . -161.4(7) ?
    Mo5B O82B Mo4B O41B . . . . -104.7(6) ?
    Mo8B O82B Mo4B O42B . . . . -77.4(2) ?
    Mo7B O82B Mo4B O42B . . . . 177.5(2) ?
    Mo6B O82B Mo4B O42B . . . . 30.2(9) ?
    Mo5B O82B Mo4B O42B . . . . 86.8(2) ?
    Mo8B O82B Mo4B O43B . . . . -178.6(2) ?
    Mo7B O82B Mo4B O43B . . . . 76.3(2) ?
    Mo6B O82B Mo4B O43B . . . . -71.0(8) ?
    Mo5B O82B Mo4B O43B . . . . -14.36(16) ?
    Mo8B O82B Mo4B O33B . . . . 17.57(17) ?
    Mo7B O82B Mo4B O33B . . . . -87.5(2) ?
    Mo6B O82B Mo4B O33B . . . . 125.1(9) ?
    Mo5B O82B Mo4B O33B . . . . -178.2(2) ?
    Mo8B O82B Mo4B O73B . . . . 93.79(19) ?
    Mo7B O82B Mo4B O73B . . . . -11.32(15) ?
    Mo6B O82B Mo4B O73B . . . . -158.7(9) ?
    Mo5B O82B Mo4B O73B . . . . -102.02(17) ?
    Mo2A O13A Mo1A O11A . . . . 180.0(3) ?
    Mo2A O13A Mo1A O12A . . . . 72.9(3) ?
    Mo2A O13A Mo1A O63A . . . . -47.6(5) ?
    Mo2A O13A Mo1A O83A . . . . -92.2(3) ?
    Mo2A O13A Mo1A O72A . . . . -19.5(2) ?
    Mo7A O63A Mo1A O11A . . . . -178.2(2) ?
    Mo6A O63A Mo1A O11A . . . . 63.6(2) ?
    Mo7A O63A Mo1A O12A . . . . -72.5(3) ?
    Mo6A O63A Mo1A O12A . . . . 169.3(2) ?
    Mo7A O63A Mo1A O13A . . . . 49.1(4) ?
    Mo6A O63A Mo1A O13A . . . . -69.1(4) ?
    Mo7A O63A Mo1A O83A . . . . 96.5(2) ?
    Mo6A O63A Mo1A O83A . . . . -21.72(17) ?
    Mo7A O63A Mo1A O72A . . . . 20.40(18) ?
    Mo6A O63A Mo1A O72A . . . . -97.8(2) ?
    Mo8A O83A Mo1A O11A . . . . 166.2(3) ?
    Mo6A O83A Mo1A O11A . . . . -76.4(2) ?
    Mo8A O83A Mo1A O12A . . . . -48.8(9) ?
    Mo6A O83A Mo1A O12A . . . . 68.6(8) ?
    Mo8A O83A Mo1A O13A . . . . 64.2(2) ?
    Mo6A O83A Mo1A O13A . . . . -178.4(2) ?
    Mo8A O83A Mo1A O63A . . . . -92.2(3) ?
    Mo6A O83A Mo1A O63A . . . . 25.15(19) ?
    Mo8A O83A Mo1A O72A . . . . -14.6(2) ?
    Mo6A O83A Mo1A O72A . . . . 102.7(2) ?
    Mo7A O72A Mo1A O11A . . . . -90.8(7) ?
    Mo3A O72A Mo1A O11A . . . . 161.3(7) ?
    Mo8A O72A Mo1A O11A . . . . 13.8(7) ?
    Mo2A O72A Mo1A O11A . . . . 104.4(6) ?
    Mo7A O72A Mo1A O12A . . . . 77.8(2) ?
    Mo3A O72A Mo1A O12A . . . . -30.1(9) ?
    Mo8A O72A Mo1A O12A . . . . -177.6(2) ?
    Mo2A O72A Mo1A O12A . . . . -87.0(2) ?
    Mo7A O72A Mo1A O13A . . . . 178.1(2) ?
    Mo3A O72A Mo1A O13A . . . . 70.1(9) ?
    Mo8A O72A Mo1A O13A . . . . -77.3(2) ?
    Mo2A O72A Mo1A O13A . . . . 13.19(16) ?
    Mo7A O72A Mo1A O63A . . . . -17.38(16) ?
    Mo3A O72A Mo1A O63A . . . . -125.3(9) ?
    Mo8A O72A Mo1A O63A . . . . 87.23(19) ?
    Mo2A O72A Mo1A O63A . . . . 177.75(18) ?
    Mo7A O72A Mo1A O83A . . . . -93.26(18) ?
    Mo3A O72A Mo1A O83A . . . . 158.8(9) ?
    Mo8A O72A Mo1A O83A . . . . 11.36(15) ?
    Mo2A O72A Mo1A O83A . . . . 101.88(17) ?
    Mo2B O13B Mo1B O11B . . . . 179.4(3) ?
    Mo2B O13B Mo1B O12B . . . . 72.1(3) ?
    Mo2B O13B Mo1B O63B . . . . -48.8(5) ?
    Mo2B O13B Mo1B O72B . . . . -20.0(2) ?
    Mo2B O13B Mo1B O83B . . . . -92.5(3) ?
    Mo7B O63B Mo1B O11B . . . . -177.9(2) ?
    Mo6B O63B Mo1B O11B . . . . 62.8(2) ?
    Mo7B O63B Mo1B O12B . . . . -72.0(3) ?
    Mo6B O63B Mo1B O12B . . . . 168.7(2) ?
    Mo7B O63B Mo1B O13B . . . . 50.3(4) ?
    Mo6B O63B Mo1B O13B . . . . -69.1(4) ?
    Mo7B O63B Mo1B O72B . . . . 20.86(19) ?
    Mo6B O63B Mo1B O72B . . . . -98.5(2) ?
    Mo7B O63B Mo1B O83B . . . . 96.9(2) ?
    Mo6B O63B Mo1B O83B . . . . -22.47(16) ?
    Mo7B O72B Mo1B O11B . . . . -92.9(7) ?
    Mo8B O72B Mo1B O11B . . . . 11.2(7) ?
    Mo3B O72B Mo1B O11B . . . . 161.8(8) ?
    Mo2B O72B Mo1B O11B . . . . 102.6(6) ?
    Mo7B O72B Mo1B O12B . . . . 77.6(2) ?
    Mo8B O72B Mo1B O12B . . . . -178.3(2) ?
    Mo3B O72B Mo1B O12B . . . . -27.7(9) ?
    Mo2B O72B Mo1B O12B . . . . -86.9(2) ?
    Mo7B O72B Mo1B O13B . . . . 178.6(2) ?
    Mo8B O72B Mo1B O13B . . . . -77.4(2) ?
    Mo3B O72B Mo1B O13B . . . . 73.3(8) ?
    Mo2B O72B Mo1B O13B . . . . 14.04(16) ?
    Mo7B O72B Mo1B O63B . . . . -17.91(16) ?
    Mo8B O72B Mo1B O63B . . . . 86.15(19) ?
    Mo3B O72B Mo1B O63B . . . . -123.2(9) ?
    Mo2B O72B Mo1B O63B . . . . 177.56(19) ?
    Mo7B O72B Mo1B O83B . . . . -93.17(19) ?
    Mo8B O72B Mo1B O83B . . . . 10.88(15) ?
    Mo3B O72B Mo1B O83B . . . . 161.6(9) ?
    Mo2B O72B Mo1B O83B . . . . 102.30(17) ?
    Mo8B O83B Mo1B O11B . . . . 166.2(3) ?
    Mo6B O83B Mo1B O11B . . . . -76.1(3) ?
    Mo8B O83B Mo1B O12B . . . . -48.4(9) ?
    Mo6B O83B Mo1B O12B . . . . 69.3(8) ?
    Mo8B O83B Mo1B O13B . . . . 64.4(3) ?
    Mo6B O83B Mo1B O13B . . . . -178.0(2) ?
    Mo8B O83B Mo1B O63B . . . . -91.3(3) ?
    Mo6B O83B Mo1B O63B . . . . 26.34(19) ?
    Mo8B O83B Mo1B O72B . . . . -13.9(2) ?
    Mo6B O83B Mo1B O72B . . . . 103.8(2) ?
    C18B C17B N1B C15B . . . . 56.3(13) ?
    C18B C17B N1B C11B . . . . 177.0(11) ?
    C18B C17B N1B C13B . . . . -62.3(13) ?
    C16B C15B N1B C17B . . . . 51.9(13) ?
    C16B C15B N1B C11B . . . . -64.8(12) ?
    C16B C15B N1B C13B . . . . 173.5(10) ?
    C12B C11B N1B C17B . . . . 174.3(10) ?
    C12B C11B N1B C15B . . . . -65.1(12) ?
    C12B C11B N1B C13B . . . . 53.6(13) ?
    C14B C13B N1B C17B . . . . -59.8(11) ?
    C14B C13B N1B C15B . . . . 178.6(9) ?
    C14B C13B N1B C11B . . . . 56.9(11) ?
    C36A C35A N3A C37A . . . . -50.5(12) ?
    C36A C35A N3A C33A . . . . -171.7(9) ?
    C36A C35A N3A C31A . . . . 67.8(11) ?
    C38A C37A N3A C35A . . . . -58.9(10) ?
    C38A C37A N3A C33A . . . . 58.6(10) ?
    C38A C37A N3A C31A . . . . -179.5(9) ?
    C34A C33A N3A C35A . . . . -177.7(10) ?
    C34A C33A N3A C37A . . . . 60.4(12) ?
    C34A C33A N3A C31A . . . . -58.3(12) ?
    C32A C31A N3A C35A . . . . 58.3(12) ?
    C32A C31A N3A C37A . . . . -179.6(9) ?
    C32A C31A N3A C33A . . . . -58.0(12) ?
    C38B C37B N3B C33B . . . . 60.3(12) ?
    C38B C37B N3B C35B . . . . -58.5(12) ?
    C38B C37B N3B C31B . . . . -177.6(9) ?
    C34B C33B N3B C37B . . . . 61.5(14) ?
    C34B C33B N3B C35B . . . . -176.6(12) ?
    C34B C33B N3B C31B . . . . -55.0(15) ?
    C36B C35B N3B C37B . . . . -50.2(16) ?
    C36B C35B N3B C33B . . . . -171.4(12) ?
    C36B C35B N3B C31B . . . . 65.1(15) ?
    C32B C31B N3B C37B . . . . -174.9(11) ?
    C32B C31B N3B C33B . . . . -54.6(15) ?
    C32B C31B N3B C35B . . . . 64.9(13) ?
    C22B C21B N2B C27B . . . . 57.7(12) ?
    C22B C21B N2B C23B . . . . -179.5(9) ?
    C22B C21B N2B C25B . . . . -61.1(11) ?
    C28B C27B N2B C21B . . . . 57.7(12) ?
    C28B C27B N2B C23B . . . . -61.8(11) ?
    C28B C27B N2B C25B . . . . 178.1(10) ?
    C24B C23B N2B C21B . . . . 178.0(9) ?
    C24B C23B N2B C27B . . . . -58.4(11) ?
    C24B C23B N2B C25B . . . . 59.8(11) ?
    C26B C25B N2B C21B . . . . -59.6(11) ?
    C26B C25B N2B C27B . . . . 177.6(9) ?
    C26B C25B N2B C23B . . . . 56.3(10) ?
    C28A C27A N2A C21A . . . . -58.0(10) ?
    C28A C27A N2A C23A . . . . 59.8(10) ?
    C28A C27A N2A C25A . . . . -179.5(9) ?
    C22A C21A N2A C27A . . . . -56.8(11) ?
    C22A C21A N2A C23A . . . . -177.4(9) ?
    C22A C21A N2A C25A . . . . 61.9(11) ?
    C24A C23A N2A C27A . . . . 57.0(11) ?
    C24A C23A N2A C21A . . . . 179.1(9) ?
    C24A C23A N2A C25A . . . . -60.5(11) ?
    C26A C25A N2A C27A . . . . 177.8(10) ?
    C26A C25A N2A C21A . . . . 55.0(12) ?
    C26A C25A N2A C23A . . . . -62.1(12) ?
    C18A C17A N1A C15A . . . . 56.4(16) ?
    C18A C17A N1A C13A . . . . -62.4(16) ?
    C18A C17A N1A C11A . . . . 176.3(13) ?
    C16A C15A N1A C17A . . . . 52.0(16) ?
    C16A C15A N1A C13A . . . . 176.7(12) ?
    C16A C15A N1A C11A . . . . -63.7(14) ?
    C14A C13A N1A C17A . . . . -59.1(14) ?
    C14A C13A N1A C15A . . . . 178.6(10) ?
    C14A C13A N1A C11A . . . . 58.6(12) ?
    C12A C11A N1A C17A . . . . -179.2(12) ?
    C12A C11A N1A C15A . . . . -59.4(14) ?
    C12A C11A N1A C13A . . . . 56.7(15) ?
loop_
    _geom_hbond_atom_site_label_D
    _geom_hbond_atom_site_label_H
    _geom_hbond_atom_site_label_A
    _geom_hbond_site_symmetry_A
    _geom_hbond_distance_DH
    _geom_hbond_distance_HA
    _geom_hbond_distance_DA
    _geom_hbond_angle_DHA
    N4A H1N O12B 1_555 0.82 2.399(6) 2.908(10) 121.3(6)
    N4A H1N O21B 1_555 0.82 2.388(5) 2.851(10) 116.8(6)
    N4A H1N O32B 1_555 0.82 2.571(5) 2.936(9) 108.7(6)
    N4A H1N O71B 1_555 0.82 2.482(5) 2.904(10) 113.3(6)
    N4A H2N O42A 1_555 0.96 2.457(5) 2.856(10) 104.9(5)
    N4A H2N O51A 1_555 0.96 2.216(5) 2.915(10) 129.2(5)
    N4A H3N O12B 1_555 0.73 2.566(6) 2.908(10) 110.9(7)
    N4A H3N O62A 1_555 0.73 2.261(5) 2.909(9) 148.30(5)
    N4A H4N O42A 1_555 0.96 2.511(6) 2.856(10) 101.1(5)
    N4A H4N O81A 1_555 0.96 1.999(5) 2.865(10) 149.2(5)
    N4B H5N O12A 1_554 0.84 2.441(6) 2.854(10) 110.9(6)
    N4B H5N O32A 1_554 0.84 2.445(5) 2.950(9) 119.1(5)
    N4B H5N O71A 1_554 0.84 2.458(6) 2.943(10) 117.4(5)
    N4B H6N O12A 1_554 0.95 2.387(5) 2.854(10) 109.9(5)
    N4B H6N O62B 1_555 0.95 2.214(5) 2.992(9) 138.5(5)
    N4B H7N O42B 1_555 0.97 2.385(6) 2.820(10) 106.8(5)
    N4B H7N O81B 1_555 0.97 2.089(5) 2.895(10) 139.6(5)
    N4B H8N O51B 1_555 0.96 2.122(5) 2.855(10) 132.5(5)
