# Supplementary material for: Ammonium tris­(tetra­ethyl­ammonium) hexa­cosa­oxidoocta­molybdate
Source: Acta Crystallogr Sect E Struct Rep Online. 2008 Feb 15;64(Pt 3):m474–5. doi: 10.1107/S1600536808004182 (PMC2960748; doi:10.1107/S1600536808004182)
Supplement: Supplementary file 2 [file e-64-0m474-Isup2.hkl]

#
# h,k,l, Fc-squared, Fo-squared, sigma(Fo-squared) and status flag
#
data_I
_shelx_title ' bench1 in P 1 2 1'
_shelx_refln_list_code          4
_shelx_F_calc_maximum      612.08
_exptl_crystal_F_000      3120.00
_reflns_d_resolution_high  0.6909
 
loop_
 _symmetry_equiv_pos_as_xyz
 'x, y, z'
 '-x, y+1/2, -z'
 
_cell_length_a    10.7154
_cell_length_b    22.8873
_cell_length_c    19.9338
_cell_angle_alpha  90.000
_cell_angle_beta   96.906
_cell_angle_gamma  90.000
 
_shelx_F_squared_multiplier     1.000
 
loop_
 _refln_index_h
 _refln_index_k
 _refln_index_l
 _refln_F_squared_calc
 _refln_F_squared_meas
 _refln_F_squared_sigma
 _refln_observed_status
   6 -29   0     5625.52     6055.16    575.54 o
   7 -29   0     1736.34     2068.05    532.98 o
   5 -28   0      548.74      815.75    201.55 o
   6 -28   0       72.49     -184.17    386.16 o
   7 -28   0     5865.79     6565.98    462.61 o
   5 -27   0     2338.27     2899.01    387.46 o
   6 -27   0     1207.85     1386.95    355.75 o
   7 -27   0     2206.45     2521.54    402.23 o
   8 -27   0     2407.81     1978.14    387.90 o
   2 -26   0      395.76      509.52    185.91 o
   3 -26   0      986.08      623.76    221.96 o
   4 -26   0      224.87      157.51    103.23 o
   5 -26   0     1082.75     1446.46    247.59 o
   6 -26   0      354.36      729.31    216.32 o
   7 -26   0     1521.51     1206.25    327.08 o
   8 -26   0     3349.90     3640.92    458.26 o
   9 -26   0      848.99      912.18    278.00 o
   1 -25   0      926.65      760.59    152.90 o
   2 -25   0       43.91     -110.33    150.73 o
   3 -25   0      172.34      155.51    155.07 o
   4 -25   0       23.87       85.22    134.20 o
   5 -25   0      237.34      264.24    121.71 o
   6 -25   0      376.37      502.57    254.54 o
   7 -25   0      132.88      -36.92    190.69 o
   8 -25   0      347.18      262.36    241.51 o
   9 -25   0     2960.47     2660.54    410.05 o
   0 -24   0     7919.67     7005.13    427.42 o
   1 -24   0      499.81      363.57    161.15 o
   2 -24   0      999.73      995.15    212.41 o
   3 -24   0      890.77     2917.25   1303.12 o
   4 -24   0      106.72      154.81    127.25 o
   5 -24   0       14.08      -71.83    130.04 o
   6 -24   0     5556.79     5665.05   1039.67 o
   7 -24   0     1462.64     1622.82    258.02 o
   8 -24   0     2860.80     3040.61    322.30 o
   9 -24   0      658.05      385.72    324.48 o
  10 -24   0     1677.60     1733.15    327.95 o
   1 -23   0    16274.48    13955.76    457.51 o
   2 -23   0     3985.93     3232.17    245.86 o
   3 -23   0     7044.23     5194.12   2008.54 o
   4 -23   0      882.97     1043.23    196.99 o
   5 -23   0      415.74      340.95    143.93 o
   6 -23   0      566.37      495.83    150.36 o
   7 -23   0    12449.50    14036.33    861.36 o
   8 -23   0     4302.43     5314.99    555.56 o
   9 -23   0    11674.22    14331.71    799.68 o
  10 -23   0      550.62      406.57    335.77 o
   0 -22   0   124468.34   102134.15   5186.42 o
   1 -22   0     9254.35     7957.15    463.69 o
   2 -22   0     1170.34      997.32     95.13 o
   3 -22   0      863.11      755.09    119.59 o
   4 -22   0     2000.47     1869.64    297.55 o
   5 -22   0     2501.17     2615.21    374.00 o
   6 -22   0    11786.59    11529.82   2183.16 o
   7 -22   0     1998.39     2505.69    239.83 o
   8 -22   0      273.82      754.07    295.81 o
   9 -22   0     2886.66     3243.46    382.25 o
  10 -22   0    12066.06    13619.33    852.67 o
  11 -22   0      188.38      219.36    311.45 o
   1 -21   0    39833.53    31694.40    955.42 o
   2 -21   0     7306.28     5786.61    785.56 o
   3 -21   0    22059.61    22362.30   3760.15 o
   4 -21   0      547.34      462.23    119.04 o
   5 -21   0      561.68      427.96    121.06 o
   6 -21   0     3817.98     3771.10    747.77 o
   7 -21   0    23873.78    23999.57   4909.72 o
   8 -21   0     5016.61     4899.29    422.65 o
   9 -21   0     9933.48    12912.18    898.28 o
  10 -21   0       33.46       13.03    289.73 o
  11 -21   0     3101.15     3213.06    441.32 o
   0 -20   0    85388.59    64482.69   3352.93 o
   1 -20   0    10072.70     8058.01    323.23 o
   2 -20   0     3597.77     3047.44    165.38 o
   3 -20   0     2440.14     1819.58    450.01 o
   4 -20   0     4890.47     4506.79    927.17 o
   5 -20   0       23.24       74.13     75.84 o
   6 -20   0     4816.04     4813.52    306.67 o
   7 -20   0      370.54      541.33    230.87 o
   8 -20   0     5014.52     4949.96    411.24 o
   9 -20   0     3679.14     3806.41    361.40 o
  10 -20   0    16482.45    21126.17   1185.84 o
  11 -20   0      227.14      344.46    323.61 o
  12 -20   0      198.42      120.76    246.72 o
   1 -19   0     8980.19     6907.21    280.58 o
   2 -19   0     1098.62      926.78    118.52 o
   3 -19   0     6896.55     6812.31   1180.19 o
   4 -19   0     6188.35     5712.64   1010.57 o
   5 -19   0       81.39       52.25     77.38 o
   6 -19   0     1009.51     1168.42    133.85 o
   7 -19   0     7332.21     7231.26    862.67 o
   8 -19   0      835.81      594.72    163.45 o
   9 -19   0      250.95      596.39    226.74 o
  10 -19   0     1455.78     2073.26    317.96 o
  11 -19   0     5190.58     6584.23    478.68 o
  12 -19   0      867.92      617.24    295.37 o
   0 -18   0     2150.34     1800.91    136.39 o
   1 -18   0       67.25       19.37     96.65 o
   2 -18   0      594.26      481.12     44.15 o
   3 -18   0      127.74      199.52     40.66 o
   4 -18   0       43.17       28.78     66.30 o
   5 -18   0      748.54      624.12    104.58 o
   6 -18   0      729.56      683.47     96.29 o
   7 -18   0      406.32      460.99    226.74 o
   8 -18   0     1476.72     1460.09    231.74 o
   9 -18   0     1584.00     1587.63    295.81 o
  10 -18   0     1368.98     1858.25    283.65 o
  11 -18   0       72.39      487.37    304.93 o
  12 -18   0      555.68      636.79    367.91 o
   1 -17   0    13049.04    10250.85    427.41 o
   2 -17   0     1097.38      961.05    107.14 o
   3 -17   0     2973.31     2627.69    266.75 o
   4 -17   0     2125.75     2326.35    257.12 o
   5 -17   0      836.80      852.67     91.57 o
   6 -17   0    10890.63    11032.01   1866.28 o
   7 -17   0     2678.48     2322.21    192.21 o
   8 -17   0      287.11      169.16    121.84 o
   9 -17   0     3801.84     4553.97    422.65 o
  10 -17   0     2817.02     2746.11    383.12 o
  11 -17   0      107.97       81.23    223.70 o
  12 -17   0     3357.54     3406.79    459.13 o
  13 -17   0      361.85      -88.18    419.60 o
   0 -16   0   122462.22    91010.72   4232.53 o
   1 -16   0    15191.47    13602.26   1662.77 o
   2 -16   0     2575.08     2188.71    311.02 o
   3 -16   0    51037.14    48253.75   6376.01 o
   4 -16   0     3607.71     3570.44    368.40 o
   5 -16   0     5662.80     5765.65    525.27 o
   6 -16   0    13644.01    14580.40   1338.60 o
   7 -16   0    11757.50    11497.55   2258.96 o
   8 -16   0      991.23     1260.52    143.08 o
   9 -16   0      538.20      403.53    142.04 o
  10 -16   0     7204.10     7715.33    613.77 o
  11 -16   0      661.76       96.43    240.64 o
  12 -16   0      379.24      530.80    330.12 o
  13 -16   0     5479.12     4414.10    505.18 o
   1 -15   0    35062.02    28625.92   2887.16 o
   2 -15   0     6502.77     5731.11    525.12 o
   3 -15   0     8857.01     8160.55    705.42 o
   4 -15   0    54281.91    54807.61   5423.18 o
   5 -15   0     8444.92     9060.33   1056.86 o
   6 -15   0    66777.07    68459.20   6770.82 o
   7 -15   0    11337.45    12358.41   2612.75 o
   8 -15   0      272.25      162.20    114.03 o
   9 -15   0     4048.35     3858.37    609.43 o
  10 -15   0     2504.72     3104.46    296.24 o
  11 -15   0     3039.05     3320.35    373.13 o
  12 -15   0     2879.68     2840.37    321.87 o
  13 -15   0      520.84      338.38    377.90 o
   0 -14   0    51586.53    38846.86   1979.00 o
   1 -14   0    23039.05    20806.96   2177.08 o
   2 -14   0     1197.00      997.99     54.36 o
   3 -14   0   216571.19   153644.28   5910.08 o
   4 -14   0    13654.89    14251.54   1282.71 o
   5 -14   0     1353.03     1313.77    201.95 o
   6 -14   0    19648.87    20480.82   2054.48 o
   7 -14   0    37810.12    37398.36   3199.22 o
   8 -14   0     3917.19     3882.79    209.37 o
   9 -14   0     1327.10     1489.76    119.37 o
  10 -14   0    10341.54    10946.64    589.01 o
  11 -14   0     3831.23     3940.63    354.01 o
  12 -14   0      445.59      457.83    233.26 o
  13 -14   0     7405.84     8160.13    766.67 o
   1 -13   0    13304.81    11371.56   1284.72 o
   2 -13   0     5853.63     4981.16    469.57 o
   3 -13   0      571.25      517.05     98.53 o
   4 -13   0   171816.09   158863.66  32435.94 o
   5 -13   0     4210.12     4396.94    622.03 o
   6 -13   0    69418.28    70158.87   5923.30 o
   7 -13   0     5976.11     6082.37    633.79 o
   8 -13   0     1926.49     1973.19    166.13 o
   9 -13   0     1191.45     1331.42    120.29 o
  10 -13   0      995.85     1349.60    239.34 o
  11 -13   0     5378.07     6146.38    459.13 o
  12 -13   0      357.08      446.97    203.72 o
  13 -13   0       39.74      147.25    296.24 o
  14 -13   0     2222.24     1793.53    336.20 o
   0 -12   0      244.65      253.24     51.69 o
   1 -12   0     6124.66     5132.92    487.43 o
   2 -12   0      292.83      311.83     29.37 o
   3 -12   0    93113.10    91460.91   8967.46 o
   4 -12   0     4709.09     5077.77    383.31 o
   5 -12   0     3723.06     4122.01    336.17 o
   6 -12   0     9579.73     8350.02   1185.76 o
   7 -12   0    21189.94    21239.08   1313.49 o
   8 -12   0     1147.99     1172.57    178.56 o
   9 -12   0      194.00      126.34     47.34 o
  10 -12   0     4859.03     5632.34    649.82 o
  11 -12   0     2560.66     3269.09    354.88 o
  12 -12   0      410.21      533.84    197.64 o
  13 -12   0     1708.24     2114.53    370.52 o
  14 -12   0       30.39       31.71    231.52 o
   1 -11   0      903.40      809.42     46.57 o
   2 -11   0     1617.86     1564.80    149.15 o
   3 -11   0      727.34      712.82    184.45 o
   4 -11   0     3089.82     2082.17    518.58 o
   5 -11   0      268.39      173.17     48.88 o
   6 -11   0      660.94      662.72     77.81 o
   7 -11   0     2367.56     2403.83     90.47 o
   8 -11   0     2027.03     1747.73    124.58 o
   9 -11   0      932.00      845.38     65.79 o
  10 -11   0       58.95       67.08    115.11 o
  11 -11   0     1303.76     1896.91    244.12 o
  12 -11   0      818.82      443.49    264.53 o
  13 -11   0      265.45      301.45    351.41 o
  14 -11   0      586.74      642.44    290.60 o
   0 -10   0     1101.05      855.28     86.44 o
   1 -10   0       27.54       62.11     27.81 o
   2 -10   0     2160.11     2181.80     98.93 o
   3 -10   0   107225.95   100304.48  21399.83 o
   4 -10   0      713.92      425.96    301.45 o
   5 -10   0       18.72       38.04     25.84 o
   6 -10   0     4426.49     4625.71    220.69 o
   7 -10   0     2255.71     2215.60    115.70 o
   8 -10   0       50.49       80.96     43.55 o
   9 -10   0       23.12       -3.50     44.87 o
  10 -10   0     2451.80     2463.41    167.11 o
  11 -10   0       37.73       29.10    132.05 o
  12 -10   0      331.12      614.20    239.77 o
  13 -10   0     1390.05     1277.49    334.90 o
  14 -10   0      262.40      105.55    223.70 o
   1  -9   0     7934.40     7726.08    775.32 o
   2  -9   0    16710.72    15596.80   1255.62 o
   3  -9   0    33604.61    36229.25   9697.91 o
   5  -9   0     8488.36     8551.09    566.21 o
   6  -9   0    80744.34    81947.43   5372.95 o
   7  -9   0     3915.87     3923.82    234.99 o
   8  -9   0        9.57       46.87     48.26 o
   9  -9   0     6848.33     6652.42    275.10 o
  10  -9   0     2068.66     2457.17    242.81 o
  11  -9   0      402.25      393.63    216.97 o
  12  -9   0     1938.96     2081.52    258.89 o
  13  -9   0      451.02      425.25    162.46 o
  14  -9   0      640.95       10.86    196.77 o
   0  -8   0   142511.42   128174.30  20244.39 o
   1  -8   0    12604.81    11028.58    582.42 o
   2  -8   0    52809.50    48954.50   5373.83 o
   4  -8   0    15031.30    17431.91   1040.54 o
   5  -8   0      147.69      179.33     30.97 o
   6  -8   0     5118.04     5927.63    498.15 o
   7  -8   0    62787.36    60992.92   3192.69 o
   8  -8   0      376.47      385.50     60.57 o
   9  -8   0      198.37      161.50    102.06 o
  10  -8   0     9793.17    10017.62    383.53 o
  11  -8   0     1525.96     1487.08    124.84 o
  12  -8   0      991.38      859.19    208.06 o
  13  -8   0     8661.95     9134.43    548.18 o
  14  -8   0      190.84      -10.86    218.06 o
   1  -7   0    75340.27    70504.35   5534.52 o
   2  -7   0    12614.02     9932.16   2056.13 o
   5  -7   0     2530.44     2912.52    147.71 o
   6  -7   0   193787.95   149978.17   6698.47 o
   7  -7   0    30700.15    29293.51   1357.69 o
   8  -7   0     2913.92     3041.54    104.82 o
   9  -7   0    13871.44    14396.76    621.18 o
  10  -7   0     2484.80     2671.98    158.08 o
  11  -7   0     1260.68     1166.26    147.69 o
  12  -7   0     1347.29     1001.23    315.35 o
  13  -7   0      531.22      802.29    303.63 o
  14  -7   0     5250.96     4697.31    493.45 o
  15  -7   0       83.96       -9.99    367.91 o
   1  -6   0     4054.61     4006.59    186.15 o
   2  -6   0    16476.85    13931.02   3060.21 o
   3  -6   0   303521.66   207219.00   9130.52 o
   4  -6   0     9119.47     9464.01    565.38 o
   5  -6   0     5781.24     5659.77    416.74 o
   6  -6   0     9255.50     8838.47    501.61 o
   7  -6   0    65963.92    64291.27   3249.05 o
   8  -6   0     3354.29     3185.65    222.13 o
   9  -6   0      187.22      196.38     72.76 o
  10  -6   0    11268.35    12212.94    810.97 o
  11  -6   0     2721.48     2848.72    254.76 o
  12  -6   0      873.88      417.00    222.40 o
  13  -6   0     9228.21    10540.50    691.52 o
  14  -6   0       48.03      -13.90    178.53 o
  15  -6   0       34.90     -201.11    387.03 o
   1  -5   0    47870.79    48284.86   3846.64 o
   2  -5   0    20340.52    19216.65   1370.91 o
   3  -5   0    61859.82    55350.55   3864.54 o
   4  -5   0   124848.15   107229.69   8444.76 o
   5  -5   0      370.63      359.25     34.21 o
   6  -5   0    29418.10    26769.88   1224.90 o
   7  -5   0    19650.28    19867.04    983.27 o
   8  -5   0      909.08      857.24    123.76 o
   9  -5   0     9590.16     9633.65    427.52 o
  10  -5   0     2217.57     2065.25    144.33 o
  11  -5   0      594.41      414.93     99.23 o
  12  -5   0      413.47      313.62    156.81 o
  13  -5   0      139.51      241.95    242.38 o
  14  -5   0     4731.00     5308.91    473.47 o
  15  -5   0      149.32      211.11    346.20 o
   1  -4   0     2634.93     1901.81    611.94 o
   2  -4   0    38645.47    35378.46   2887.07 o
   3  -4   0     4399.11     3507.81    269.03 o
   4  -4   0    12343.68    11469.65    608.41 o
   5  -4   0     3163.15     2810.58    312.61 o
   6  -4   0       24.31       10.64     45.14 o
   7  -4   0     5429.72     5294.08    291.54 o
   8  -4   0      581.17      568.20     77.36 o
   9  -4   0      395.41      423.82     81.34 o
  10  -4   0      154.07      308.37    101.01 o
  11  -4   0      745.68      725.79    117.66 o
  12  -4   0      111.37      103.82    187.65 o
  13  -4   0     3861.68     4188.66    405.70 o
  14  -4   0       42.12      132.92    249.76 o
  15  -4   0       36.55     -219.36    229.78 o
   1  -3   0     1644.43     1397.07    737.35 o
   2  -3   0     6572.41     5912.63    490.41 o
   3  -3   0    11567.89    10689.53    816.18 o
   4  -3   0    23725.18    21931.90   1303.77 o
   5  -3   0      582.03      498.35    242.20 o
   6  -3   0      588.26      579.13     82.01 o
   7  -3   0     5400.23     5341.29    167.65 o
   8  -3   0      362.19      362.18     60.99 o
   9  -3   0     6790.82     6690.03    530.10 o
  10  -3   0      885.76      835.13    244.99 o
  11  -3   0      411.69      660.17    110.93 o
  12  -3   0      359.40      208.50    191.12 o
  13  -3   0      118.70     -185.91    223.27 o
  14  -3   0     1624.05     1698.83    239.77 o
  15  -3   0      112.85       11.73    294.07 o
   1  -2   0     1398.02     1069.97    830.96 o
   2  -2   0    49583.14    42654.96   3249.87 o
   3  -2   0    20476.19    16641.09   1188.91 o
   4  -2   0    19641.65    18195.62    919.57 o
   5  -2   0      163.61      134.92     39.42 o
   6  -2   0    18724.36    17135.31   1123.96 o
   7  -2   0     2132.01     2124.98    203.54 o
   8  -2   0     5699.26     5552.84    179.33 o
   9  -2   0      193.20      312.53     68.75 o
  10  -2   0    43167.50    44556.05   1526.06 o
  11  -2   0       76.97      -47.84    104.88 o
  12  -2   0     1023.62      739.74    193.73 o
  13  -2   0      459.83      450.44    204.16 o
  14  -2   0       71.77      159.85    155.51 o
  15  -2   0       28.40     -367.05    401.80 o
   2  -1   0       71.67      125.80     32.54 o
   3  -1   0   314935.69   211733.44  11180.76 o
   4  -1   0     1929.19     2431.76    161.07 o
   5  -1   0       74.41       60.53     25.62 o
   6  -1   0     1897.14     1919.72     90.72 o
   7  -1   0   126910.67   123109.24   3260.05 o
   8  -1   0     1474.42     1597.50     87.87 o
   9  -1   0    35888.80    36909.47   1019.24 o
  10  -1   0      611.79      849.75    290.16 o
  11  -1   0     6234.92     6183.80    368.13 o
  12  -1   0       35.97      -85.14    120.76 o
  13  -1   0     1221.57      826.18    185.04 o
  14  -1   0      116.22     -118.15    225.01 o
  15  -1   0      113.05      -20.85    394.41 o
   1   0   0       13.90       -3.67      5.83 o
   2   0   0    23763.94    22399.77   1233.10 o
   3   0   0      238.58      274.79     45.50 o
   4   0   0    10466.51     8930.69    447.88 o
   5   0   0       34.26       44.59     24.53 o
   6   0   0    35940.05    31583.04   1152.74 o
   7   0   0      930.73     1466.77    584.88 o
   8   0   0    48749.59    48763.25   1261.40 o
   9   0   0      372.99      385.56    131.93 o
  10   0   0    88574.99    88386.04   2719.08 o
  11   0   0       68.74       77.12    157.24 o
  12   0   0     2564.30     2686.60    350.54 o
  13   0   0        9.86       16.51    195.90 o
  14   0   0       77.50      -18.24    250.20 o
  15   0   0        1.05      222.83    254.54 o
   2   1   0       85.50       90.14     72.61 o
   4   1   0     1938.66     2531.79     77.39 o
   5   1   0       73.78       65.82     22.14 o
   6   1   0     1916.64     1768.52     65.88 o
   7   1   0   127017.74   119445.32   3530.88 o
   8   1   0     1487.82     1508.00     91.50 o
   9   1   0    35872.74    37200.50    929.87 o
  10   1   0      612.16     1138.34    439.37 o
  11   1   0     6228.86     6674.14    420.47 o
  12   1   0       36.62       29.54    198.07 o
  13   1   0     1221.48      845.29    180.26 o
  14   1   0      112.88      215.45    230.22 o
  15   1   0      111.63      -25.63    180.26 o
   1   2   0     1398.07     1067.17    380.99 o
   2   2   0    49594.02    44407.18   3611.94 o
   3   2   0    20476.04    18228.68    772.36 o
   4   2   0    19597.13    19241.91    702.12 o
   5   2   0      163.49      144.39     19.70 o
   6   2   0    18687.39    17657.99    486.17 o
   7   2   0     2107.37     2171.16    137.87 o
   8   2   0     5730.73     5790.34    166.45 o
   9   2   0      189.91      153.23     59.80 o
  10   2   0    43132.55    45382.67   1491.86 o
  11   2   0       71.82      305.36    176.79 o
  12   2   0     1024.85     1068.12    230.65 o
  13   2   0      460.64       63.85    189.39 o
  14   2   0       70.45      191.12    264.10 o
  15   2   0       29.51      -17.81    164.19 o
   1   3   0     1651.31     1410.59    146.55 o
   2   3   0     6552.13     5937.11    546.80 o
   3   3   0    11553.88    10991.76    644.08 o
   4   3   0    23693.39    23250.01   1050.60 o
   5   3   0      573.12      582.56     34.61 o
   6   3   0      593.43      443.61     38.78 o
   7   3   0     5388.03     5020.88    114.41 o
   8   3   0      355.86      398.96     51.51 o
   9   3   0     6807.41     6610.00    179.12 o
  10   3   0      864.05      699.56    335.77 o
  11   3   0      423.73      360.10    143.78 o
  12   3   0      361.75      361.83    130.31 o
  13   3   0      117.45       96.43    232.39 o
  14   3   0     1619.09     1923.40    366.18 o
   1   4   0     2632.43     2572.53    117.60 o
   2   4   0    38650.86    35469.43   1779.66 o
   3   4   0     4374.68     3639.20    230.98 o
   4   4   0    12359.00    12066.15    518.40 o
   5   4   0     3167.52     3246.55    100.36 o
   6   4   0       24.89       34.14     30.50 o
   7   4   0     5401.70     5416.30    202.23 o
   8   4   0      581.95      548.20     78.38 o
   9   4   0      400.11      432.43     55.04 o
  10   4   0      137.37       65.14     72.08 o
  11   4   0      742.34      849.20    168.10 o
  12   4   0      105.78       62.98    154.64 o
  13   4   0     3854.59     3931.95    373.13 o
  14   4   0       40.06      107.72    300.15 o
   1   5   0    47832.70    48480.01   2020.08 o
   2   5   0    20343.30    19453.07   1273.82 o
   3   5   0    61860.10    59205.32   4131.92 o
   4   5   0   124915.21   112896.93   8258.98 o
   5   5   0      373.42      381.59     37.26 o
   6   5   0    29380.37    28805.85    821.31 o
   7   5   0    19663.91    19270.01    652.08 o
   8   5   0      896.03      853.08     48.69 o
   9   5   0     9574.29     9724.19    266.02 o
  10   5   0     2194.60     2308.69    109.90 o
  11   5   0      585.13      526.12    125.10 o
  12   5   0      411.84      354.45    215.45 o
  13   5   0      141.79      177.22    231.09 o
  14   5   0     4725.86     4561.79    536.45 o
  15   5   0      150.47        7.82    165.06 o
   1   6   0     4051.07     4102.20    130.53 o
   2   6   0    16537.08    15198.42    817.70 o
   4   6   0     9097.66     9290.74    642.74 o
   5   6   0     5796.51     6006.27    634.72 o
   6   6   0     9252.16     9512.14    355.55 o
   7   6   0    65949.42    66252.98   2694.63 o
   8   6   0     3363.54     3806.18    205.14 o
   9   6   0      205.05      141.91     38.94 o
  10   6   0    11268.16    12106.97   1711.21 o
  11   6   0     2721.65     2893.62    192.76 o
  12   6   0      869.66      555.56    219.79 o
  13   6   0     9214.22    10507.92    837.04 o
  14   6   0       43.06      235.86    300.15 o
  15   6   0       33.75     -298.41    298.41 o
   1   7   0    75486.98    75709.76   3840.33 o
   2   7   0    12773.21    11088.21    534.14 o
   4   7   0   374643.19   296928.31  12500.39 o
   5   7   0     2524.60     2782.03    245.14 o
   6   7   0   193850.94   174307.80   6994.71 o
   7   7   0    30722.01    30306.85   1448.16 o
   8   7   0     2915.07     3100.30    167.27 o
   9   7   0    13880.43    13815.55    528.34 o
  10   7   0     2505.18     2623.77    811.84 o
  11   7   0     1253.62     1199.90     99.30 o
  12   7   0     1377.33     1337.43    180.26 o
  13   7   0      524.81      418.30    256.28 o
  14   7   0     5257.98     5960.90    565.99 o
  15   7   0       84.50        4.34    201.11 o
   0   8   0   142441.09   134200.88   6168.10 o
   1   8   0    12595.46    12312.45    336.15 o
   2   8   0    52694.32    53460.14   2949.01 o
   4   8   0    14861.32    16936.38   1190.83 o
   5   8   0      171.33      200.05     49.19 o
   6   8   0     5114.46     5442.63    374.40 o
   7   8   0    62800.81    63078.99   2666.54 o
   8   8   0      367.85      262.18     51.56 o
   9   8   0      228.13      345.78     74.45 o
  10   8   0     9766.07    10120.40    400.20 o
  11   8   0     1532.98     1591.61    229.78 o
  12   8   0      990.91     1150.22    221.10 o
  13   8   0     8671.05     9895.02    642.00 o
  14   8   0      181.10      207.20    215.01 o
   1   9   0     7944.15     8838.84    214.25 o
   2   9   0    16813.88    16900.65    605.89 o
   3   9   0    33468.96    35876.13   1845.15 o
   4   9   0   343907.94   295195.63  12355.31 o
   5   9   0     8445.28     9443.17    725.15 o
   6   9   0    80825.76    81728.62   3865.57 o
   7   9   0     3889.45     3972.28    121.34 o
   8   9   0       21.24       40.92     47.37 o
   9   9   0     6807.19     6949.92    275.62 o
  10   9   0     2076.86     2118.46    114.97 o
  11   9   0      397.71      244.08     92.78 o
  12   9   0     1950.62     1916.89    264.10 o
  13   9   0      456.43      156.81    219.79 o
  14   9   0      652.86      973.43    302.76 o
   0  10   0     1110.34     1035.46     43.54 o
   1  10   0       32.35       54.80     29.72 o
   2  10   0     2141.82     2382.26    104.28 o
   3  10   0   107324.88   109831.49   6433.28 o
   4  10   0      633.82      714.46     83.63 o
   5  10   0       54.17       67.60     51.78 o
   6  10   0     4466.62     4610.62    156.70 o
   7  10   0     2263.15     2295.63     84.42 o
   8  10   0       57.03      -74.70     74.70 o
   9  10   0       29.46       -0.49    109.46 o
  10  10   0     2441.44     2305.32    223.48 o
  11  10   0       27.95       37.70     65.72 o
  12  10   0      315.51      362.70    186.35 o
  13  10   0     1397.59     1649.31    352.28 o
  14  10   0      252.75       95.56    268.44 o
   1  11   0      908.79     1042.97     50.60 o
   2  11   0     1621.79     1559.18     69.16 o
   3  11   0      734.85      903.43     52.76 o
   4  11   0     3004.72     2720.52     87.93 o
   5  11   0      270.00      237.78     52.99 o
   6  11   0      664.51      697.95     83.93 o
   7  11   0     2358.89     2535.06    140.87 o
   8  11   0     2024.34     2040.34    141.39 o
   9  11   0      927.95      968.09    292.77 o
  10  11   0       55.90      145.50    118.80 o
  11  11   0     1316.86     1477.32    136.85 o
  12  11   0      807.77      486.50    223.70 o
  13  11   0      263.88      352.28    321.00 o
  14  11   0      583.95      231.09    297.55 o
   0  12   0      230.53      195.64     39.17 o
   1  12   0     6095.90     5955.49    131.77 o
   2  12   0      321.82      281.93     30.49 o
   3  12   0    92978.47    97866.56   3759.32 o
   4  12   0     4697.95     5162.00    219.53 o
   5  12   0     3714.57     4012.16    144.63 o
   6  12   0     9603.76     9398.62    361.80 o
   7  12   0    21231.28    21032.35   1403.05 o
   8  12   0     1162.20      955.53    117.33 o
   9  12   0      181.60      117.56     92.15 o
  10  12   0     4848.40     5404.11    643.31 o
  11  12   0     2565.63     2494.26    224.79 o
  12  12   0      416.37      264.53    241.95 o
  13  12   0     1710.41     1456.45    396.58 o
  14  12   0       25.24       28.23    228.91 o
   1  13   0    13272.27    13063.69    272.04 o
   2  13   0     5861.74     5954.90    144.50 o
   3  13   0      522.39      395.30     70.64 o
   4  13   0   171729.33   167114.84   4383.24 o
   5  13   0     4335.14     4408.54    256.96 o
   6  13   0    69440.43    72336.00   3919.99 o
   7  13   0     5997.08     5646.27    198.86 o
   8  13   0     1935.71     2145.48    280.60 o
   9  13   0     1186.09     1220.21    117.75 o
  10  13   0      993.79      804.05    190.69 o
  11  13   0     5354.19     4931.44    430.46 o
  12  13   0      354.50     -213.28    221.96 o
  13  13   0       40.23       10.86    184.61 o
  14  13   0     2207.45     1925.58    392.67 o
   0  14   0    51698.70    56445.46   1510.46 o
   1  14   0    23030.83    25296.24    708.17 o
   2  14   0     1191.71     1225.51     68.09 o
   4  14   0    13624.31    14332.19   1201.88 o
   5  14   0     1345.37     1391.73    255.45 o
   6  14   0    19560.65    20371.19   1347.86 o
   7  14   0    37822.69    40263.34   1610.22 o
   8  14   0     3934.85     3815.51    192.34 o
   9  14   0     1330.12     1430.60    225.01 o
  10  14   0    10330.65    10225.54    450.08 o
  11  14   0     3853.11     3738.65    369.65 o
  12  14   0      457.67      614.64    288.86 o
  13  14   0     7376.04     8054.15    714.54 o
   1  15   0    35160.00    38715.21    928.73 o
   2  15   0     6540.40     6774.05    267.96 o
   3  15   0     8823.30     9975.84    464.81 o
   4  15   0    54217.43    59044.64   2672.06 o
   5  15   0     8375.86     9409.23    595.42 o
   6  15   0    66972.68    70253.17   2499.10 o
   7  15   0    11326.52    12274.52    569.90 o
   8  15   0      310.82      260.62    161.15 o
   9  15   0     4072.22     4084.47    746.04 o
  10  15   0     2503.12     2456.81    270.61 o
  11  15   0     3034.90     2825.60    354.88 o
  12  15   0     2880.82     3049.73    300.59 o
  13  15   0      539.54      327.08    322.74 o
   0  16   0   122360.31   130963.24   3647.01 o
   1  16   0    15270.61    17101.51    503.38 o
   2  16   0     2607.95     2646.52    119.69 o
   3  16   0    51078.79    54259.31   1188.59 o
   4  16   0     3630.26     3955.58    138.35 o
   5  16   0     5668.19     5605.65    240.21 o
   6  16   0    13574.83    13605.11    815.32 o
   7  16   0    11781.49    11912.68    526.89 o
   8  16   0     1035.93     1044.23    197.64 o
   9  16   0      525.53      543.96    149.14 o
  10  16   0     7193.00     7911.67    524.29 o
  11  16   0      661.23      695.00    295.37 o
  12  16   0      406.78       73.84    201.11 o
  13  16   0     5476.59     5215.95    693.69 o
   1  17   0    13073.98    14029.91    469.33 o
   2  17   0     1109.00      923.25     88.71 o
   3  17   0     2989.32     3012.29    230.53 o
   4  17   0     2120.90     2057.41     99.85 o
   5  17   0      885.46      995.85    306.45 o
   6  17   0    10882.77    12223.69    552.09 o
   7  17   0     2665.22     3052.34    251.50 o
   8  17   0      285.59     -163.76    163.76 o
   9  17   0     3807.65     4005.79    325.78 o
  10  17   0     2799.80     2462.03    311.45 o
  11  17   0      106.19      162.46    268.44 o
  12  17   0     3342.78     3117.50    373.13 o
  13  17   0      379.43      114.24    211.97 o
   0  18   0     2156.79     2226.09    123.66 o
   1  18   0       67.00       49.57     34.46 o
   2  18   0      585.66      555.40    132.92 o
   3  18   0      125.40      135.61     49.99 o
   4  18   0       45.49        5.50     50.94 o
   5  18   0      734.57      930.76    108.81 o
   6  18   0      710.33      946.93    172.88 o
   7  18   0      362.12      129.01    149.42 o
   8  18   0     1487.84     2013.75    248.46 o
   9  18   0     1565.58     1484.25    260.19 o
  10  18   0     1356.26      764.93    232.39 o
  11  18   0       74.33      390.50    261.93 o
  12  18   0      557.05      695.43    293.64 o
   1  19   0     8983.17     9643.83    209.73 o
   2  19   0     1101.80     1295.80     97.16 o
   3  19   0     6867.98     7674.13    252.59 o
   4  19   0     6139.73     5833.72    249.81 o
   5  19   0       80.81       85.57     94.26 o
   6  19   0      990.73      739.74    167.67 o
   7  19   0     7233.46     8008.97    436.54 o
   8  19   0      862.65      799.25    224.57 o
   9  19   0      249.98      -76.88    223.70 o
  10  19   0     1464.52     2045.03    284.95 o
  11  19   0     5177.83     5119.96    493.88 o
  12  19   0      853.16      660.25    259.32 o
   0  20   0    85317.14    93626.20   5008.54 o
   1  20   0    10063.61    11266.14    234.79 o
   2  20   0     3580.49     3305.76    167.15 o
   3  20   0     2444.02     2326.20    254.11 o
   4  20   0     4888.90     4747.64    437.41 o
   5  20   0       28.43       50.39    142.04 o
   6  20   0     4831.75     4823.28    334.90 o
   7  20   0      378.54      269.31    148.99 o
   8  20   0     4944.08     4819.80    381.81 o
   9  20   0     3683.10     3552.74    440.45 o
  10  20   0    16486.78    16841.08   1115.47 o
  11  20   0      221.16      567.29    340.11 o
  12  20   0      195.29      122.49    254.11 o
   1  21   0    39831.34    43336.24   1028.35 o
   2  21   0     7292.55     7839.24    243.68 o
   3  21   0    22019.79    23156.38   1527.04 o
   4  21   0      529.30      277.16    134.17 o
   5  21   0      562.30      903.93    201.11 o
   6  21   0     3791.26     3974.51    307.54 o
   7  21   0    23804.76    26015.04   1091.58 o
   8  21   0     5069.31     4884.53    377.04 o
   9  21   0     9962.44    11158.18    693.26 o
  10  21   0       33.88      -17.81    203.29 o
  11  21   0     3118.07     3540.57    417.87 o
   0  22   0   124608.84   140678.67   5219.86 o
   1  22   0     9222.61    10088.27    256.51 o
   2  22   0     1197.66     1290.59    108.59 o
   3  22   0      874.06      853.06    136.66 o
   4  22   0     2005.35     2116.70    245.42 o
   5  22   0     2499.14     2915.51    247.16 o
   6  22   0    11798.67    11400.99    582.93 o
   7  22   0     1989.13     1500.32    195.03 o
   8  22   0      261.01      -57.77    216.32 o
   9  22   0     2877.95     3761.67    431.77 o
  10  22   0    12060.80    12889.15    796.21 o
   1  23   0    16352.08    16999.21    435.34 o
   2  23   0     4022.79     4211.89    559.78 o
   3  23   0     7078.27     7470.66    778.83 o
   4  23   0      868.88      908.71    203.29 o
   5  23   0      409.01      600.30    249.76 o
   6  23   0      549.53      623.33    223.70 o
   7  23   0    12483.35    13264.02    894.37 o
   8  23   0     4330.33     4024.47    403.97 o
   9  23   0    11637.94    11804.96    866.14 o
  10  23   0      538.32      622.02    363.14 o
  11  23   0       33.28      205.46    350.97 o
   0  24   0     7956.99     9299.21   1054.22 o
   1  24   0      476.74      426.93    110.47 o
   2  24   0     1015.36     1013.52    112.30 o
   3  24   0      895.04     1233.06    223.55 o
   4  24   0      106.68     -165.06    165.93 o
   5  24   0       11.45       69.93    127.71 o
   6  24   0     5557.53     5645.98    466.95 o
   7  24   0     1479.31     1277.06    263.66 o
   8  24   0     2834.82     2226.16    365.31 o
   9  24   0      680.52      203.72    386.59 o
  10  24   0     1690.53     1352.64    366.61 o
   1  25   0      910.70      910.05    113.49 o
   2  25   0       47.91      -61.83     90.05 o
   3  25   0      157.59      384.97    135.03 o
   4  25   0       27.62      -88.61    183.31 o
   5  25   0      221.95      682.83    300.59 o
   6  25   0      363.45      135.09    150.73 o
   7  25   0      113.32      204.59    265.40 o
   8  25   0      351.98      717.15    312.31 o
   9  25   0     2960.51     2298.27    309.27 o
  10  25   0     1042.89     1049.45    389.20 o
   0  26   0     6917.55     7399.98    574.68 o
   1  26   0      433.02      523.91    471.95 o
   2  26   0      392.48      492.14    145.73 o
   3  26   0      952.65     1077.52    177.99 o
   4  26   0      230.07      260.41    177.44 o
   5  26   0     1080.85      953.01    179.83 o
   6  26   0      345.98      551.65    185.48 o
   7  26   0     1504.50     1347.86    294.07 o
   8  26   0     3318.51     2443.78    364.44 o
   9  26   0      860.87      126.84    334.90 o
   1  27   0     2858.25     3021.18    242.96 o
   2  27   0     3033.10     3239.44    262.23 o
   3  27   0     3719.74     3896.49    297.24 o
   4  27   0     6181.52     7110.63    520.81 o
   5  27   0     2304.86     2665.31    341.42 o
   6  27   0     1200.39      658.08    202.42 o
   7  27   0     2190.74     2073.70    377.90 o
   8  27   0     2389.39     2094.55    373.56 o
   0  28   0    10447.09    11958.29    860.49 o
   1  28   0     1434.28     1656.17    185.87 o
   2  28   0     4058.53     4699.67    504.09 o
   3  28   0    12219.46    15594.74   1265.98 o
   4  28   0      715.92     1010.49    297.76 o
   5  28   0      554.52      364.38    174.28 o
   6  28   0       71.70      -33.88    278.00 o
   7  28   0     5831.44     4762.90    414.39 o
   8  28   0      483.39      452.18    360.10 o
   1  29   0      976.46     1027.29    164.07 o
   2  29   0     5390.55     6357.44    298.13 o
   3  29   0     2064.37     1763.33    205.30 o
   4  29   0     8421.20     9581.16    662.85 o
   5  29   0     2982.06     3235.57    287.77 o
   6  29   0     5625.13     6695.86    657.64 o
   7  29   0     1729.85      668.50    269.75 o
   0  30   0     1247.83     1164.12    284.08 o
   1  30   0      427.53      535.42    221.81 o
   2  30   0     2591.63     2703.00    281.78 o
   3  30   0     9959.82    11136.58    501.27 o
   4  30   0     1411.85     1419.46    229.31 o
   5  30   0      443.48      191.06    254.11 o
   6  30   0      727.01     1142.56    291.03 o
   1  31   0      293.86      255.55    222.07 o
   2  31   0     2092.06     2277.25    256.11 o
   3  31   0       88.30      203.46    265.84 o
   4  31   0      813.14      496.41    352.06 o
   5  31   0      485.49     1014.26    386.16 o
   0  32   0      108.00      -55.17    304.50 o
   1  32   0      253.77      377.54    203.71 o
   2  32   0        9.70       23.15    191.56 o
   3  32   0      772.80      756.07    315.14 o
  -6 -30   1     1230.86     1290.96    299.72 o
  -7 -29   1      171.06      194.60    201.11 o
  -6 -29   1     2404.60     3141.82    516.04 o
   6 -29   1     4464.49     3932.81    540.36 o
  -7 -28   1      428.51      334.47    340.98 o
  -6 -28   1     1499.14     1538.55    379.21 o
  -5 -28   1     4410.27     5225.51    429.16 o
   1 -28   1     4374.08     3765.15    459.13 o
   2 -28   1     3861.10     3762.11    316.66 o
   3 -28   1     1369.53     1271.41    270.18 o
   4 -28   1     5859.12     5171.21    497.79 o
   6 -28   1      304.26      607.25    266.27 o
   7 -28   1      320.75       97.73    274.09 o
  -8 -27   1      265.11      -64.72    389.63 o
  -7 -27   1      423.20      225.01    308.40 o
  -6 -27   1     1718.14     2167.09    264.53 o
  -5 -27   1     2805.10     2732.21    337.07 o
   0 -27   1      391.69      319.26    167.23 o
   1 -27   1     1475.98      843.99    215.01 o
   2 -27   1     2455.65     1916.89    245.86 o
   3 -27   1     1096.59      922.61    250.63 o
   4 -27   1     3216.30     3341.20    352.28 o
   5 -27   1     1738.06     1818.76    204.67 o
   6 -27   1     1207.60     1184.54    317.09 o
   7 -27   1     2982.00     3791.64    370.95 o
   8 -27   1      803.07     1081.59    380.51 o
  -9 -26   1      321.29      126.40    354.45 o
  -8 -26   1      807.19      902.19    236.73 o
  -7 -26   1      192.08      294.07    233.69 o
  -6 -26   1        2.33       47.78    249.76 o
  -5 -26   1      830.73      954.32    176.36 o
  -4 -26   1      526.20      780.57    270.61 o
  -1 -26   1     1389.11     1155.43    175.92 o
   0 -26   1      782.38      413.09    173.31 o
   1 -26   1     3717.83     2928.98    288.42 o
   2 -26   1     1071.20      582.49    170.71 o
   3 -26   1      949.83     1003.84    209.80 o
   4 -26   1     1742.28     1522.04    185.48 o
   5 -26   1       81.02      273.28    148.14 o
   6 -26   1      588.96      782.02    220.50 o
   7 -26   1      740.97     1033.81    291.03 o
   8 -26   1     1438.68     1939.48    376.17 o
   9 -26   1       23.55      -27.37    214.15 o
  -9 -25   1      325.12      228.05    285.82 o
  -8 -25   1      218.95      493.45    212.84 o
  -7 -25   1     1482.67     1517.70    390.50 o
  -6 -25   1     1703.78     1448.63    289.29 o
  -5 -25   1        9.26      102.08    196.34 o
  -4 -25   1      373.43      347.50    234.13 o
  -1 -25   1      312.11      227.61    108.59 o
   0 -25   1       13.14      184.17    129.88 o
   1 -25   1      358.24      191.12    124.23 o
   2 -25   1      141.52      -99.91    152.90 o
   3 -25   1     1559.47     1281.40    184.61 o
   4 -25   1      155.81       33.17    111.01 o
   5 -25   1       65.27      252.72    103.58 o
   6 -25   1      595.57      702.29    385.07 o
   7 -25   1      794.92      743.50    200.05 o
   8 -25   1      371.71      141.61    346.20 o
   9 -25   1     1099.02     1328.75    243.68 o
 -10 -24   1      293.03       60.81    335.34 o
  -9 -24   1     2972.87     2476.80    437.85 o
  -8 -24   1     1023.12     1237.53    316.22 o
  -7 -24   1     1590.13     2200.53    320.57 o
  -6 -24   1     1034.92     1025.12    207.63 o
  -5 -24   1     2193.96     2151.02    271.48 o
  -4 -24   1      141.35      180.70    146.82 o
  -3 -24   1      159.41      334.47    148.12 o
  -2 -24   1      953.12      994.28    134.22 o
  -1 -24   1      148.75      155.94     85.14 o
   0 -24   1      507.59      632.01    155.94 o
   1 -24   1     1013.21     1120.68    160.72 o
   2 -24   1     4336.91     3438.50    280.17 o
   3 -24   1      324.20      246.29    157.68 o
   4 -24   1      451.84      313.22    154.92 o
   5 -24   1      929.60      787.44    180.21 o
   6 -24   1      342.88      223.21    178.53 o
   7 -24   1      355.22      227.00    150.86 o
   8 -24   1      487.95       40.40    166.80 o
   9 -24   1      500.17      484.33    312.31 o
  10 -24   1     2433.81     2440.74    333.16 o
 -10 -23   1     1332.57     1131.11    391.80 o
  -9 -23   1      314.59      -16.94    268.44 o
  -8 -23   1     2451.32     3253.89    307.10 o
  -7 -23   1      885.47      599.87    272.79 o
  -6 -23   1     9524.28    10255.11    778.83 o
  -5 -23   1     1834.29     2017.23    300.59 o
  -4 -23   1      126.91       53.37    117.80 o
  -3 -23   1      156.46      286.46    160.72 o
  -2 -23   1     1049.32      891.61     95.34 o
  -1 -23   1     6192.35     5351.04    337.07 o
   0 -23   1     2214.49     1769.64    179.40 o
   1 -23   1     1109.26     1000.80    153.77 o
   2 -23   1     6554.88     5447.47    339.68 o
   3 -23   1     5832.52     5906.40    966.70 o
   4 -23   1     3257.76     3023.66    579.45 o
   5 -23   1      713.26      548.45    221.10 o
   6 -23   1      352.34      216.87    151.60 o
   7 -23   1      559.27      460.47    147.62 o
   8 -23   1     1161.04      958.97    200.17 o
   9 -23   1     4597.77     4937.52    473.03 o
  10 -23   1      197.17      421.34    253.24 o
 -11 -22   1      107.43      134.66    320.13 o
 -10 -22   1      751.12      888.29    386.16 o
  -9 -22   1     4904.34     5063.05    461.74 o
  -8 -22   1     3982.24     5364.07    439.15 o
  -7 -22   1      660.97      640.27    237.17 o
  -6 -22   1      376.71      484.76    172.01 o
  -5 -22   1     6524.82     6643.21    466.73 o
  -4 -22   1       63.74      248.47    111.83 o
  -3 -22   1      769.45      662.76     66.34 o
  -2 -22   1     1627.92     1292.48    347.93 o
  -1 -22   1     3154.78     2620.78    279.08 o
   0 -22   1     6093.30     4520.52    281.91 o
   1 -22   1    19677.34    16705.99    728.44 o
   2 -22   1    18682.62    14075.43    763.63 o
   3 -22   1      675.62      642.30    136.18 o
   4 -22   1     1378.24     1192.43    413.09 o
   5 -22   1      769.66      723.51    138.98 o
   6 -22   1     1066.60     1028.04    154.16 o
   7 -22   1      153.20       73.21    134.52 o
   8 -22   1     2702.09     2569.44    212.39 o
   9 -22   1     1039.28     1649.31    320.57 o
  10 -22   1     1122.77     1260.55    413.52 o
  11 -22   1      581.40      691.09    435.24 o
 -11 -21   1      489.64      392.67    321.00 o
 -10 -21   1      964.27     1124.16    356.62 o
  -9 -21   1      194.61      148.99    184.17 o
  -8 -21   1     4935.75     6736.69    479.11 o
  -7 -21   1     6547.98     8156.22    487.37 o
  -6 -21   1     5123.51     4814.83    512.56 o
  -5 -21   1     2746.65     2888.89    660.46 o
  -4 -21   1      107.47       52.56     75.35 o
  -3 -21   1     1851.33     1743.35    158.13 o
  -2 -21   1     3357.40     2914.63    168.01 o
  -1 -21   1    15430.06    12111.05    617.68 o
   0 -21   1     3572.82     3337.74    165.09 o
   1 -21   1     8158.31     6057.33    396.58 o
   2 -21   1    10865.05     8220.95    455.66 o
   3 -21   1     4762.27     4227.49    487.80 o
   4 -21   1     6161.15     6494.76   1438.86 o
   5 -21   1      608.82      682.25    153.55 o
   6 -21   1     1239.72     1099.71    139.21 o
   7 -21   1      100.98      144.43    204.81 o
   8 -21   1     3057.64     2762.25    434.37 o
   9 -21   1     3299.09     4316.80    420.91 o
  10 -21   1     1407.13     1682.76    322.30 o
  11 -21   1      417.31      699.34    322.30 o
 -12 -20   1        7.41     -315.35    315.35 o
 -11 -20   1      208.68      218.49    275.39 o
 -10 -20   1     3120.77     3666.11    479.98 o
  -9 -20   1     1349.83     1427.35    389.63 o
  -8 -20   1     7428.58     8546.73    579.02 o
  -7 -20   1     2830.84     3323.82    288.42 o
  -6 -20   1      564.01      182.39    110.33 o
  -5 -20   1     1576.29     1533.30    324.69 o
  -4 -20   1      252.73      221.73     73.46 o
  -3 -20   1      138.20      122.83     95.14 o
  -2 -20   1     2842.02     2212.45    237.38 o
  -1 -20   1     3673.28     2791.22    160.05 o
   0 -20   1     4447.21     4020.25    171.38 o
   1 -20   1    20055.41    15921.95    859.62 o
   2 -20   1    13529.24    12312.24   2712.01 o
   3 -20   1     2814.98     2772.16    445.45 o
   4 -20   1      416.91      625.90    102.73 o
   5 -20   1     1457.35     1266.88    139.39 o
   6 -20   1      546.99      509.79    237.60 o
   7 -20   1      994.65      985.72    159.71 o
   8 -20   1     2861.68     2803.69    298.20 o
   9 -20   1      179.71      415.24    188.62 o
  10 -20   1     1010.64     1447.77    340.55 o
  11 -20   1     2261.54     2746.11    410.48 o
  12 -20   1       90.34     -175.05    215.88 o
 -12 -19   1       87.38      -76.45    359.23 o
 -11 -19   1      895.85      841.38    335.77 o
 -10 -19   1     2738.27     3377.69    325.35 o
  -9 -19   1      762.26      877.87    228.48 o
  -8 -19   1     3891.04     4069.64    385.72 o
  -7 -19   1    10871.18    12616.80    684.57 o
  -6 -19   1     1519.98     1519.35    360.96 o
  -5 -19   1      421.25      628.02    217.62 o
  -4 -19   1     1376.65     1308.45     84.03 o
  -3 -19   1      526.65      516.32     54.68 o
  -2 -19   1     1417.75     1244.25    166.02 o
  -1 -19   1     3537.87     2996.97    223.48 o
   0 -19   1      810.31      648.89     82.31 o
   1 -19   1     2532.06     2092.33    144.54 o
   2 -19   1     1092.97     1050.99    159.63 o
   3 -19   1      708.15      686.66    104.82 o
   4 -19   1     4103.97     3756.50    690.65 o
   5 -19   1      584.03      495.48     95.91 o
   6 -19   1       74.12       78.83     87.41 o
   7 -19   1      963.47      912.90    142.06 o
   8 -19   1     1898.56     2197.78    430.25 o
   9 -19   1     1391.60     1279.91    184.61 o
  10 -19   1     7198.54     7927.74    513.86 o
  11 -19   1     1257.38     1517.70    370.09 o
  12 -19   1       85.17      102.51    190.69 o
 -12 -18   1     1720.27     1767.03    397.45 o
 -11 -18   1      888.32     1022.95    302.76 o
 -10 -18   1     5284.22     6650.25    540.36 o
  -9 -18   1     1915.73     1778.32    266.27 o
  -8 -18   1     2246.92     2505.46    244.12 o
  -7 -18   1     6516.30     7165.18   1090.71 o
  -6 -18   1     4128.71     4355.83    686.09 o
  -5 -18   1        9.90      -55.80    102.74 o
  -4 -18   1      406.14      415.98     39.97 o
  -3 -18   1      116.35       94.52     42.39 o
  -2 -18   1       82.56       93.07     44.15 o
  -1 -18   1      113.48       81.22     47.41 o
   0 -18   1      151.06      111.26     50.50 o
   1 -18   1      116.56      148.68    106.64 o
   2 -18   1       71.97      145.80    122.28 o
   3 -18   1     2013.33     1947.57    364.22 o
   4 -18   1     1296.81     1513.54    109.93 o
   5 -18   1      456.66      391.47    140.74 o
   6 -18   1     1047.77      975.90    321.87 o
   7 -18   1     3262.08     2719.17    505.83 o
   8 -18   1      157.85      131.33    103.38 o
   9 -18   1     3242.33     3126.91    479.55 o
  10 -18   1     6110.35     6522.98    449.14 o
  11 -18   1     2574.35     2956.78    402.23 o
  12 -18   1      312.64      236.30    271.48 o
 -13 -17   1     2903.38     2827.77    424.82 o
 -12 -17   1      973.44     1644.10    361.83 o
 -11 -17   1      567.17      577.28    316.22 o
 -10 -17   1     4121.70     4731.63    407.88 o
  -9 -17   1     1894.16     2448.13    323.17 o
  -8 -17   1      426.04      308.84    144.65 o
  -7 -17   1     1275.61     1286.01    140.14 o
  -6 -17   1     5031.59     4854.25    654.82 o
  -5 -17   1     1991.04     1964.77    255.16 o
  -4 -17   1      154.52      205.30     37.81 o
  -3 -17   1     3383.77     3036.09    235.32 o
  -2 -17   1     2116.14     1899.16    230.69 o
  -1 -17   1     3785.02     3355.82    425.26 o
   0 -17   1     1413.76      954.82    194.38 o
   1 -17   1     2311.14     1814.46    128.79 o
   2 -17   1     1943.56     1986.17    125.42 o
   3 -17   1     1927.89     2177.31    366.83 o
   4 -17   1      453.76      561.68     96.27 o
   5 -17   1      420.98      502.01     81.19 o
   6 -17   1     7269.03     7140.41    970.39 o
   7 -17   1     1580.36     1571.03    301.24 o
   8 -17   1      231.88      152.75     87.21 o
   9 -17   1     5851.45     6764.19   1049.88 o
  10 -17   1     3405.50     4279.01    414.39 o
  11 -17   1      962.16     1063.78    297.98 o
  12 -17   1      241.76      206.33    359.66 o
  13 -17   1     1294.44     1403.89    314.05 o
 -13 -16   1      663.03      681.10    360.53 o
 -12 -16   1     3274.72     3438.93    451.75 o
 -11 -16   1      432.92      446.97    225.01 o
 -10 -16   1     4295.85     4841.09    311.01 o
  -9 -16   1     2161.11     2156.23    213.71 o
  -8 -16   1     1401.39     1612.39    191.99 o
  -7 -16   1     1144.98     1203.83    451.97 o
  -6 -16   1     5205.51     5571.55    789.26 o
  -5 -16   1     3484.89     3582.01    195.72 o
  -4 -16   1      808.90      758.21     71.60 o
  -3 -16   1      299.18      213.71     98.18 o
  -2 -16   1    14990.20    12702.43   1243.12 o
  -1 -16   1     8203.41     7079.54    908.78 o
   0 -16   1     6038.40     5100.00    201.26 o
   1 -16   1    14808.64    12522.13   1252.56 o
   2 -16   1     7881.01     7183.76    779.36 o
   3 -16   1     3030.71     3002.14    683.49 o
   4 -16   1       69.43       73.63     68.24 o
   5 -16   1     3180.58     3125.52    151.07 o
   6 -16   1     3368.52     3664.19    610.67 o
   7 -16   1     4612.72     4703.60    697.60 o
   8 -16   1     1887.89     1463.53    206.54 o
   9 -16   1     4629.15     4441.95    610.73 o
  10 -16   1     1490.45     1364.37    200.25 o
  11 -16   1      111.34     -107.29    273.22 o
  12 -16   1      173.62      313.18    297.11 o
  13 -16   1     1656.06      665.03    463.48 o
 -13 -15   1     2054.94     1747.92    405.70 o
 -12 -15   1      672.04     1066.39    318.83 o
 -11 -15   1       61.92      227.18    268.01 o
 -10 -15   1      704.81      530.80    171.58 o
  -9 -15   1     2045.46     1996.38    187.21 o
  -8 -15   1     2117.97     3170.05    281.91 o
  -7 -15   1     2316.55     2691.99    211.11 o
  -6 -15   1     1290.79     1398.04    115.47 o
  -5 -15   1     5749.17     5991.00    521.41 o
  -4 -15   1     5048.67     5261.64    538.94 o
  -3 -15   1    13391.39    12986.96   1178.32 o
  -2 -15   1    12009.44    10077.83   1236.39 o
  -1 -15   1    10889.04     9401.81    821.98 o
   0 -15   1     2466.52     2168.44    128.14 o
   1 -15   1     7412.18     6424.71    636.90 o
   2 -15   1     3931.80     3121.95    215.13 o
   3 -15   1      959.56     1124.44    158.33 o
   4 -15   1     1423.78     1526.24    172.07 o
   5 -15   1     3389.00     3323.27    184.87 o
   6 -15   1    14224.48    13738.69   1225.54 o
   7 -15   1      337.00      403.74    128.03 o
   8 -15   1     2697.58     2587.93    256.06 o
   9 -15   1     2052.83     2100.85    491.93 o
  10 -15   1      751.79      958.23    237.60 o
  11 -15   1       71.25     -190.69    229.35 o
  12 -15   1      418.91      618.11    294.07 o
  13 -15   1      295.50     1012.09    328.39 o
 -14 -14   1       99.51      355.75    232.82 o
 -13 -14   1      159.43       50.82    337.51 o
 -12 -14   1     1019.99      731.05    232.39 o
 -11 -14   1      595.91      651.13    282.34 o
 -10 -14   1     1206.82      694.56    228.91 o
  -9 -14   1      577.94      639.03    106.64 o
  -8 -14   1     2851.93     3117.86     93.33 o
  -7 -14   1     4037.27     3443.41    400.55 o
  -6 -14   1     3005.95     3103.33    165.89 o
  -5 -14   1     5660.28     4189.56    969.25 o
  -4 -14   1     2245.48     2172.04    197.18 o
  -3 -14   1      363.27      384.50     36.05 o
  -2 -14   1    27993.71    22814.79   2342.46 o
  -1 -14   1    14807.66    12665.40   1158.04 o
   0 -14   1     4737.46     4009.97    162.07 o
   1 -14   1     6835.14     6140.38    575.51 o
   2 -14   1     3631.59     3225.85    375.69 o
   3 -14   1     6384.63     6685.09    430.19 o
   4 -14   1     4232.20     4809.24    341.89 o
   5 -14   1    10520.87    10737.97    898.14 o
   6 -14   1      995.28      812.28    157.67 o
   7 -14   1     1377.79     1324.32    113.30 o
   8 -14   1     3851.07     3962.29    636.14 o
   9 -14   1      851.86      527.66    147.79 o
  10 -14   1     1542.28     1260.47    141.75 o
  11 -14   1     1373.96     1886.48    280.61 o
  12 -14   1      325.99      283.21    191.56 o
  13 -14   1      414.10      158.55    374.00 o
 -14 -13   1      824.94      840.95    317.09 o
 -13 -13   1      894.68     1244.04    325.78 o
 -12 -13   1       10.62       24.32    168.10 o
 -11 -13   1     1691.50     1667.99    198.07 o
 -10 -13   1     2964.66     3302.21    354.67 o
  -9 -13   1      247.42      240.04    128.14 o
  -8 -13   1     1197.56     1200.89     90.78 o
  -7 -13   1     5903.23     5997.84    387.97 o
  -6 -13   1     2932.85     2916.94    185.60 o
  -5 -13   1     6710.82     6648.49    403.70 o
  -4 -13   1    22708.55    22486.71   1836.75 o
  -3 -13   1     5461.67     5643.25    553.73 o
  -2 -13   1     7713.78     6907.48    734.82 o
  -1 -13   1     3509.06     2760.10    319.86 o
   0 -13   1      578.76      455.52     48.30 o
   1 -13   1     2427.65     2283.76     90.47 o
   2 -13   1     1415.13     1202.00    160.41 o
   3 -13   1      835.90      763.51     68.78 o
   4 -13   1     2049.36     2341.85    377.25 o
   5 -13   1     9130.23     9840.80    937.50 o
   6 -13   1     1384.34     1603.19    100.32 o
   7 -13   1     9049.52     8805.13    675.33 o
   8 -13   1     2179.94     1993.05    391.37 o
   9 -13   1      447.03      629.97    116.79 o
  10 -13   1     4282.06     4162.32   1226.02 o
  11 -13   1     1735.01     1794.83    275.83 o
  12 -13   1       78.67      141.61    174.62 o
  13 -13   1     1827.49     1966.84    302.32 o
  14 -13   1      864.06      673.71    307.97 o
 -14 -12   1     1519.22     1155.00    377.47 o
 -13 -12   1     4577.07     5738.94    531.67 o
 -12 -12   1      565.84      410.05    179.83 o
 -11 -12   1     4173.43     4663.86    453.92 o
 -10 -12   1     4006.90     4124.33    230.18 o
  -9 -12   1      248.72      312.76     66.31 o
  -8 -12   1      448.99      404.70     61.49 o
  -7 -12   1     2940.04     3223.26    216.18 o
  -6 -12   1     3681.47     3756.24    129.16 o
  -5 -12   1     2761.92     2786.88    109.79 o
  -4 -12   1    13247.48    12644.17    859.44 o
  -3 -12   1     7332.43     7525.44    622.76 o
  -2 -12   1     4198.62     3841.28    290.60 o
  -1 -12   1     3837.47     3375.09    276.03 o
   0 -12   1      983.96      934.71     58.82 o
   1 -12   1      775.55      593.39     38.10 o
   2 -12   1      229.74      242.77     34.39 o
   3 -12   1      402.36      473.93     95.72 o
   4 -12   1    12318.43    13081.35    879.42 o
   5 -12   1     4443.31     4633.82    306.93 o
   6 -12   1     6752.57     7134.85    622.94 o
   7 -12   1     7280.75     7256.00    346.96 o
   8 -12   1     1827.86     1809.35     76.21 o
   9 -12   1     1704.35     1707.56     97.71 o
  10 -12   1     2264.02     2343.45    204.05 o
  11 -12   1     1891.92     1270.54    297.11 o
  12 -12   1        7.88       24.32    167.23 o
  13 -12   1     2102.71     2822.12    456.09 o
  14 -12   1     2029.81     2164.92    372.26 o
 -14 -11   1     2083.12     1790.49    270.18 o
 -13 -11   1     9317.66     9802.93    684.57 o
 -12 -11   1      922.51     1451.67    249.76 o
 -11 -11   1     5417.90     6363.57    410.48 o
 -10 -11   1     5131.31     6213.17    464.78 o
  -9 -11   1     1292.27     1449.91    185.04 o
  -8 -11   1       68.58       56.43     79.87 o
  -7 -11   1     1747.48     1814.57     92.79 o
  -6 -11   1     4778.21     4166.26    553.30 o
  -5 -11   1      879.35      899.00     63.39 o
  -4 -11   1    20344.99    19242.01   1271.11 o
  -3 -11   1    11077.90    10772.00    902.58 o
  -2 -11   1      366.30      351.92     54.88 o
  -1 -11   1      330.34      287.35     78.58 o
   0 -11   1       42.05       50.66     43.00 o
   1 -11   1      178.18      198.17     26.12 o
   2 -11   1       96.96      186.03     51.38 o
   3 -11   1     3001.97     2887.86    217.32 o
   4 -11   1    11939.41    12140.43    953.36 o
   5 -11   1      159.47      133.75     43.88 o
   6 -11   1    14413.18    14215.82    652.61 o
   7 -11   1    11358.87    11378.19    647.15 o
   8 -11   1      313.16      305.66     48.07 o
   9 -11   1     1898.02     2017.18    221.44 o
  10 -11   1     1672.90     1747.69    317.95 o
  11 -11   1      582.13      663.72    208.06 o
  12 -11   1      234.27     -134.22    230.22 o
  13 -11   1     2960.38     4222.98    483.46 o
  14 -11   1     2655.89     2272.21    325.78 o
 -14 -10   1     2816.55     1839.57    370.09 o
 -13 -10   1     5830.30     6005.64    556.00 o
 -12 -10   1     1544.82     1810.03    274.96 o
 -11 -10   1     2426.23     2533.26    226.74 o
 -10 -10   1     6819.25     6795.26    325.27 o
  -9 -10   1     4423.83     4573.42    324.26 o
  -8 -10   1      291.04      330.93    114.24 o
  -7 -10   1     1492.06     1566.43    120.69 o
  -6 -10   1    11657.16    11560.16    801.13 o
  -5 -10   1     1586.31     1640.15     99.50 o
  -4 -10   1    15344.11    15778.53   1364.40 o
  -3 -10   1     8710.04     8849.95    615.80 o
  -2 -10   1     5385.09     5088.90    448.72 o
  -1 -10   1       10.72      -18.47     28.41 o
   0 -10   1      116.65       84.91     25.01 o
   1 -10   1      123.86       95.71     28.94 o
   2 -10   1     1019.07     1064.31     61.42 o
   3 -10   1     9577.71     9372.33    501.50 o
   4 -10   1     5617.16     5643.79    270.80 o
   5 -10   1     1799.25     1649.49     56.66 o
   6 -10   1    17639.36    17370.20   1128.79 o
   7 -10   1     9965.66     9978.37    547.40 o
   8 -10   1       74.94      127.61     43.83 o
   9 -10   1     3043.75     3223.82    187.44 o
  10 -10   1     1594.64     1663.71    125.19 o
  11 -10   1      125.11      363.14    195.90 o
  12 -10   1      741.15      683.70    226.31 o
  13 -10   1     4680.49     5402.73    641.13 o
  14 -10   1     2034.17     1846.09    356.19 o
 -14  -9   1     1158.47      796.21    248.03 o
 -13  -9   1     5558.35     5813.22    520.38 o
 -12  -9   1     1052.33     1469.05    310.14 o
 -11  -9   1     1210.44     1168.97    143.47 o
 -10  -9   1     3910.44     4536.18    321.87 o
  -9  -9   1     4463.96     4942.55    197.12 o
  -8  -9   1      245.52      218.82     71.13 o
  -7  -9   1     2134.44     2368.23    196.99 o
  -6  -9   1    11069.90    10498.62    606.02 o
  -5  -9   1     6087.61     5964.48    506.52 o
  -4  -9   1     2631.93     2727.90    240.21 o
  -3  -9   1    35051.15    34906.85   2013.74 o
  -2  -9   1     8222.50     7950.94    570.85 o
  -1  -9   1      752.77      685.92    117.14 o
   0  -9   1      463.79      380.50     37.41 o
   1  -9   1      276.92      241.34     30.82 o
   2  -9   1     2267.25     2480.21    164.85 o
   3  -9   1    10639.81    10581.18    549.01 o
   4  -9   1     3549.46     3823.50    243.33 o
   5  -9   1     6825.21     6642.55    551.73 o
   6  -9   1    21228.64    21909.74   1599.01 o
   7  -9   1     1494.46     1396.52     64.51 o
   8  -9   1      412.53      400.35     51.00 o
   9  -9   1     1537.51     1480.57    116.55 o
  10  -9   1     1750.14     2119.78    139.03 o
  11  -9   1      186.05      201.11    122.06 o
  12  -9   1      971.85      986.90    238.04 o
  13  -9   1     3039.10     3263.45    277.56 o
  14  -9   1     1580.38     1581.12    279.74 o
 -14  -8   1      374.72      294.94    235.86 o
 -13  -8   1      385.44       47.35    179.83 o
 -12  -8   1      989.90      729.31    181.57 o
 -11  -8   1      345.25       63.62    258.23 o
 -10  -8   1     1021.38     1049.25    122.28 o
  -9  -8   1     8232.42     8787.41    291.47 o
  -8  -8   1      133.95       81.38     54.04 o
  -7  -8   1     4720.80     4532.70    208.84 o
  -6  -8   1     9612.75     9219.06    604.96 o
  -5  -8   1    10178.96     9832.20    622.64 o
  -4  -8   1     2933.19     2542.67    401.58 o
  -3  -8   1      637.88      727.92     65.09 o
  -2  -8   1    16368.77    15845.51   1319.63 o
  -1  -8   1     2157.80     2014.68    157.18 o
   0  -8   1      565.08      631.09     37.13 o
   1  -8   1     1007.21      849.42    140.95 o
   2  -8   1     6339.64     5649.58    210.57 o
   3  -8   1    11210.58    11631.15    856.65 o
   4  -8   1    10079.45     9556.08    613.55 o
   5  -8   1    14468.38    13507.06    714.30 o
   6  -8   1     2078.04     2109.09     85.96 o
   7  -8   1     1292.48     1167.44     58.55 o
   8  -8   1      313.69      277.90     64.58 o
   9  -8   1      963.68      965.67    123.14 o
  10  -8   1     4356.11     4647.15    491.49 o
  11  -8   1       48.25      -23.89    102.50 o
  12  -8   1     1191.65     1047.71    200.68 o
  13  -8   1     1274.23     1392.17    274.96 o
  14  -8   1      577.72      480.85    211.11 o
 -15  -7   1       28.05     -198.51    361.83 o
 -14  -7   1      247.19       24.76    212.41 o
 -13  -7   1      257.52      838.34    304.06 o
 -12  -7   1       77.09     -143.34    254.11 o
 -11  -7   1     1312.25     1134.29    193.95 o
 -10  -7   1     1741.20     1641.47    136.94 o
  -9  -7   1     1166.46     1148.64    155.15 o
  -8  -7   1       18.09       -5.68     43.43 o
  -7  -7   1     1012.73      977.97     82.19 o
  -6  -7   1     6798.02     6686.87    264.32 o
  -5  -7   1     7776.81     7582.89    600.76 o
  -4  -7   1    24284.45    18975.59    890.03 o
  -3  -7   1     2540.88     2572.98    377.69 o
  -2  -7   1     8638.90     8106.02    491.85 o
  -1  -7   1     1508.00     1363.97     87.76 o
   0  -7   1      961.34     1001.13     87.92 o
   1  -7   1      810.03      803.90     38.38 o
   2  -7   1     7206.80     6881.07    497.44 o
   3  -7   1     8419.63     8157.75    419.62 o
   4  -7   1     4204.59     3695.92    660.82 o
   5  -7   1     8344.64     8291.85    518.75 o
   6  -7   1      247.70      154.37     43.01 o
   7  -7   1     4123.56     4230.45    195.36 o
   8  -7   1      226.59      122.20     46.11 o
   9  -7   1     1283.12     1234.84     89.18 o
  10  -7   1     1379.56     1603.06    124.58 o
  11  -7   1       58.25      184.80     92.68 o
  12  -7   1      548.93      560.34    132.48 o
  13  -7   1     1135.57     1040.76    240.64 o
  14  -7   1      119.23     -178.53    290.60 o
 -15  -6   1        3.66     -325.78    325.78 o
 -14  -6   1     1549.41     1501.19    256.71 o
 -13  -6   1     2385.44     3204.80    358.79 o
 -12  -6   1      163.12      125.53    203.72 o
 -11  -6   1     2844.03     3308.49    391.15 o
 -10  -6   1     2503.58     2763.39    163.90 o
  -9  -6   1     1069.02      931.38     87.86 o
  -8  -6   1       43.04      122.33     79.90 o
  -7  -6   1      818.45      819.71     82.53 o
  -6  -6   1     2253.67     2171.02    108.34 o
  -5  -6   1     4825.14     4610.99    312.98 o
  -4  -6   1    21961.26    20514.96   1965.86 o
  -3  -6   1    14237.81    12974.96   2189.24 o
  -2  -6   1     4140.80     3865.56    387.60 o
  -1  -6   1     3800.64     3776.85    325.83 o
   0  -6   1     2387.83     2229.19    153.55 o
   1  -6   1     2717.01     2940.42    160.50 o
   2  -6   1     7819.97     7710.78    564.18 o
   3  -6   1     4162.30     3947.84    276.62 o
   4  -6   1    19835.40    18691.47   1338.38 o
   5  -6   1     2755.08     2549.27    176.62 o
   6  -6   1    10531.37    10501.46    712.86 o
   7  -6   1     8506.03     9174.95    383.01 o
   8  -6   1     1265.59     1153.05     75.86 o
   9  -6   1     1849.68     1932.90    154.67 o
  10  -6   1      515.51      558.13     94.29 o
  11  -6   1      593.16      820.97    261.28 o
  12  -6   1       43.52      -26.93    207.20 o
  13  -6   1      763.95      659.38    278.43 o
  14  -6   1     1157.28      681.53    337.07 o
  15  -6   1       27.46       29.54    324.91 o
 -15  -5   1       13.76        6.95    271.05 o
 -14  -5   1     2001.78     2220.52    258.45 o
 -13  -5   1     4978.49     6383.55    521.68 o
 -12  -5   1      596.74      574.86    138.78 o
 -11  -5   1     3249.68     3098.12    172.07 o
 -10  -5   1     8091.15     8736.02    781.44 o
  -9  -5   1     2505.47     2464.05    148.32 o
  -8  -5   1      419.54      497.82    133.21 o
  -7  -5   1     8094.60     8258.81    298.22 o
  -6  -5   1     6193.34     5729.66    410.72 o
  -5  -5   1     2579.15     2564.06    213.42 o
  -4  -5   1    20700.22    18571.41   1265.59 o
  -3  -5   1     8696.33     8304.71    927.30 o
  -2  -5   1       21.58       16.44     31.65 o
  -1  -5   1     3419.33     3255.65    217.30 o
   0  -5   1      353.72      302.33     30.51 o
   1  -5   1     2116.64     2142.71    154.41 o
   2  -5   1     1752.72     1867.31     69.23 o
   3  -5   1     8969.28     8648.81    433.42 o
   4  -5   1    11979.38    11633.60    849.72 o
   5  -5   1     1257.82     1292.05     56.34 o
   6  -5   1    11311.63    10348.84    704.46 o
   7  -5   1    16247.61    16359.94    924.02 o
   8  -5   1     1994.77     1832.00     84.44 o
   9  -5   1     1966.22     1993.43    105.27 o
  10  -5   1     4424.96     4453.96    369.87 o
  11  -5   1     1616.79     1882.74    340.11 o
  12  -5   1      421.67       81.66    200.68 o
  13  -5   1     2747.36     3089.70    320.13 o
  14  -5   1     1722.52     2101.06    426.55 o
  15  -5   1       22.41      291.03    220.66 o
 -15  -4   1        8.22     -218.49    294.07 o
 -14  -4   1     2303.74     2396.44    263.66 o
 -13  -4   1     3193.29     3637.44    396.15 o
 -12  -4   1     1012.15      480.42    205.02 o
 -11  -4   1     1914.80     1682.85    216.97 o
 -10  -4   1    12513.60    13872.89   1052.05 o
  -9  -4   1     7737.20     8026.16    243.95 o
  -8  -4   1     1753.34     1546.89     87.40 o
  -7  -4   1    23345.80    23548.50    673.00 o
  -6  -4   1    13444.69    12765.29    496.49 o
  -5  -4   1      441.84      518.56     57.99 o
  -4  -4   1     4317.54     4152.86    270.10 o
  -3  -4   1     6009.94     5730.31    507.50 o
  -2  -4   1      339.12      447.39     30.98 o
  -1  -4   1      405.56      447.50     20.50 o
   0  -4   1       14.96       15.83     11.69 o
   1  -4   1     2023.68     2156.73    110.15 o
   2  -4   1      114.53      135.05     12.03 o
   3  -4   1    19394.36    18207.76   1446.78 o
   4  -4   1     7223.44     6536.47    383.14 o
   5  -4   1      473.36      615.28     87.96 o
   6  -4   1     8239.05     7643.81    452.42 o
   7  -4   1    13950.24    13065.55    536.37 o
   8  -4   1     2179.45     2309.44    109.03 o
   9  -4   1     5738.71     6168.61    200.91 o
  10  -4   1    11214.90    12699.67    533.19 o
  11  -4   1     1826.33     2075.09    162.63 o
  12  -4   1     1812.85      962.14    221.96 o
  13  -4   1     4190.19     4974.88    391.37 o
  14  -4   1     1391.41     1484.25    355.75 o
  15  -4   1        2.40      -42.13    215.88 o
 -15  -3   1       38.85      201.98    240.64 o
 -14  -3   1     1232.73     1664.08    336.64 o
 -13  -3   1     1324.94     1360.89    304.50 o
 -12  -3   1      595.24      645.48    188.95 o
 -11  -3   1      730.45      684.72    119.58 o
 -10  -3   1    17220.69    19248.18    654.47 o
  -9  -3   1     9791.37     9683.53    319.57 o
  -8  -3   1     7111.29     6698.40    206.92 o
  -7  -3   1    29480.54    29669.61    840.72 o
  -6  -3   1    17522.32    16878.04    529.00 o
  -5  -3   1       30.84       31.45     22.16 o
  -4  -3   1      232.22      221.21     44.20 o
  -3  -3   1     1844.67     1642.22    119.65 o
  -2  -3   1      720.10      734.56     35.68 o
  -1  -3   1      162.39      152.18     19.79 o
   0  -3   1       75.47       78.03     47.54 o
   1  -3   1      815.20      690.79    191.08 o
   2  -3   1     1150.01     1275.74     60.44 o
   3  -3   1    21103.63    18921.21    873.05 o
   4  -3   1     1465.90     1236.16     39.40 o
   5  -3   1      237.71      295.00     27.60 o
   6  -3   1     2657.05     2292.42    132.10 o
   7  -3   1     4716.87     4544.22    197.68 o
   8  -3   1     2312.22     1897.00     89.09 o
   9  -3   1     8370.84     9127.31    504.81 o
  10  -3   1    13456.60    14876.43    518.42 o
  11  -3   1     2308.64     2417.66    186.10 o
  12  -3   1     2834.27     3391.15    311.01 o
  13  -3   1     5897.14     7241.87    559.47 o
  14  -3   1     1015.44     1107.65    298.41 o
  15  -3   1       21.72      -46.48    324.91 o
 -15  -2   1        5.16       14.77    390.94 o
 -14  -2   1      331.40      327.08    255.41 o
 -13  -2   1      148.94       83.40    145.08 o
 -12  -2   1       61.85      -50.39    171.14 o
 -11  -2   1      790.16      812.31    213.49 o
 -10  -2   1     7796.73     8528.96    324.91 o
  -9  -2   1    11602.23    11663.68    303.51 o
  -8  -2   1     4904.32     5106.40    209.50 o
  -7  -2   1    35949.95    36424.54   1308.20 o
  -6  -2   1    10886.05    10295.45    286.66 o
  -5  -2   1      245.52      269.86     31.95 o
  -4  -2   1      298.78      393.35     53.55 o
  -3  -2   1       55.04       60.29     21.89 o
  -2  -2   1      635.94      707.94     44.41 o
  -1  -2   1      259.74      204.59     24.76 o
   0  -2   1       68.03       -4.78      4.78 o
   1  -2   1      126.33       11.03     26.71 o
   2  -2   1     3800.47     3500.24    175.38 o
   3  -2   1    11848.45    10591.53    454.80 o
   4  -2   1     1906.28     1673.88     97.31 o
   5  -2   1       19.32       39.57     24.06 o
   6  -2   1     1996.66     2040.34     80.82 o
   7  -2   1     2154.31     2111.53     77.43 o
   8  -2   1     2830.76     2691.96    199.06 o
   9  -2   1     5724.30     5701.36    266.76 o
  10  -2   1    15030.21    16674.01    538.10 o
  11  -2   1      940.47     1040.04    125.77 o
  12  -2   1     3134.95     2866.86    312.75 o
  13  -2   1     2838.56     2362.56    395.28 o
  14  -2   1      689.41      839.21    346.63 o
  15  -2   1       34.71      113.81    358.36 o
 -15  -1   1       47.57     -294.50    356.62 o
 -14  -1   1      174.63      187.21    321.44 o
 -13  -1   1     1112.85      910.45    215.01 o
 -12  -1   1      267.80      100.34    133.35 o
 -11  -1   1      285.61      290.68    113.15 o
 -10  -1   1     6698.81     6594.16    472.82 o
  -9  -1   1     2345.67     2352.49    112.00 o
  -8  -1   1     2453.29     2334.05     98.87 o
  -7  -1   1    10405.64    10341.33    298.39 o
  -6  -1   1     5148.91     5026.10    147.41 o
  -5  -1   1      230.36      224.60     41.06 o
  -4  -1   1      854.45      918.18     47.90 o
  -3  -1   1     2546.16     2466.06     79.62 o
  -2  -1   1      471.09      489.62     25.66 o
  -1  -1   1       88.31       52.74     48.87 o
   0  -1   1       20.22       -5.21      5.21 o
   1  -1   1       30.01       10.37     10.07 o
   2  -1   1     1239.09     1113.79     31.74 o
   3  -1   1     7724.63     6764.45    307.90 o
   4  -1   1      306.67      268.27     26.27 o
   5  -1   1       78.01       90.84     20.66 o
   6  -1   1     2295.52     2108.15     98.42 o
   7  -1   1     3180.07     3118.58    151.98 o
   8  -1   1     2167.15     2173.28    249.02 o
   9  -1   1     1987.84     2144.03    120.35 o
  10  -1   1     6075.08     6483.23    465.87 o
  11  -1   1      402.51      380.59    111.93 o
  12  -1   1      923.11     1050.31    178.09 o
  13  -1   1     1684.19     1399.12    227.18 o
  14  -1   1      176.73       71.24    251.07 o
  15  -1   1       32.90      276.26    335.77 o
 -15   0   1       12.83     -291.90    291.90 o
 -14   0   1      400.00      344.46    226.31 o
 -13   0   1      727.05      711.94    169.84 o
 -12   0   1      836.90      852.67    231.52 o
 -11   0   1      268.09      211.22    242.81 o
 -10   0   1     1378.14     1396.07    282.56 o
  -9   0   1     1516.86     1582.05    107.01 o
  -8   0   1       67.59      -73.85     81.50 o
  -7   0   1       33.74      125.10    116.41 o
  -6   0   1     2874.88     2792.02    176.89 o
  -5   0   1        0.21      -29.48     30.70 o
  -4   0   1     1993.68     1958.26     94.67 o
  -3   0   1     4907.43     4612.64    168.09 o
  -2   0   1      507.67      501.72     38.88 o
  -1   0   1        6.13       -2.74      9.20 o
   0   0   1        0.95       -2.39      2.39 o
   1   0   1       18.93       29.26      8.90 o
   2   0   1       18.62       43.55     13.28 o
   3   0   1        5.46       51.55     17.74 o
   4   0   1      112.54      120.84     21.16 o
   5   0   1       29.51       44.56     35.46 o
   6   0   1     4636.07     4338.94    156.03 o
   7   0   1     8858.63     8533.42    262.99 o
   8   0   1      237.88      143.48     51.89 o
   9   0   1     2227.22     2382.09    123.04 o
  10   0   1      279.27      190.65    116.60 o
  11   0   1      110.90      165.43     99.45 o
  12   0   1       82.93        8.69    179.40 o
  13   0   1      156.17     -144.21    144.21 o
  14   0   1       68.92      191.56    238.04 o
  15   0   1       87.96      149.86    216.32 o
 -15   1   1       53.90      187.21    231.52 o
 -14   1   1      174.10     -152.03    247.16 o
 -13   1   1     1137.17     1554.19    210.67 o
 -12   1   1      265.29      127.71    220.66 o
 -11   1   1      281.43      315.35    114.24 o
 -10   1   1     6694.34     6534.71    413.52 o
  -9   1   1     2356.45     2313.92    115.49 o
  -8   1   1     2447.39     2401.94    103.45 o
  -7   1   1    10411.89    10497.40    358.67 o
  -6   1   1     5128.51     4884.68    152.85 o
  -5   1   1      240.94      251.50     24.45 o
  -4   1   1      813.06      827.90     37.62 o
  -3   1   1     2551.82     2417.89    128.61 o
  -2   1   1      466.86      473.99     60.12 o
  -1   1   1       88.81       27.47     38.88 o
   0   1   1       20.16        3.63      6.52 o
   1   1   1       31.36       33.95      9.16 o
   2   1   1     1229.41     1164.46     56.74 o
   3   1   1     7689.40     6824.93    209.23 o
   4   1   1      285.83      263.41     29.72 o
   5   1   1       81.79      103.44     22.55 o
   6   1   1     2407.85     2277.97    109.95 o
   7   1   1     3208.26     3116.19    106.46 o
   8   1   1     2132.55     1979.49    169.55 o
   9   1   1     1941.36     1926.84    140.58 o
  10   1   1     6118.50     6484.73    297.11 o
  11   1   1      412.87      286.25    102.51 o
  12   1   1      929.52      747.12    248.90 o
  13   1   1     1690.97     1491.20    274.52 o
  14   1   1      181.81      -66.89    230.65 o
  15   1   1       30.99      130.75    163.76 o
 -15   2   1        2.30      -73.84    378.34 o
 -14   2   1      322.20      308.84    273.22 o
 -13   2   1      144.04      198.07    172.45 o
 -12   2   1       66.70      -26.50    243.25 o
 -11   2   1      811.52      625.93    164.63 o
 -10   2   1     7793.77     7947.27    277.74 o
  -9   2   1    11464.50    11368.74    383.24 o
  -8   2   1     4924.42     4945.86    188.15 o
  -7   2   1    35799.69    33747.17   1217.33 o
  -6   2   1    10956.60    10225.90    238.85 o
  -5   2   1      232.19      240.93     24.25 o
  -4   2   1      341.49      349.35     25.96 o
  -3   2   1       57.64       49.67     53.89 o
  -2   2   1      648.34      694.75     34.85 o
  -1   2   1      262.79      201.83     52.05 o
   0   2   1       70.68       65.77     43.94 o
   1   2   1      129.33       87.54     29.13 o
   2   2   1     3813.68     3571.92    112.21 o
   3   2   1    11792.96    10540.44    378.00 o
   4   2   1     2051.69     1659.30     81.84 o
   5   2   1       21.55       48.31     20.09 o
   6   2   1     1977.75     1908.82     88.65 o
   7   2   1     2112.77     2219.40    130.35 o
   8   2   1     2816.14     2831.42    168.54 o
   9   2   1     5705.99     5637.75    160.77 o
  10   2   1    14997.33    15329.04    547.44 o
  11   2   1      929.28      866.57    186.78 o
  12   2   1     3119.82     3285.60    276.26 o
  13   2   1     2833.50     2726.13    317.53 o
  14   2   1      686.42      696.30    269.31 o
  15   2   1       36.43      -89.48    129.44 o
 -15   3   1       45.22     -270.61    324.04 o
 -14   3   1     1268.36     1601.10    327.08 o
 -13   3   1     1310.73     1552.02    258.89 o
 -12   3   1      598.82      411.79    143.78 o
 -11   3   1      715.16      986.46    185.48 o
 -10   3   1    17269.68    18733.65    643.81 o
  -9   3   1     9833.14    10295.88    238.44 o
  -8   3   1     7087.73     7009.16    222.26 o
  -7   3   1    29532.97    29332.04    912.07 o
  -6   3   1    17389.54    16366.11    463.37 o
  -5   3   1       29.28      115.05    283.64 o
  -4   3   1      221.68      215.12     24.59 o
  -3   3   1     1888.73     1736.99    108.95 o
  -2   3   1      721.70      668.83     32.39 o
  -1   3   1      161.47      186.35     76.07 o
   0   3   1       72.56      100.14     25.43 o
   1   3   1      811.21      775.32     37.62 o
   2   3   1     1172.34     1198.34     60.00 o
   3   3   1    21172.83    19125.01    839.30 o
   4   3   1     1470.34     1180.59     65.85 o
   5   3   1      227.39      278.69     27.51 o
   6   3   1     2502.36     2484.80     84.25 o
   7   3   1     4808.02     4798.63    248.53 o
   8   3   1     2320.29     2220.25     80.36 o
   9   3   1     8468.35     8436.98    221.13 o
  10   3   1    13478.22    14297.56    386.74 o
  11   3   1     2337.47     2564.97    284.51 o
  12   3   1     2831.27     3100.99    320.57 o
  13   3   1     5920.83     6373.12    605.52 o
  14   3   1     1021.67     1294.00    305.80 o
  15   3   1       21.94       93.39    185.91 o
 -15   4   1        8.32      255.85    323.61 o
 -14   4   1     2246.82     2148.84    320.13 o
 -13   4   1     3228.59     3339.03    305.36 o
 -12   4   1     1001.56     1017.74    180.70 o
 -11   4   1     1951.12     1982.91    180.26 o
 -10   4   1    12348.07    13741.83    692.83 o
  -9   4   1     7743.18     7802.82    236.24 o
  -8   4   1     1784.84     1576.83    127.67 o
  -7   4   1    23397.11    23085.91    915.38 o
  -6   4   1    13438.97    13329.19    434.99 o
  -5   4   1      440.11      482.71    230.00 o
  -4   4   1     4366.91     4259.93    166.17 o
  -3   4   1     5942.30     5577.34    423.45 o
  -2   4   1      323.63      387.42     49.54 o
  -1   4   1      398.38      429.42     36.18 o
   0   4   1       13.62       44.52      9.86 o
   1   4   1     2013.31     1954.89     47.89 o
   2   4   1      108.47       86.78     22.98 o
   3   4   1    19296.91    18537.13   1168.76 o
   4   4   1     7288.17     7043.70    426.69 o
   5   4   1      466.57      497.89     35.03 o
   6   4   1     8440.19     8462.18    252.48 o
   7   4   1    13700.33    13213.93    423.34 o
   8   4   1     2213.94     2120.30    114.23 o
   9   4   1     5682.10     5344.48    224.39 o
  10   4   1    11282.79    11933.14    536.35 o
  11   4   1     1819.16     2205.31    214.58 o
  12   4   1     1844.03     1737.49    243.25 o
  13   4   1     4169.76     4303.77    455.22 o
  14   4   1     1376.48     1593.71    330.99 o
  15   4   1        2.22      294.07    225.44 o
 -15   5   1       12.67       47.78    265.40 o
 -14   5   1     2064.41     2508.94    294.07 o
 -13   5   1     4942.21     4821.98    434.81 o
 -12   5   1      624.76      519.51    151.16 o
 -11   5   1     3231.69     3199.59    276.70 o
 -10   5   1     8308.17     8070.95    286.10 o
  -9   5   1     2474.48     2316.49     98.24 o
  -8   5   1      379.86      428.06     45.28 o
  -7   5   1     7995.81     8080.37    267.60 o
  -6   5   1     6195.01     6325.31    325.21 o
  -5   5   1     2580.37     2622.83    235.97 o
  -4   5   1    20576.57    19191.37   1111.90 o
  -3   5   1     8784.55     8366.74    562.83 o
  -2   5   1       20.91       30.33     23.65 o
  -1   5   1     3405.92     3319.05    171.18 o
   0   5   1      356.53      304.60     24.80 o
   1   5   1     2120.39     2025.99    137.18 o
   2   5   1     1736.45     1940.62    175.55 o
   3   5   1     9260.80     8982.98    519.63 o
   4   5   1    11886.14    11781.18    541.26 o
   5   5   1     1298.71     1429.23     56.93 o
   6   5   1    11225.89    11806.15    547.90 o
   7   5   1    16589.24    16850.94    383.07 o
   8   5   1     1990.33     1986.85     67.80 o
   9   5   1     1963.25     1930.05     87.02 o
  10   5   1     4326.68     4539.88    209.45 o
  11   5   1     1622.24     1516.12    143.47 o
  12   5   1      396.51      612.03    240.64 o
  13   5   1     2779.46     2971.11    350.97 o
  14   5   1     1747.41     1938.61    307.54 o
  15   5   1       20.75       72.97    189.39 o
 -15   6   1        2.68      -81.23    290.16 o
 -14   6   1     1511.56     1660.61    386.16 o
 -13   6   1     2394.46     2574.09    322.30 o
 -12   6   1      139.93      202.42    142.91 o
 -11   6   1     2878.53     2951.57    357.92 o
 -10   6   1     2398.62     2385.26    131.61 o
  -9   6   1     1046.53     1013.57    109.35 o
  -8   6   1       43.77       37.75     55.36 o
  -7   6   1      837.41      787.81     54.12 o
  -6   6   1     2277.23     2267.97    115.11 o
  -5   6   1     4818.46     4636.94    361.10 o
  -4   6   1    22050.38    20213.76   1396.55 o
  -3   6   1    14208.60    13428.69   1679.72 o
  -2   6   1     4099.17     3972.56    273.41 o
  -1   6   1     3810.68     3662.93    109.95 o
   0   6   1     2398.69     2542.49     60.68 o
   1   6   1     2717.67     2885.59    118.62 o
   2   6   1     7828.54     8555.25    512.80 o
   3   6   1     4166.24     3951.07    158.55 o
   4   6   1    19959.79    20177.85   1342.63 o
   5   6   1     2685.79     2614.70    101.44 o
   6   6   1    10565.19    11423.85    579.55 o
   7   6   1     8251.52     8516.05    273.29 o
   8   6   1     1258.46     1133.96     49.58 o
   9   6   1     1890.75     2044.24    270.49 o
  10   6   1      540.75      457.28     97.52 o
  11   6   1      605.53      635.43     81.68 o
  12   6   1       34.21     -188.95    205.89 o
  13   6   1      760.14      670.67    211.11 o
  14   6   1     1128.57      866.57    279.74 o
  15   6   1       29.34      226.31    341.85 o
 -15   7   1       29.51       11.73    224.57 o
 -14   7   1      259.51       14.33    328.39 o
 -13   7   1      256.54      424.82    265.40 o
 -12   7   1       72.24      227.18    166.80 o
 -11   7   1     1311.49     1233.66    104.50 o
 -10   7   1     1777.08     1713.68    113.63 o
  -9   7   1     1144.16     1038.67    139.31 o
  -8   7   1       24.28       59.12     42.10 o
  -7   7   1     1045.26     1043.86     63.18 o
  -6   7   1     6775.17     6393.66    677.19 o
  -5   7   1     7717.14     7675.62    528.65 o
  -4   7   1    24289.99    25850.95   2702.67 o
  -3   7   1     2559.44     2586.60    310.58 o
  -2   7   1     8612.50     8291.91    444.07 o
  -1   7   1     1460.69     1399.20     54.42 o
   0   7   1      973.26     1259.62     35.00 o
   1   7   1      862.37      844.15     54.67 o
   2   7   1     7089.28     7048.48    465.10 o
   3   7   1     8384.90     8977.74    614.64 o
   4   7   1     4218.32     3822.69    517.99 o
   5   7   1     8306.32     8028.04    344.89 o
   6   7   1      251.75      220.64     60.61 o
   7   7   1     4246.18     4419.60    258.56 o
   8   7   1      245.83      163.77     52.51 o
   9   7   1     1190.42     1255.93    124.41 o
  10   7   1     1373.18     1521.03    256.06 o
  11   7   1       68.99       11.24    130.96 o
  12   7   1      564.96      363.14    204.16 o
  13   7   1     1132.80      510.82    251.50 o
  14   7   1      125.74       85.57    261.93 o
 -14   8   1      379.97      530.37    283.21 o
 -13   8   1      401.06      711.07    286.25 o
 -12   8   1      962.22      930.43    149.42 o
 -11   8   1      345.70      340.09     73.43 o
 -10   8   1     1044.12     1008.01     91.88 o
  -9   8   1     8316.31     8987.57    316.60 o
  -8   8   1      136.78      112.94     79.06 o
  -7   8   1     4667.80     4998.08    225.27 o
  -6   8   1     9671.94     9969.87    689.27 o
  -5   8   1    10266.15    10462.85    724.59 o
  -4   8   1     2959.85     2778.05    118.97 o
  -3   8   1      649.93      401.80     85.14 o
  -2   8   1    16317.68    16617.72   1065.21 o
  -1   8   1     2187.56     2128.57     77.28 o
   0   8   1      583.21      699.49     51.37 o
   1   8   1      984.16      996.53     34.37 o
   2   8   1     6381.80     6078.86    235.03 o
   3   8   1    11224.50    11652.31    764.06 o
   4   8   1    10069.31     9925.37    652.27 o
   5   8   1    14450.74    14046.33    573.03 o
   6   8   1     2168.24     2202.78    101.19 o
   7   8   1     1318.33     1167.32     98.18 o
   8   8   1      270.89      198.89     57.60 o
   9   8   1      956.73      950.86     93.82 o
  10   8   1     4311.09     4575.26    180.96 o
  11   8   1       46.63      -25.50     88.27 o
  12   8   1     1145.54     1338.74    219.36 o
  13   8   1     1307.40     1168.03    268.01 o
  14   8   1      573.66      406.57    218.92 o
 -14   9   1     1164.66      289.73    336.20 o
 -13   9   1     5502.04     6209.80    496.49 o
 -12   9   1     1084.84     1128.50    228.91 o
 -11   9   1     1179.40     1158.86    108.41 o
 -10   9   1     3942.89     4195.85    283.54 o
  -9   9   1     4371.03     4259.80    288.64 o
  -8   9   1      242.77      153.52    112.74 o
  -7   9   1     2126.09     2241.54    154.50 o
  -6   9   1    11075.31    11281.30    411.42 o
  -5   9   1     6068.83     5956.80    294.00 o
  -4   9   1     2566.75     2790.45    284.51 o
  -3   9   1    34920.05    35597.51   2304.79 o
  -2   9   1     8322.07     8438.83    535.73 o
  -1   9   1      702.61      603.14     27.05 o
   0   9   1      459.74      486.10     27.01 o
   1   9   1      280.13      302.09     32.21 o
   2   9   1     2213.98     2291.79    111.30 o
   3   9   1    10501.54    10922.03    368.72 o
   4   9   1     3550.09     3809.20    339.90 o
   5   9   1     6848.98     6993.09    763.29 o
   6   9   1    20952.07    21280.60   1196.62 o
   7   9   1     1498.34     1440.96     73.17 o
   8   9   1      403.72      477.90     58.28 o
   9   9   1     1602.93     1595.37    122.71 o
  10   9   1     1762.24     1980.08    103.90 o
  11   9   1      181.28      179.78    312.97 o
  12   9   1      976.81      665.46    170.27 o
  13   9   1     2988.58     2511.98    367.48 o
  14   9   1     1565.45     1694.06    332.73 o
 -14  10   1     2820.46     2508.94    350.54 o
 -13  10   1     5884.72     6537.75    606.82 o
 -12  10   1     1498.81     1054.66    265.40 o
 -11  10   1     2532.21     2559.41    136.39 o
 -10  10   1     6766.54     7640.95    292.49 o
  -9  10   1     4471.27     4659.65    188.46 o
  -8  10   1      309.37      229.68     90.28 o
  -7  10   1     1515.83     1425.70    184.21 o
  -6  10   1    11704.41    12267.97    721.38 o
  -5  10   1     1577.61     1732.53    259.40 o
  -4  10   1    15279.79    16030.59   1115.98 o
  -3  10   1     8805.09     9033.78    570.10 o
  -2  10   1     5281.68     5367.38    205.54 o
  -1  10   1       10.38      -22.84     22.84 o
   0  10   1      122.87      113.42     23.12 o
   1  10   1      126.00      164.09     26.40 o
   2  10   1     1055.09     1147.70     83.73 o
   3  10   1     9586.56    10038.86    432.89 o
   4  10   1     5651.07     5804.56    289.65 o
   5  10   1     1769.50     1921.19    169.86 o
   6  10   1    17802.45    17464.21   1071.79 o
   7  10   1     9935.85    10165.48    432.48 o
   8  10   1       95.07       51.95     50.26 o
   9  10   1     2959.54     3196.67    162.78 o
  10  10   1     1598.55     1684.43    158.98 o
  11  10   1      117.68      103.27    166.91 o
  12  10   1      765.92      903.50    255.85 o
  13  10   1     4688.68     5558.67    521.68 o
  14  10   1     2029.59     1876.06    344.02 o
 -14  11   1     2103.22     1553.32    414.83 o
 -13  11   1     9251.19     9374.21    560.34 o
 -12  11   1      964.03      586.40    185.48 o
 -11  11   1     5307.57     4617.10    250.63 o
 -10  11   1     5197.21     5501.79    227.14 o
  -9  11   1     1258.58     1435.16    111.08 o
  -8  11   1       54.54       97.63     71.24 o
  -7  11   1     1749.25     1825.38    246.37 o
  -6  11   1     4777.39     4768.07    286.05 o
  -5  11   1      878.99      868.57     71.46 o
  -4  11   1    20434.17    20422.57    925.87 o
  -3  11   1    11012.50    11618.21    554.29 o
  -2  11   1      365.97      377.39     45.29 o
  -1  11   1      312.79      343.19     25.36 o
   0  11   1       43.95        9.89     40.58 o
   1  11   1      175.27      168.46     25.22 o
   2  11   1       99.52      154.52     27.40 o
   3  11   1     3079.80     3110.07    320.24 o
   4  11   1    11872.00    12236.03    528.03 o
   5  11   1      157.25      149.81     71.17 o
   6  11   1    14250.61    14693.67    503.86 o
   7  11   1    11431.94    11781.95    438.81 o
   8  11   1      280.41      331.83    122.28 o
   9  11   1     1944.91     1918.16    137.62 o
  10  11   1     1694.49     1533.63    200.90 o
  11  11   1      587.17      535.45    124.88 o
  12  11   1      207.94      206.76    201.11 o
  13  11   1     2925.67     3420.25    678.93 o
  14  11   1     2677.13     2722.65    419.60 o
 -14  12   1     1498.53     1433.00    370.95 o
 -13  12   1     4604.90     5792.80    525.16 o
 -12  12   1      535.81      710.20    212.41 o
 -11  12   1     4259.38     4803.73    340.11 o
 -10  12   1     4000.70     4398.83    201.17 o
  -9  12   1      257.89       25.15     90.61 o
  -8  12   1      450.04      464.27     78.14 o
  -7  12   1     2885.40     3326.85    144.27 o
  -6  12   1     3695.08     4097.29    275.45 o
  -5  12   1     2742.47     2922.75    221.80 o
  -4  12   1    13248.63    13566.52    583.74 o
  -3  12   1     7337.76     7928.15    409.53 o
  -2  12   1     4192.85     4171.13    307.39 o
  -1  12   1     3858.19     4047.16    213.27 o
   0  12   1      973.92     1046.45     36.30 o
   1  12   1      809.93      854.98     42.84 o
   2  12   1      231.66      251.53     31.75 o
   3  12   1      409.56      441.42     61.30 o
   4  12   1    12434.14    13098.46    666.50 o
   5  12   1     4390.52     4134.00   2110.81 o
   6  12   1     6846.26     6608.98    242.44 o
   7  12   1     7177.42     7654.32    383.95 o
   8  12   1     1865.67     2109.63    141.58 o
   9  12   1     1704.70     2110.68    382.25 o
  10  12   1     2230.88     2252.40    166.65 o
  11  12   1     1899.15     1869.54    418.74 o
  12  12   1        7.94      147.25    162.46 o
  13  12   1     2153.82     2276.55    296.68 o
  14  12   1     2005.32     2383.41    333.16 o
 -14  13   1      829.93      789.69    278.87 o
 -13  13   1      886.05      954.75    370.09 o
 -12  13   1       11.20      -43.87    143.34 o
 -11  13   1     1665.70     1707.09    265.84 o
 -10  13   1     2969.71     3002.80    326.21 o
  -9  13   1      255.04      233.11    107.98 o
  -8  13   1     1185.59     1469.48    202.42 o
  -7  13   1     5950.31     5916.72    391.44 o
  -6  13   1     2888.64     3154.45    152.54 o
  -5  13   1     6706.90     6954.36    514.05 o
  -4  13   1    22673.19    23847.87   1537.15 o
  -3  13   1     5403.23     5790.03    159.42 o
  -2  13   1     7695.32     8295.75    258.25 o
  -1  13   1     3464.31     3522.31    103.08 o
   0  13   1      549.17      610.52     37.02 o
   1  13   1     2322.01     2500.80     80.56 o
   2  13   1     1417.56     1399.08     88.00 o
   3  13   1      827.08      707.49     88.74 o
   4  13   1     2035.21     2230.06    102.44 o
   5  13   1     9169.29     9233.99    455.52 o
   6  13   1     1386.94     1264.51    106.85 o
   7  13   1     9202.51     9400.20    288.32 o
   8  13   1     2150.17     2239.92    194.16 o
   9  13   1      446.01      479.22    118.87 o
  10  13   1     4306.46     4363.49    214.36 o
  11  13   1     1710.03     1579.82    234.13 o
  12  13   1       72.68      110.33    274.96 o
  13  13   1     1799.44     1736.62    379.21 o
  14  13   1      871.70      698.91    390.07 o
 -14  14   1      101.87     -224.14    224.14 o
 -13  14   1      153.92       83.40    244.99 o
 -12  14   1      997.05      910.45    265.40 o
 -11  14   1      591.74      381.81    213.71 o
 -10  14   1     1214.38      892.05    123.62 o
  -9  14   1      577.32      690.81    107.15 o
  -8  14   1     2870.38     2812.13    233.26 o
  -7  14   1     4021.57     4303.33    324.91 o
  -6  14   1     2988.97     3167.97    141.34 o
  -5  14   1     5685.49     5983.28    319.48 o
  -4  14   1     2238.71     2251.25    125.75 o
  -3  14   1      347.24      368.58    107.72 o
  -2  14   1    27923.62    30007.36    882.89 o
  -1  14   1    14837.75    15922.01    484.64 o
   0  14   1     4779.50     5357.31    118.70 o
   1  14   1     6981.03     7648.19    214.82 o
   2  14   1     3674.23     3535.80    148.77 o
   3  14   1     6388.57     7070.51    242.22 o
   4  14   1     4259.37     4446.02    253.24 o
   5  14   1    10432.21    11059.66    321.63 o
   6  14   1     1009.36     1041.56    238.98 o
   7  14   1     1417.74     1331.79    154.20 o
   8  14   1     3852.74     4024.75    223.70 o
   9  14   1      824.24      563.82    176.79 o
  10  14   1     1534.67     1615.28    255.19 o
  11  14   1     1397.00    10940.12   9918.47 o
  12  14   1      343.96      334.47    273.22 o
  13  14   1      410.91      126.40    260.19 o
 -13  15   1     2015.75     1325.71    377.04 o
 -12  15   1      697.41      277.56    283.21 o
 -11  15   1       65.31      201.11    144.21 o
 -10  15   1      712.47      889.79    145.27 o
  -9  15   1     2069.90     2235.35    171.92 o
  -8  15   1     2097.01     2004.20    229.35 o
  -7  15   1     2340.10     2381.23    223.27 o
  -6  15   1     1249.78     1037.57    128.24 o
  -5  15   1     5788.20     6391.71    222.70 o
  -4  15   1     5134.24     5035.20    203.18 o
  -3  15   1    13346.59    14120.81    614.14 o
  -2  15   1    12070.50    13077.46    314.29 o
  -1  15   1    10713.90    11727.30    311.65 o
   0  15   1     2443.19     2762.85     89.10 o
   1  15   1     7413.07     7436.32    285.28 o
   2  15   1     3847.72     3757.41    101.90 o
   3  15   1      958.61     1125.53     91.95 o
   4  15   1     1436.40     1823.50    141.08 o
   5  15   1     3465.79     3310.56    135.88 o
   6  15   1    14112.92    14903.89    525.97 o
   7  15   1      328.53      381.81    171.14 o
   8  15   1     2642.08     2669.81    248.24 o
   9  15   1     2057.05     2088.86    284.73 o
  10  15   1      762.93      477.81    230.22 o
  11  15   1       73.55      -89.48    185.48 o
  12  15   1      391.89      442.63    373.13 o
  13  15   1      294.19        3.04    369.65 o
 -13  16   1      685.82     1125.03    356.62 o
 -12  16   1     3250.45     2797.36    407.01 o
 -11  16   1      448.30      430.46    165.93 o
 -10  16   1     4265.90     3894.59    363.57 o
  -9  16   1     2143.19     2008.88    186.56 o
  -8  16   1     1383.20     1086.80    162.46 o
  -7  16   1     1154.37     1244.48    192.43 o
  -6  16   1     5169.31     5582.88    248.11 o
  -5  16   1     3452.91     3858.66    152.32 o
  -4  16   1      805.38      782.66    105.42 o
  -3  16   1      310.37      233.38     54.44 o
  -2  16   1    14916.53    16833.39    489.78 o
  -1  16   1     8124.25     8520.12    169.48 o
   0  16   1     6056.46     6524.69    139.07 o
   1  16   1    14767.15    15678.16    295.23 o
   2  16   1     7881.54     8533.20    269.58 o
   3  16   1     2832.91     3191.77    171.23 o
   4  16   1       69.90       75.76     55.02 o
   5  16   1     3080.11     3095.54    153.96 o
   6  16   1     3458.55     3639.71    191.56 o
   7  16   1     4603.21     4790.27    313.62 o
   8  16   1     1882.62     1778.25    157.49 o
   9  16   1     4506.72     4726.85    335.34 o
  10  16   1     1512.51     1380.44    269.75 o
  11  16   1      109.43       96.87    228.48 o
  12  16   1      179.93      -16.51    304.50 o
  13  16   1     1639.06     1016.87    321.87 o
 -13  17   1     2881.73     2558.89    524.72 o
 -12  17   1      966.30     1035.55    374.00 o
 -11  17   1      583.61      -10.86    264.97 o
 -10  17   1     4101.09     3971.91    361.40 o
  -9  17   1     1928.39     1482.95    221.96 o
  -8  17   1      430.97      443.49    135.09 o
  -7  17   1     1310.99     1019.04    199.38 o
  -6  17   1     5015.09     5319.33    307.10 o
  -5  17   1     2074.16     1967.68    187.00 o
  -4  17   1      159.07       83.26     63.71 o
  -3  17   1     3359.95     3596.91    128.82 o
  -2  17   1     2109.76     2214.65    140.00 o
  -1  17   1     3740.41     3946.28    103.41 o
   0  17   1     1415.23     1502.67    141.81 o
   1  17   1     2318.15     2443.67     78.21 o
   2  17   1     1929.85     2061.57     76.18 o
   3  17   1     1922.37     2133.40     95.88 o
   4  17   1      485.99      430.72     59.03 o
   5  17   1      462.10      335.56     94.39 o
   6  17   1     7166.66     7744.00    416.56 o
   7  17   1     1653.48     1704.05    190.69 o
   8  17   1      221.18      -51.69    171.14 o
   9  17   1     5908.36     6597.26    436.11 o
  10  17   1     3375.39     2837.33    348.37 o
  11  17   1      962.35      771.01    205.46 o
  12  17   1      240.87     -315.35    315.35 o
  13  17   1     1277.08     1111.56    292.77 o
 -12  18   1     1727.98     1539.42    363.57 o
 -11  18   1      862.04      892.20    281.91 o
 -10  18   1     5346.13     5017.01    408.31 o
  -9  18   1     1887.54     2400.35    275.39 o
  -8  18   1     2217.43     2013.75    185.48 o
  -7  18   1     6498.46     7291.82    439.59 o
  -6  18   1     4213.86     4606.53    280.17 o
  -5  18   1        6.64     -100.12    100.12 o
  -4  18   1      414.14      332.44     66.14 o
  -3  18   1      114.01      167.93     55.42 o
  -2  18   1       88.89       64.41     53.71 o
  -1  18   1      133.30      123.98     34.84 o
   0  18   1      152.81      136.22     41.85 o
   1  18   1      138.08      101.15     36.94 o
   2  18   1       75.78       41.73     29.28 o
   3  18   1     2064.11     1926.77    101.79 o
   4  18   1     1260.43     1133.10    138.57 o
   5  18   1      439.34      268.69    124.45 o
   6  18   1     1081.49     1155.43    159.41 o
   7  18   1     3259.79     2976.76    268.88 o
   8  18   1      152.64      421.78    247.16 o
   9  18   1     3201.75     2928.11    297.55 o
  10  18   1     6131.60     6858.75    476.94 o
  11  18   1     2574.12     2063.27    292.33 o
  12  18   1      307.04     -184.17    317.53 o
 -12  19   1       84.90        3.91    324.48 o
 -11  19   1      929.08      669.37    295.37 o
 -10  19   1     2719.36     2986.75    291.90 o
  -9  19   1      778.81      552.96    238.04 o
  -8  19   1     3837.72     2914.64    383.99 o
  -7  19   1    11035.80    11736.76    623.76 o
  -6  19   1     1534.18     1651.92    171.14 o
  -5  19   1      429.59      245.26     98.77 o
  -4  19   1     1338.31     1231.16    317.53 o
  -3  19   1      542.65      526.28     85.55 o
  -2  19   1     1423.56     1427.91    123.76 o
  -1  19   1     3478.03     3784.51    115.01 o
   0  19   1      800.73      864.37     47.31 o
   1  19   1     2495.74     2647.70    100.04 o
   2  19   1     1069.74     1024.06     91.85 o
   3  19   1      666.39      551.48     98.45 o
   4  19   1     4212.27     4873.67    419.82 o
   5  19   1      579.94      722.36    137.70 o
   6  19   1       73.31       99.47    167.23 o
   7  19   1      983.39      726.27    183.31 o
   8  19   1     1933.22     1966.41    283.65 o
   9  19   1     1407.91     1152.39    228.91 o
  10  19   1     7186.05     6589.87    611.16 o
  11  19   1     1242.34     1068.99    245.86 o
  12  19   1       84.85      -21.72    353.58 o
 -12  20   1        7.97     -328.39    328.39 o
 -11  20   1      206.72     -169.41    169.41 o
 -10  20   1     3138.22     3811.62    381.38 o
  -9  20   1     1342.26     1312.68    271.92 o
  -8  20   1     7490.33     7214.50    533.84 o
  -7  20   1     2808.65     2648.37    262.80 o
  -6  20   1      561.45     -109.90    155.07 o
  -5  20   1     1532.26     1252.30    225.01 o
  -4  20   1      265.53      171.78    147.25 o
  -3  20   1      141.38      -21.59     92.77 o
  -2  20   1     2785.44     2905.67    482.59 o
  -1  20   1     3733.52     4058.92    166.40 o
   0  20   1     4526.75     4905.92    233.33 o
   1  20   1    20122.89    21676.90    501.83 o
   2  20   1    13601.39    14403.34    380.32 o
   3  20   1     2833.75     2994.91    170.74 o
   4  20   1      376.56      366.81    116.91 o
   5  20   1     1479.46     1442.99    236.73 o
   6  20   1      557.29      309.71    180.26 o
   7  20   1     1029.10     1439.95    220.23 o
   8  20   1     2830.37     2750.02    289.73 o
   9  20   1      180.29     -218.92    218.92 o
  10  20   1      989.16      452.62    255.41 o
  11  20   1     2293.06     2120.18    342.29 o
  12  20   1      103.70      -63.42    315.79 o
 -11  21   1      504.38       52.12    309.27 o
 -10  21   1      963.03      908.71    321.87 o
  -9  21   1      192.70     -183.31    261.93 o
  -8  21   1     4890.38     4888.44    451.75 o
  -7  21   1     6565.55     6666.76    414.39 o
  -6  21   1     5106.01     5624.26    370.52 o
  -5  21   1     2779.90     2778.68    269.31 o
  -4  21   1       98.53      -14.97    100.56 o
  -3  21   1     1897.89     2047.45    293.42 o
  -2  21   1     3406.35     3734.03    161.73 o
  -1  21   1    15314.22    16668.28    345.40 o
   0  21   1     3557.34     3877.13    121.42 o
   1  21   1     8120.65     8555.93    209.28 o
   2  21   1    10839.10    11516.93    461.65 o
   3  21   1     4759.36     5321.11    521.46 o
   4  21   1     6265.65     7304.85    440.89 o
   5  21   1      616.61      851.81    175.49 o
   6  21   1     1236.89     1417.79    251.07 o
   7  21   1      100.38       96.00    130.31 o
   8  21   1     3057.56     2967.20    317.96 o
   9  21   1     3270.54     3137.48    412.65 o
  10  21   1     1409.00     1528.56    321.44 o
  11  21   1      408.09      512.13    330.12 o
 -11  22   1      104.18      294.07    342.29 o
 -10  22   1      745.61      718.02    256.71 o
  -9  22   1     4912.88     5324.11    395.71 o
  -8  22   1     3985.40     3491.93    327.52 o
  -7  22   1      669.36      493.01    185.91 o
  -6  22   1      405.07      407.44    284.95 o
  -5  22   1     6480.22     6912.61    371.39 o
  -4  22   1       68.85     -168.54    168.54 o
  -3  22   1      740.19      754.55    137.54 o
  -2  22   1     1587.84     1435.14    162.39 o
  -1  22   1     3219.47     3127.89    202.89 o
   0  22   1     6074.94     6484.38    205.29 o
   1  22   1    19773.71    22241.02    615.80 o
   2  22   1    18624.37    20483.43    654.97 o
   3  22   1      668.56      719.64    134.40 o
   4  22   1     1387.30     1810.03    218.92 o
   5  22   1      751.56      889.16    159.41 o
   6  22   1     1083.13     1115.47    168.10 o
   7  22   1      154.24     -102.08    188.95 o
   8  22   1     2680.92     2524.14    344.02 o
   9  22   1     1066.28      599.43    212.41 o
  10  22   1     1111.70      291.03    298.41 o
  11  22   1      589.01      707.59    320.13 o
 -11  23   1       61.80     -174.62    252.37 o
 -10  23   1     1315.97     1089.41    360.96 o
  -9  23   1      323.80     -150.73    257.58 o
  -8  23   1     2443.00     2256.13    356.62 o
  -7  23   1      845.46      843.12    458.26 o
  -6  23   1     9462.65     9872.00    505.18 o
  -5  23   1     1840.39     1697.53    201.98 o
  -4  23   1      133.18      113.37    189.82 o
  -3  23   1      163.85      -34.87     85.52 o
  -2  23   1     1056.86     1163.10    109.29 o
  -1  23   1     6125.97     6577.54    203.55 o
   0  23   1     2174.64     2186.91    114.00 o
   1  23   1     1075.76      918.23     77.09 o
   2  23   1     6614.61     7074.08    256.28 o
   3  23   1     5745.11     6273.29    531.55 o
   4  23   1     3252.17     3602.26    277.56 o
   5  23   1      695.84      649.39    149.42 o
   6  23   1      349.83      448.71    225.01 o
   7  23   1      559.40      371.82    146.38 o
   8  23   1     1188.89      798.81    274.52 o
   9  23   1     4545.84     4775.93    431.77 o
  10  23   1      199.36      292.33    334.90 o
 -10  24   1      309.80      318.40    336.20 o
  -9  24   1     2930.90     2537.61    275.39 o
  -8  24   1     1053.87      388.33    334.03 o
  -7  24   1     1574.00     1593.71    287.12 o
  -6  24   1     1047.39      877.00    188.95 o
  -5  24   1     2237.54     2645.33    248.46 o
  -4  24   1      142.98     -143.78    182.44 o
  -3  24   1      167.93      -18.81    189.39 o
  -2  24   1      926.03      784.74    116.04 o
  -1  24   1      129.39      159.32     95.08 o
   0  24   1      518.06      371.64     93.10 o
   1  24   1     1042.86     1013.57     95.24 o
   2  24   1     4210.33     4698.60    615.83 o
   3  24   1      352.58       83.57    113.14 o
   4  24   1      467.49      301.02    191.56 o
   5  24   1      930.15      626.37    175.05 o
   6  24   1      334.36      433.94    188.95 o
   7  24   1      352.88       69.50    210.67 o
   8  24   1      476.17      -20.85    234.56 o
   9  24   1      511.60       56.90    263.66 o
  10  24   1     2424.65     2564.97    428.73 o
 -10  25   1     1223.92     1145.01    350.97 o
  -9  25   1      346.08       21.72    354.01 o
  -8  25   1      215.38      115.11    193.30 o
  -7  25   1     1497.55     1376.96    258.89 o
  -6  25   1     1707.53     1971.19    299.28 o
  -5  25   1        4.03     -162.89    162.89 o
  -4  25   1      349.12       78.19    204.16 o
  -3  25   1      296.95      108.42    158.40 o
  -2  25   1      349.34      100.27     99.68 o
  -1  25   1      338.66      279.80     95.74 o
   0  25   1        8.20      -89.39    108.24 o
   1  25   1      368.93      251.23     91.16 o
   2  25   1      147.97      -57.03    200.90 o
   3  25   1     1547.82     1866.48    166.91 o
   4  25   1      148.94       -1.74    185.48 o
   5  25   1       63.43       42.13    155.51 o
   6  25   1      618.47      492.14    261.06 o
   7  25   1      818.90      810.97    287.99 o
   8  25   1      373.72      723.67    321.00 o
   9  25   1     1068.62      812.28    342.72 o
  10  25   1      972.07      703.68    330.99 o
  -9  26   1      313.42       25.19    330.56 o
  -8  26   1      836.07      595.96    368.78 o
  -7  26   1      206.29     -163.76    167.67 o
  -6  26   1        2.36       65.59    176.79 o
  -5  26   1      813.19      666.76    196.77 o
  -4  26   1      549.68      581.19    177.66 o
  -3  26   1      978.46      891.86    266.27 o
  -2  26   1      362.45      536.23    127.11 o
  -1  26   1     1364.35     1362.83    164.32 o
   0  26   1      798.23      728.92    188.08 o
   1  26   1     3690.45     3731.56    237.08 o
   2  26   1     1086.32     1039.10    167.02 o
   3  26   1     1014.23      789.85    162.43 o
   4  26   1     1732.65     1794.60    277.13 o
   5  26   1       76.21       52.99    145.08 o
   6  26   1      568.09      360.10    262.36 o
   7  26   1      729.47      936.51    298.85 o
   8  26   1     1463.63      614.20    297.11 o
   9  26   1       20.53       79.06    255.85 o
  -8  27   1      262.94      314.92    330.99 o
  -7  27   1      438.60      383.12    259.32 o
  -6  27   1     1696.90     1589.81    251.94 o
  -5  27   1     2842.86     2755.23    336.64 o
  -4  27   1     3750.91     4260.90    288.07 o
  -3  27   1     1536.81     1901.29    257.80 o
  -2  27   1     1097.68     1053.20    173.15 o
  -1  27   1     4645.27     4995.39    303.45 o
   0  27   1      383.58      234.20    156.59 o
   1  27   1     1457.86     1579.68    204.80 o
   2  27   1     2425.37     3015.20    279.95 o
   3  27   1     1121.76      923.10    184.74 o
   4  27   1     3241.66     3672.49    285.17 o
   5  27   1     1775.92     1625.86    300.59 o
   6  27   1     1236.42     1107.22    264.10 o
   7  27   1     2993.89     2823.43    374.00 o
   8  27   1      811.87      341.42    223.70 o
  -8  28   1      783.69      724.10    346.20 o
  -7  28   1      447.85      256.28    236.73 o
  -6  28   1     1524.97     1685.80    317.09 o
  -5  28   1     4360.60     3696.95    441.76 o
  -4  28   1      856.85     1066.77    198.48 o
  -3  28   1     1539.53     1625.03    185.06 o
  -2  28   1     4838.93     5639.17    318.04 o
  -1  28   1     5498.50     5855.18    312.61 o
   0  28   1     1996.27     1886.18    386.16 o
   1  28   1     4386.75     5093.58    282.41 o
   2  28   1     3892.68     4270.72    631.58 o
   3  28   1     1369.06     1649.38    325.35 o
   4  28   1     5904.78     6541.12    327.81 o
   5  28   1     4432.68     5212.93    416.35 o
   6  28   1      291.66      457.83    276.26 o
   7  28   1      303.76      333.60    386.16 o
   8  28   1     1801.68     1723.16    251.94 o
  -7  29   1      169.23      254.54    229.78 o
  -6  29   1     2383.61     2213.57    366.61 o
  -5  29   1     2971.30     2907.62    510.61 o
  -4  29   1     6074.79     7311.62    960.62 o
  -3  29   1     5026.67     6317.88    390.54 o
  -2  29   1     2770.62     2486.98    407.01 o
  -1  29   1     3976.84     4231.71    603.34 o
   0  29   1      755.45      793.72    172.66 o
   1  29   1      763.27      962.56    197.92 o
   2  29   1     2319.44     2627.57    236.95 o
   3  29   1      347.46       99.23    216.50 o
   4  29   1     2430.65     2105.85    584.45 o
   5  29   1     3864.84     3572.83    464.78 o
   6  29   1     4459.28     4140.78    292.86 o
   7  29   1     1772.25     1177.15    385.29 o
  -6  30   1     1231.68     1369.14    374.43 o
  -5  30   1     1317.86     1257.80    217.91 o
  -4  30   1      477.23      540.58    395.28 o
  -3  30   1     1030.71      523.32    241.70 o
  -2  30   1     6467.25     7343.22    565.12 o
  -1  30   1     3226.92     3528.51    625.71 o
   0  30   1      790.85      932.36    184.83 o
   1  30   1      891.04     1068.83    382.68 o
   2  30   1      996.54      671.60    191.99 o
   3  30   1     1337.57      969.24    455.01 o
   4  30   1     2662.51     3380.74    291.18 o
   5  30   1     4722.26     4781.37    291.03 o
   6  30   1      581.76      897.41    301.45 o
  -5  31   1      461.30      427.86    382.25 o
  -4  31   1      805.60      867.73    190.26 o
  -3  31   1     1330.23      925.37    177.22 o
  -2  31   1      474.63      605.38    231.28 o
  -1  31   1     1114.51     1326.93    221.66 o
   0  31   1      182.92      -95.93    178.23 o
   1  31   1       28.53       96.19    165.84 o
   2  31   1      600.58      710.93    226.88 o
   3  31   1       34.71      164.67    181.21 o
   4  31   1       75.26     -147.85    170.71 o
   5  31   1      541.10      251.50    370.09 o
  -3  32   1       30.35      142.97    246.73 o
  -2  32   1      227.75      375.34    238.69 o
  -1  32   1       23.92     -241.75    349.45 o
   0  32   1       55.04      -11.12    182.45 o
   1  32   1       99.90       83.28    162.41 o
   2  32   1       27.24      -79.70    200.20 o
   3  32   1       69.90     -257.15    332.73 o
   0  33   1       30.40      -36.49    274.52 o
  -6 -30   2      263.34      532.11    359.66 o
   1 -30   2     1310.78     1246.65    220.23 o
   2 -30   2     1259.90     1301.38    246.29 o
   3 -30   2      921.57      562.95    263.23 o
   4 -30   2      419.89      339.25    199.38 o
  -7 -29   2       45.62      703.25    413.09 o
  -6 -29   2     1892.48     1944.69    255.85 o
   0 -29   2     2125.56     1800.91    244.12 o
   1 -29   2     8402.54     7127.63    481.72 o
   2 -29   2      388.60      559.91    222.83 o
   3 -29   2     1740.27     1624.99    288.86 o
   4 -29   2      252.62      134.22    284.51 o
   5 -29   2     1306.03     1539.42    391.37 o
  -7 -28   2     3455.78     3522.77    456.09 o
  -6 -28   2      581.60      928.69    354.88 o
  -5 -28   2      319.15      228.05    216.32 o
  -1 -28   2     1279.40     1439.51    203.29 o
   0 -28   2    14480.46    12026.92    702.38 o
   1 -28   2     5167.54     3765.58    339.25 o
   2 -28   2     4400.07     3995.80    391.37 o
   3 -28   2     5862.85     5170.34    456.96 o
   4 -28   2     1082.10      882.65    263.66 o
   5 -28   2     4483.36     2837.76    320.57 o
   6 -28   2     8045.92     8234.41   1228.19 o
   7 -28   2      161.34     -241.08    366.18 o
  -8 -27   2      551.06      589.44    271.92 o
  -7 -27   2       11.17     -191.99    191.99 o
  -6 -27   2     3655.66     4134.36    338.38 o
  -5 -27   2     2160.24     2140.16    374.00 o
  -2 -27   2     1646.60     1363.50    159.41 o
  -1 -27   2     3902.05     3453.27    289.29 o
   0 -27   2     6371.61     5575.18    378.77 o
   1 -27   2     5564.93     4312.89    410.92 o
   2 -27   2       10.39     -157.24    157.24 o
   3 -27   2     1564.92     1295.30    244.99 o
   4 -27   2     2030.41     1409.11    282.78 o
   5 -27   2      525.19      737.92    181.63 o
   6 -27   2     6096.45     5992.65   1507.93 o
   7 -27   2    10506.71    10773.30   1063.56 o
   8 -27   2     1410.00     1500.32    344.02 o
  -9 -26   2       35.75      219.36    307.97 o
  -8 -26   2      113.66      598.13    316.22 o
  -7 -26   2     4759.73     5272.86    471.29 o
  -6 -26   2        0.65       18.68    194.16 o
  -5 -26   2     2268.97     2754.79    389.20 o
  -4 -26   2     2050.00     1908.20    248.03 o
  -2 -26   2       84.03       89.05     90.78 o
  -1 -26   2       72.33      290.60    125.97 o
   0 -26   2     1121.29     1001.23    167.67 o
   1 -26   2     3901.48     2989.79    275.39 o
   2 -26   2     1103.69      894.81    230.22 o
   3 -26   2     1498.02     1027.29    214.58 o
   4 -26   2      918.72     1323.97    272.35 o
   5 -26   2      241.02      252.20    355.10 o
   6 -26   2     1045.92      573.19    157.46 o
   7 -26   2     1642.44     1400.48    243.87 o
   8 -26   2     3629.35     3209.87    335.77 o
   9 -26   2     1596.48     1188.01    399.62 o
  -9 -25   2      221.39       54.73    213.71 o
  -8 -25   2     2628.59     2515.45    360.53 o
  -7 -25   2      344.37      385.72    290.16 o
  -6 -25   2     2386.62     2143.20    270.61 o
  -5 -25   2       78.43      119.02    133.35 o
  -4 -25   2      544.25      358.79    270.18 o
  -3 -25   2       21.52       99.04     82.97 o
  -2 -25   2       85.35     -119.02    119.02 o
  -1 -25   2       30.21       54.73    122.93 o
   0 -25   2       22.99     -113.81    117.28 o
   1 -25   2       41.05       79.06    125.10 o
   2 -25   2      467.84      231.96    117.28 o
   3 -25   2     1006.35      605.52    256.28 o
   4 -25   2       49.50       26.40     96.97 o
   5 -25   2      378.38      419.75    154.22 o
   6 -25   2     1231.66     1161.21    172.13 o
   7 -25   2      412.96      125.61    208.08 o
   8 -25   2      143.75      -51.04    227.12 o
   9 -25   2     1058.61     1022.08    222.40 o
 -10 -24   2       82.91       74.28    269.75 o
  -9 -24   2     1718.63     1797.87    356.62 o
  -8 -24   2     1256.20     1395.64    268.44 o
  -7 -24   2     1910.72     1772.68    322.74 o
  -6 -24   2     1236.68     1438.21    269.75 o
  -5 -24   2     3626.15     3492.79    313.62 o
  -4 -24   2     1803.82     2001.16    250.63 o
  -3 -24   2     2630.68     2405.61    160.15 o
  -2 -24   2       69.05       66.89     91.22 o
  -1 -24   2     1939.60     1599.36    172.45 o
   0 -24   2     1295.80      989.07    209.37 o
   1 -24   2     4025.66     3606.17    259.32 o
   2 -24   2     1377.61     1050.31    196.34 o
   3 -24   2    11719.25     9993.19    598.57 o
   4 -24   2      698.31      405.65    398.97 o
   5 -24   2      596.32      751.44    147.04 o
   6 -24   2      863.33      875.65    168.58 o
   7 -24   2     1092.48      950.60    285.60 o
   8 -24   2       38.78       88.87    117.54 o
   9 -24   2     3540.18     3406.79    373.13 o
  10 -24   2     1348.74      791.86    350.97 o
 -10 -23   2      349.94      236.30    313.62 o
  -9 -23   2      485.57      222.40    192.43 o
  -8 -23   2      599.55      774.92    252.37 o
  -7 -23   2      256.98      589.44    166.80 o
  -6 -23   2    31156.91    38225.70   1547.67 o
  -5 -23   2     6464.00     8013.32    533.84 o
  -4 -23   2     5849.93     6236.39    528.20 o
  -3 -23   2      475.96      556.52     86.38 o
  -2 -23   2       92.84      125.97     78.62 o
  -1 -23   2      113.17       69.50     93.82 o
   0 -23   2    18271.48    15209.14    773.18 o
   1 -23   2     7681.56     6164.62    393.98 o
   2 -23   2     6802.87     5099.97    420.47 o
   3 -23   2     1207.00     1129.37    140.30 o
   4 -23   2    19435.02    19347.83   2798.67 o
   5 -23   2     2076.06     2510.49    734.09 o
   6 -23   2     2410.34     2195.62    370.09 o
   7 -23   2     1344.66     1204.21    180.82 o
   8 -23   2      105.29       96.94    155.16 o
   9 -23   2      253.22      425.40    222.85 o
  10 -23   2     4836.87     5854.48    575.98 o
 -11 -22   2      257.42     -179.40    295.81 o
 -10 -22   2        1.65      128.57    195.90 o
  -9 -22   2     6187.39     6970.39    484.33 o
  -8 -22   2     1620.32     2101.93    279.30 o
  -7 -22   2    39203.32    40887.11   2039.38 o
  -6 -22   2     3813.75     4946.64    405.70 o
  -5 -22   2     1453.53     1557.66    235.86 o
  -4 -22   2     2454.14     2446.51    211.32 o
  -3 -22   2     6530.88     6408.37    829.65 o
  -2 -22   2       82.21      144.65     98.17 o
  -1 -22   2     4324.14     3674.80    212.84 o
   0 -22   2      380.10      458.70     98.17 o
   1 -22   2    18911.77    16265.10    800.98 o
   2 -22   2    15145.88    13442.98    666.76 o
   3 -22   2    70568.38    69517.64  13492.07 o
   4 -22   2     1333.29     1082.81    144.69 o
   5 -22   2       82.42       36.20     99.48 o
   6 -22   2     1101.71     1221.63    395.93 o
   7 -22   2       56.44      134.47    175.99 o
   8 -22   2     4061.51     4255.00    424.82 o
   9 -22   2     5334.38     5236.34   1068.56 o
  10 -22   2      798.64      756.68    317.53 o
  11 -22   2     1225.16     1485.99    358.36 o
 -11 -21   2      111.98       96.00    161.15 o
 -10 -21   2     2878.21     2301.31    383.55 o
  -9 -21   2      363.54      208.50    172.88 o
  -8 -21   2     4106.92     4441.46    461.74 o
  -7 -21   2     1208.22     1711.86    195.03 o
  -6 -21   2    42523.45    54424.35   2158.40 o
  -5 -21   2     7168.29     9087.08    477.38 o
  -4 -21   2    16503.51    17443.16   1852.60 o
  -3 -21   2     2654.28     2286.45    142.69 o
  -2 -21   2      215.59      340.18    155.29 o
  -1 -21   2     2299.70     2212.70    168.10 o
   0 -21   2    45252.76    38069.76   1634.11 o
   1 -21   2     5694.87     5159.48    297.98 o
   2 -21   2    11947.77     9469.33    488.67 o
   3 -21   2     3763.42     3470.89    228.05 o
   4 -21   2    42558.63    41382.98   7967.92 o
   5 -21   2     2832.08     2858.25    350.97 o
   6 -21   2     3971.54     4515.88    676.97 o
   7 -21   2      717.02      772.61    234.13 o
   8 -21   2      141.74       69.40    105.44 o
   9 -21   2     3933.10     4650.80    871.57 o
  10 -21   2     8707.19     9993.19    730.62 o
  11 -21   2     1667.39     1723.59    461.30 o
 -12 -20   2       56.59     -301.89    393.54 o
 -11 -20   2       21.02       11.29    218.06 o
 -10 -20   2       10.75       49.95    184.17 o
  -9 -20   2     2236.22     2549.34    288.42 o
  -8 -20   2     2728.90     3143.99    393.11 o
  -7 -20   2    38101.98    45698.22   2186.20 o
  -6 -20   2     1483.18     1570.69    231.96 o
  -5 -20   2     1028.95      623.33    221.53 o
  -4 -20   2       93.23       68.17     50.59 o
  -3 -20   2    11557.47    12264.95   1711.65 o
  -2 -20   2      557.05      646.51     78.28 o
  -1 -20   2    10775.27     9750.81    494.75 o
   0 -20   2     9946.38     8805.61    525.16 o
   1 -20   2    21406.59    17701.57    987.76 o
   2 -20   2    13249.65    10789.39    538.19 o
   3 -20   2    62270.34    62260.79  10433.86 o
   4 -20   2      592.58      760.02    226.53 o
   5 -20   2     2666.77     2390.72    167.29 o
   6 -20   2       60.63       45.07    157.24 o
   7 -20   2      453.87      178.61    132.02 o
   8 -20   2     1983.14     2307.36    212.54 o
   9 -20   2     1612.78     1751.17    278.22 o
  10 -20   2      561.29      437.59    176.73 o
  11 -20   2     5222.56     5817.99    668.07 o
  12 -20   2     2088.65     5566.49   2913.34 o
 -12 -19   2      226.06       79.06    298.85 o
 -11 -19   2      329.60      340.11    212.41 o
 -10 -19   2     1384.73     1593.28    285.38 o
  -9 -19   2      453.86      776.66    202.85 o
  -8 -19   2     7309.57     9529.71    577.28 o
  -7 -19   2      543.07      616.81    210.24 o
  -6 -19   2     4150.67     4569.17    316.22 o
  -5 -19   2     1433.97      961.69    346.41 o
  -4 -19   2    10727.70    10472.90   1288.63 o
  -3 -19   2     3831.22     3703.43    227.79 o
  -2 -19   2      241.75      205.74     47.73 o
  -1 -19   2     4607.25     3856.80    248.46 o
   0 -19   2    12010.50    10289.00    580.76 o
   1 -19   2      316.27      162.02    311.88 o
   2 -19   2     5051.20     5178.73    832.69 o
   3 -19   2     6049.76     5252.65    900.24 o
   4 -19   2    34653.01    34696.07   5607.54 o
   5 -19   2     1097.46      978.70    122.60 o
   6 -19   2        0.91      -49.13     81.08 o
   7 -19   2       29.19     -104.34    255.19 o
   8 -19   2      421.01      461.73    152.51 o
   9 -19   2     2141.96     2341.04    194.60 o
  10 -19   2     4447.95     4811.44    655.25 o
  11 -19   2      159.03        6.95    269.75 o
  12 -19   2      666.95      623.76    263.23 o
 -12 -18   2     1644.36     1374.79    368.78 o
 -11 -18   2        8.37       11.73    154.64 o
 -10 -18   2      764.33     1152.39    367.91 o
  -9 -18   2       60.08      -72.54    205.02 o
  -8 -18   2      699.31      936.51    212.41 o
  -7 -18   2      655.96      807.93    181.13 o
  -6 -18   2      313.70      186.78    135.52 o
  -5 -18   2     4332.23     4157.60    356.65 o
  -4 -18   2      618.82      692.03     98.82 o
  -3 -18   2      892.11      799.11     63.92 o
  -2 -18   2      136.78      101.54     59.15 o
  -1 -18   2      227.69      219.05     61.68 o
   0 -18   2      642.57      351.84     95.13 o
   1 -18   2      314.34      361.83    111.20 o
   2 -18   2     1945.39     1805.01    145.73 o
   3 -18   2     5333.60     5186.46    502.14 o
   4 -18   2      291.03      212.09    129.23 o
   5 -18   2     2765.79     2715.40   1630.72 o
   6 -18   2     3505.64     3382.00    417.87 o
   7 -18   2      227.73      246.27    134.63 o
   8 -18   2       15.97      295.93    131.50 o
   9 -18   2      236.63      358.15    319.92 o
  10 -18   2     1657.77     1452.70    188.37 o
  11 -18   2     4146.11     5026.57    485.19 o
  12 -18   2     1181.15     1906.03    444.80 o
 -13 -17   2     1704.59     1375.66    400.06 o
 -12 -17   2     1114.78      914.36    352.71 o
 -11 -17   2      185.07      553.39    254.11 o
 -10 -17   2      533.91      534.28    240.64 o
  -9 -17   2     6069.19     6861.36    478.68 o
  -8 -17   2       53.22      137.70    159.85 o
  -7 -17   2      378.88      529.07    153.33 o
  -6 -17   2     6791.45     8366.89    388.76 o
  -5 -17   2     3289.32     2836.03    157.37 o
  -4 -17   2      238.00      204.97     45.39 o
  -3 -17   2     6306.18     5348.94    755.29 o
  -2 -17   2     6378.83     5640.39    822.25 o
  -1 -17   2     9853.07     9055.14    954.36 o
   0 -17   2    23510.62    18782.73    910.45 o
   1 -17   2      212.37      177.22     92.09 o
   2 -17   2     5476.70     5589.83   1004.70 o
   3 -17   2     3617.62     3860.80    598.35 o
   4 -17   2      920.60      905.75    110.37 o
   5 -17   2     2686.24     2542.17    333.82 o
   6 -17   2     1976.61     1994.55    148.60 o
   7 -17   2     8918.51     9719.30   1915.37 o
   8 -17   2      855.89      947.05    154.59 o
   9 -17   2     2105.02     2583.31    452.83 o
  10 -17   2      607.38      304.68    174.44 o
  11 -17   2     1099.09      258.45    240.21 o
  12 -17   2     1667.06     1803.52    345.76 o
  13 -17   2     2769.38     3043.22    497.79 o
 -13 -16   2     1316.77     1498.59    382.68 o
 -12 -16   2     5585.33     6426.12    604.65 o
 -11 -16   2      474.95      505.61    277.56 o
 -10 -16   2    14664.89    16821.10   1063.78 o
  -9 -16   2      515.94      536.89    222.83 o
  -8 -16   2       66.87      253.24    146.82 o
  -7 -16   2    21317.69    23970.88    966.05 o
  -6 -16   2     2395.91     2056.82    198.71 o
  -5 -16   2     7102.81     6945.75    437.56 o
  -4 -16   2     6608.82     6481.62    585.83 o
  -3 -16   2    11362.64     9524.38   1034.55 o
  -2 -16   2    18722.27    16360.82   1640.00 o
  -1 -16   2    26352.61    22218.30   1999.97 o
   0 -16   2    87225.51    67884.84   3197.64 o
   1 -16   2    13304.67    11217.69    532.11 o
   2 -16   2     3923.44     4196.18    332.73 o
   3 -16   2    62319.71    55078.21   8365.81 o
   4 -16   2     8963.63    10126.71    836.43 o
   5 -16   2      460.25      579.89     90.43 o
   6 -16   2    21126.10    21808.13   2250.68 o
   7 -16   2     1418.43     1421.20    132.44 o
   8 -16   2       67.65      -55.99     88.02 o
   9 -16   2     4127.89     4162.85    768.84 o
  10 -16   2      697.57     1019.01    236.08 o
  11 -16   2       73.73       75.58    271.05 o
  12 -16   2       34.99       68.20    287.55 o
  13 -16   2     1493.62     1482.52    385.72 o
 -13 -15   2     5969.60     6820.53    588.14 o
 -12 -15   2     1991.25     2913.34    320.13 o
 -11 -15   2     2614.35     2565.84    340.55 o
 -10 -15   2     2520.06     2522.84    288.42 o
  -9 -15   2     8805.88     9020.00    298.40 o
  -8 -15   2     5838.26     6000.50    229.66 o
  -7 -15   2     1815.17     1726.59     81.28 o
  -6 -15   2    12170.03    11445.64    554.27 o
  -5 -15   2     1961.51     1809.92     76.33 o
  -4 -15   2     6679.00     6557.65    545.96 o
  -3 -15   2   173565.45   115581.91   5814.95 o
  -2 -15   2    14552.42    12631.37   1488.19 o
  -1 -15   2    84566.46    70751.46   7144.86 o
   0 -15   2    68348.53    51141.83   2173.82 o
   1 -15   2    14540.13    13475.13   1584.16 o
   2 -15   2    22840.03    23680.68   3374.43 o
   3 -15   2      852.30      606.63     84.27 o
   4 -15   2    36262.07    38006.49   2816.82 o
   5 -15   2       48.54      162.48     57.17 o
   6 -15   2     2593.50     2547.94    161.95 o
   7 -15   2    42096.79    43529.58   4617.30 o
   8 -15   2     1611.38     1430.50    153.95 o
   9 -15   2    12071.10     9967.26   2466.15 o
  10 -15   2     8868.40     8406.59    852.67 o
  11 -15   2      737.86      791.86    276.70 o
  12 -15   2      393.30      454.35    280.61 o
  13 -15   2     2239.74     2909.43    463.04 o
 -13 -14   2     1620.65     2577.14    375.73 o
 -12 -14   2     3477.73     3648.73    417.00 o
 -11 -14   2     1294.83     1089.41    265.40 o
 -10 -14   2    36210.29    41813.63   2144.07 o
  -9 -14   2      325.80      293.31     59.76 o
  -8 -14   2     3024.42     3255.35    321.87 o
  -7 -14   2    22164.47    22646.99   1099.20 o
  -6 -14   2     3768.29     4058.38    220.84 o
  -5 -14   2     2759.54     2658.84    155.05 o
  -4 -14   2    82216.36    80360.93   7021.30 o
  -3 -14   2     7624.50     8213.23    698.64 o
  -2 -14   2    47962.90    44293.77   4501.02 o
  -1 -14   2    40049.73    36035.46   4037.64 o
   0 -14   2   264484.06   189366.69   8595.38 o
   1 -14   2    11557.27    11412.88   1001.45 o
   2 -14   2    13488.19    12817.25   1045.54 o
   3 -14   2    55247.07    54404.06   6663.50 o
   4 -14   2    27240.19    28338.31   1984.43 o
   5 -14   2     6855.83     7001.84    588.35 o
   6 -14   2    44496.03    45305.41   3267.89 o
   7 -14   2      319.51      541.90    197.45 o
   8 -14   2     3515.07     3299.76    904.80 o
   9 -14   2     6318.19     6606.69   1104.61 o
  10 -14   2     7636.54     7492.19   1040.97 o
  11 -14   2     3810.83     4576.99    408.75 o
  12 -14   2      219.47      900.02    294.07 o
  13 -14   2     2285.30     3003.26    367.48 o
 -14 -13   2     1242.35      816.19    260.62 o
 -13 -13   2     5960.74     7622.38    725.84 o
 -12 -13   2      386.42       66.46    205.02 o
 -11 -13   2    11993.95    12651.55    750.16 o
 -10 -13   2     1815.59     2206.92    542.97 o
  -9 -13   2     5464.30     5245.05    226.97 o
  -8 -13   2     3885.41     4473.10    319.26 o
  -7 -13   2     1135.23     1155.23     87.49 o
  -6 -13   2     4485.60     4431.46    352.06 o
  -5 -13   2     2326.62     2299.47    197.49 o
  -4 -13   2     3011.36     3071.12    221.38 o
  -3 -13   2   245800.33   156416.89   7820.89 o
  -2 -13   2     7296.64     7044.40    891.49 o
  -1 -13   2   109693.91    97094.88  11384.12 o
   0 -13   2    24760.46    21667.83    929.99 o
   1 -13   2    31737.26    26682.67   1342.65 o
   2 -13   2     2880.80     2868.23    165.71 o
   3 -13   2      505.07      599.46     57.40 o
   4 -13   2    14282.26    14424.93    909.51 o
   5 -13   2      107.06      174.96     70.36 o
   6 -13   2     1286.57     1660.52    298.47 o
   7 -13   2    52743.07    51998.18   3852.40 o
   8 -13   2      991.36      933.68    228.77 o
   9 -13   2     7028.33     8483.80   1560.49 o
  10 -13   2    10317.18    10774.32   1323.53 o
  11 -13   2      105.63       22.59    234.56 o
  12 -13   2       15.21     -127.71    247.59 o
  13 -13   2      591.73      277.13    315.35 o
 -14 -12   2      850.33      494.32    389.63 o
 -13 -12   2     1748.30     2454.21    433.07 o
 -12 -12   2       20.41       25.63    155.51 o
 -11 -12   2      698.62      759.28    162.46 o
 -10 -12   2    12168.27    13285.69    495.62 o
  -9 -12   2       68.94      138.94     72.11 o
  -8 -12   2     2656.62     2648.34    126.91 o
  -7 -12   2     9084.97     9660.13    554.89 o
  -6 -12   2     2690.42     2365.19    126.90 o
  -5 -12   2     1529.12     1413.00    114.29 o
  -4 -12   2    39087.79    38952.44   3323.35 o
  -3 -12   2     1709.70     1965.22     67.81 o
  -2 -12   2     3757.15     3058.07    313.80 o
  -1 -12   2    16174.87    14277.44   1421.80 o
   0 -12   2   103567.77    82558.27   8088.46 o
   1 -12   2     4333.86     4057.52    520.81 o
   2 -12   2      877.21      770.41     64.11 o
   3 -12   2     2050.75     1993.09    117.18 o
   4 -12   2     8525.20     8384.57    671.46 o
   5 -12   2     6988.75     7239.72    622.07 o
   6 -12   2    17297.71    17853.43   1407.39 o
   7 -12   2     1273.67     1614.58    191.66 o
   8 -12   2     6705.03     6459.59    210.54 o
   9 -12   2     5044.33     4728.84    193.44 o
  10 -12   2     5666.19     5996.06    483.36 o
  11 -12   2     3336.83     3508.43    287.55 o
  12 -12   2      368.14      427.86    177.22 o
  13 -12   2     1124.86     1029.46    352.71 o
  14 -12   2      710.30      509.52    251.94 o
 -14 -11   2     1538.53     1241.00    372.26 o
 -13 -11   2      498.32      752.77    306.23 o
 -12 -11   2      302.85       16.07    227.18 o
 -11 -11   2     2764.07     3340.33    357.05 o
 -10 -11   2     1635.40     1558.47    147.21 o
  -9 -11   2     2329.05     2417.89    119.58 o
  -8 -11   2       10.39      -20.19    151.17 o
  -7 -11   2       23.96       22.04     48.72 o
  -6 -11   2       93.09      177.92     43.93 o
  -5 -11   2       25.13        5.95     43.81 o
  -4 -11   2      390.69      445.65     33.64 o
  -3 -11   2      334.53      353.70     36.43 o
  -2 -11   2     2408.45     2211.74    196.33 o
  -1 -11   2     8741.81     8476.60    788.60 o
   0 -11   2    10799.20     9663.43    992.21 o
   1 -11   2      648.32      695.69    104.25 o
   2 -11   2      362.23      361.16     48.32 o
   3 -11   2      220.24      199.62     75.30 o
   4 -11   2      280.15      192.27    103.75 o
   5 -11   2      140.12      213.28     63.68 o
   6 -11   2     3760.32     3666.89    129.61 o
   7 -11   2     6997.58     7084.14    597.06 o
   8 -11   2       61.54      116.71     51.41 o
   9 -11   2      356.91      338.90     74.66 o
  10 -11   2     7845.52     8154.23    434.27 o
  11 -11   2       71.03       43.00    186.78 o
  12 -11   2       57.70       39.53    120.32 o
  13 -11   2       97.55      313.62    321.00 o
  14 -11   2      165.05      199.38    338.38 o
 -14 -10   2        6.96     -300.59    300.59 o
 -13 -10   2     1300.27     1180.63    257.58 o
 -12 -10   2     1453.65      866.57    299.72 o
 -11 -10   2      388.48      386.79    132.48 o
 -10 -10   2     5476.20     6051.87    252.35 o
  -9 -10   2     2795.66     2981.10    173.75 o
  -8 -10   2     2465.80     2440.39    267.55 o
  -7 -10   2     3241.53     3075.59    309.86 o
  -6 -10   2       58.11       53.90     37.05 o
  -5 -10   2       53.74       -0.85     50.43 o
  -4 -10   2    29052.70    27325.75   3136.55 o
  -3 -10   2    11043.54    10995.52    894.87 o
  -2 -10   2    16508.87    14462.76    858.00 o
  -1 -10   2     2510.04     2337.44    195.02 o
   0 -10   2    20621.56    14123.08   1345.69 o
   1 -10   2     2346.56     2185.77    189.39 o
   2 -10   2       11.55       40.42     38.03 o
   3 -10   2     8911.01     9621.63    662.66 o
   4 -10   2     6157.83     6709.58    420.96 o
   5 -10   2      146.78      221.74     63.65 o
   6 -10   2    19341.76    19259.19   1124.40 o
   7 -10   2     7370.79     7172.44    240.69 o
   8 -10   2     2499.84     2617.53    239.19 o
   9 -10   2     2935.00     2898.09    227.92 o
  10 -10   2     1075.52     1347.83   4384.44 o
  11 -10   2     2141.56     2217.47    304.93 o
  12 -10   2      319.96      311.88    221.96 o
  13 -10   2     1189.89     1085.06    293.20 o
  14 -10   2       29.03     -195.47    330.12 o
 -14  -9   2     1197.28     9439.36   4446.24 o
 -13  -9   2     2604.36     2464.20    451.75 o
 -12  -9   2       88.68     -248.46    248.46 o
 -11  -9   2     2591.50     2780.75    215.12 o
 -10  -9   2     3924.95     3895.53    292.98 o
  -9  -9   2    18842.21    19903.33   1103.53 o
  -8  -9   2      311.31      257.61     59.48 o
  -7  -9   2     2181.17     2176.10    218.66 o
  -6  -9   2    14621.35    15144.76    679.70 o
  -5  -9   2      444.87      361.10     48.59 o
  -4  -9   2    14793.03    14320.02   1496.31 o
  -2  -9   2    10434.46     9273.87    694.99 o
  -1  -9   2    53126.14    44167.30   5458.48 o
   0  -9   2     6380.72     4305.38    556.00 o
   1  -9   2    30943.33    28478.70   2530.87 o
   2  -9   2     2416.01     2319.91    112.02 o
   3  -9   2     1248.99     1416.01    196.69 o
   4  -9   2      157.42      244.84     50.27 o
   5  -9   2     2676.62     2627.98    153.17 o
   6  -9   2     2203.23     2445.84    102.51 o
   7  -9   2    38928.71    38708.32   2088.35 o
   8  -9   2      449.88      574.65     76.98 o
   9  -9   2    15679.30    15612.42    698.49 o
  10  -9   2     7959.93     8558.34    680.56 o
  11  -9   2       66.21      -28.23    119.02 o
  12  -9   2      624.87      330.12    207.20 o
  13  -9   2     1691.14     2107.14    327.52 o
  14  -9   2       91.79      120.76    261.06 o
 -15  -8   2       96.14     -321.87    374.86 o
 -14  -8   2     1465.10     1408.24    319.26 o
 -13  -8   2     1325.64     1497.72    287.55 o
 -12  -8   2      920.72      578.15    133.79 o
 -11  -8   2      154.33      144.12    200.90 o
 -10  -8   2    40728.63    42143.22   1433.14 o
  -9  -8   2    12996.69    13604.11    669.80 o
  -8  -8   2       37.92       40.48     55.41 o
  -7  -8   2    36747.61    36863.54   2421.55 o
  -6  -8   2     3170.87     3019.29    143.22 o
  -5  -8   2      347.28      375.01     75.18 o
  -3  -8   2    30480.18    32431.24    904.77 o
  -2  -8   2    21610.13    18130.56   1542.19 o
  -1  -8   2      451.23      475.82     29.21 o
   1  -8   2    30801.10    28575.90   2631.43 o
   2  -8   2     1007.96     1083.82     65.44 o
   3  -8   2    85693.71    87459.07   5596.09 o
   4  -8   2    92409.29    96412.41   6445.45 o
   5  -8   2     5641.46     5202.76    225.27 o
   6  -8   2   141048.14   131929.59  15762.75 o
   7  -8   2     1095.60     1136.13    156.93 o
   8  -8   2       35.76       65.39     40.87 o
   9  -8   2     2146.34     2116.83    106.37 o
  10  -8   2     9584.59    10123.76    655.19 o
  11  -8   2      819.37      838.52    124.09 o
  12  -8   2      321.85      -56.90    188.52 o
  13  -8   2     2459.19     2398.17    393.98 o
  14  -8   2     1387.43     1383.91    370.95 o
 -15  -7   2       20.73      218.49    319.70 o
 -14  -7   2     1406.35     1540.72    396.58 o
 -13  -7   2     6758.24     6159.84    539.06 o
 -12  -7   2      135.34      315.35    188.95 o
 -11  -7   2    14239.75    14198.00    627.22 o
 -10  -7   2     5281.93     5628.94    461.09 o
  -9  -7   2    27354.75    27586.53    927.19 o
  -8  -7   2       53.24       47.98     45.11 o
  -7  -7   2     4663.18     4520.39    218.72 o
  -6  -7   2   100065.77    96456.11   5891.49 o
  -5  -7   2     9620.21    10624.96    326.78 o
  -2  -7   2      426.42      529.42    116.18 o
  -1  -7   2   182151.03   111466.66   6920.87 o
   0  -7   2    27989.25    23664.21   1217.98 o
   1  -7   2    99455.03    93302.05   6363.57 o
   2  -7   2       11.92       99.34     22.19 o
   3  -7   2     8227.23     7635.73    518.49 o
   4  -7   2   110735.59   113042.45   3616.11 o
   5  -7   2     1438.77     1707.11     72.35 o
   6  -7   2    34446.68    34349.14   1766.97 o
   7  -7   2   106436.70   101456.30   5665.31 o
   8  -7   2      280.07      329.35     59.30 o
   9  -7   2    19800.35    19694.37    476.46 o
  10  -7   2     8270.57     7853.02    614.20 o
  11  -7   2     1519.46     1389.47    115.21 o
  12  -7   2      552.39      501.70    160.28 o
  13  -7   2     2994.07     2915.95    355.75 o
  14  -7   2      118.45      450.01    356.19 o
 -15  -6   2       17.45     -159.85    270.61 o
 -14  -6   2     3024.54     2962.86    342.29 o
 -13  -6   2      423.59      683.27    215.01 o
 -12  -6   2      232.99      163.76    183.31 o
 -11  -6   2       94.24      -86.08    147.25 o
 -10  -6   2    38181.57    41023.34   1208.80 o
  -9  -6   2    10536.05    10043.11    336.44 o
  -8  -6   2      612.32      543.37    101.47 o
  -7  -6   2    84430.27    84332.32   3159.61 o
  -6  -6   2     4335.17     4358.91    201.39 o
  -5  -6   2     6175.83     6184.60    208.48 o
  -4  -6   2   213113.86   186038.13  21308.09 o
  -3  -6   2   102845.52    95515.01  10661.77 o
  -2  -6   2    26458.58    23421.22   2498.79 o
   1  -6   2    55670.19    54875.86   2398.17 o
   2  -6   2     3552.93     3721.75    104.16 o
   4  -6   2    51168.31    48947.56   2495.44 o
   5  -6   2      633.20      702.23     51.99 o
   6  -6   2   100911.22    93246.07   5845.12 o
   7  -6   2      428.53      446.28     56.24 o
   8  -6   2     8380.38     8264.12    291.78 o
   9  -6   2      758.49      759.93     71.50 o
  10  -6   2     8024.81     8496.97    651.62 o
  11  -6   2      899.28     1094.55    189.17 o
  12  -6   2      531.71      823.57    228.05 o
  13  -6   2      831.26      707.16    209.80 o
  14  -6   2     3365.82     3416.34    413.52 o
 -15  -5   2       37.78      -35.62    253.67 o
 -14  -5   2      421.65      589.88    298.85 o
 -13  -5   2     5360.49     6298.84    477.38 o
 -12  -5   2       15.92       11.14    115.33 o
 -11  -5   2     7574.57     7175.37    405.70 o
 -10  -5   2     1239.44     1256.43    134.84 o
  -9  -5   2     5507.98     5331.86    276.42 o
  -8  -5   2     2244.12     2260.80    106.21 o
  -7  -5   2       51.75      160.11     58.83 o
  -6  -5   2    52036.05    47382.82   2908.67 o
  -5  -5   2      278.18      357.11     64.31 o
  -4  -5   2    54180.28    53088.35   1490.02 o
  -3  -5   2   110387.76   104549.91   2822.17 o
  -1  -5   2    73413.29    71251.73   2447.10 o
   1  -5   2    13100.43    13789.07    588.62 o
   2  -5   2    10481.89    11178.43    488.40 o
   3  -5   2     3976.63     3705.98    197.62 o
   4  -5   2    45937.68    42982.41   1630.80 o
   5  -5   2     3847.41     3914.83     97.74 o
   6  -5   2    34281.75    32250.34   1849.54 o
   7  -5   2    73146.91    72714.42   3410.43 o
   8  -5   2      623.10      655.15     57.73 o
   9  -5   2     2321.45     2303.93    193.29 o
  10  -5   2     1006.83     1027.55     89.75 o
  11  -5   2      254.72      132.10    109.45 o
  12  -5   2        3.18      -89.05    167.23 o
  13  -5   2     3230.36     3769.06    354.45 o
  14  -5   2       36.70        9.56    252.81 o
  15  -5   2        4.80     -188.95    260.19 o
 -15  -4   2      140.59     -116.41    184.17 o
 -14  -4   2     1715.75     1217.11    352.71 o
 -13  -4   2      380.35      491.28    240.21 o
 -12  -4   2       85.44       57.34    154.64 o
 -11  -4   2      111.65       87.99    103.07 o
 -10  -4   2     6329.65     6868.72    256.01 o
  -9  -4   2       76.05       42.82     50.87 o
  -8  -4   2      607.64      505.26     63.86 o
  -7  -4   2     5839.86     6433.76    353.38 o
  -6  -4   2     7882.93     7627.74    523.76 o
  -5  -4   2     2153.69     2108.91    151.42 o
  -4  -4   2     9052.95     9293.39    357.71 o
  -3  -4   2    17708.85    17440.45    602.26 o
  -2  -4   2      703.28      899.56     51.91 o
  -1  -4   2      223.31      240.12     23.55 o
   0  -4   2      606.79      495.35     75.15 o
   1  -4   2    25100.91    24651.07   1186.62 o
   2  -4   2      349.20      363.73     43.39 o
   4  -4   2     4210.04     3790.10    214.16 o
   5  -4   2      970.43      956.19     57.56 o
   6  -4   2    13906.16    12899.49    689.60 o
   7  -4   2     3589.61     3636.57    164.83 o
   8  -4   2      434.78      771.98    210.50 o
   9  -4   2      962.12     1026.66     93.04 o
  10  -4   2       19.29      -18.45     92.84 o
  11  -4   2      138.37       88.33     79.10 o
  12  -4   2      429.65       11.29    211.97 o
  13  -4   2      182.32      258.89    261.93 o
  14  -4   2     2533.68     2683.12    367.91 o
  15  -4   2       17.71      102.08    321.87 o
 -15  -3   2       17.15     -318.40    318.40 o
 -14  -3   2      355.60      643.31    312.75 o
 -13  -3   2     1084.17     1317.89    284.95 o
 -12  -3   2        8.90      -79.49    165.93 o
 -11  -3   2      555.25      553.96    208.50 o
 -10  -3   2     1155.76     1147.89    131.69 o
  -9  -3   2      222.72       91.42     70.80 o
  -8  -3   2     4879.71     4421.45    205.39 o
  -7  -3   2     4676.31     4735.85    142.44 o
  -6  -3   2    26491.68    24516.04    908.33 o
  -5  -3   2      440.68      365.78     36.48 o
  -4  -3   2    11177.56    11507.34    698.69 o
  -3  -3   2     2950.31     2724.94    125.53 o
  -2  -3   2    15491.57    15753.68    464.25 o
  -1  -3   2    37934.89    36872.95   1250.66 o
   0  -3   2    39532.38    34772.94  14099.75 o
   1  -3   2    26655.44    26908.97   1012.36 o
   2  -3   2    30747.38    28261.77   1121.57 o
   3  -3   2    17009.31    15812.65    477.87 o
   4  -3   2    17764.23    15659.33    634.74 o
   5  -3   2     2641.49     2676.98     68.55 o
   6  -3   2      237.95      260.68     33.88 o
   7  -3   2       93.70      339.05    122.89 o
   8  -3   2      943.28      841.71     66.40 o
   9  -3   2      182.67       99.82     50.87 o
  10  -3   2     7144.35     8251.24    324.48 o
  11  -3   2       11.00       14.68    107.32 o
  12  -3   2     2794.79     2993.70    377.04 o
  13  -3   2     1752.32     1758.34    307.97 o
  14  -3   2      176.46      314.05    343.15 o
  15  -3   2       20.51      172.45    339.68 o
 -15  -2   2      105.88      -95.13    303.63 o
 -14  -2   2      386.92      651.13    281.47 o
 -13  -2   2     4459.54     4267.28    394.85 o
 -12  -2   2       40.12      167.67    197.64 o
 -11  -2   2      495.38      378.94    225.44 o
 -10  -2   2       78.18       -1.28     93.12 o
  -9  -2   2     8093.99     8165.51    229.17 o
  -8  -2   2      344.47      350.12     71.30 o
  -7  -2   2   158178.61   135928.39   5087.38 o
  -6  -2   2     1410.82     1646.89    206.24 o
  -5  -2   2     5468.88     5174.84    253.56 o
  -4  -2   2     1085.17     1168.80    123.80 o
  -3  -2   2    81137.62    75506.68   2211.95 o
  -2  -2   2     9840.03     9267.13    300.08 o
   2  -2   2     7963.07     7673.42    157.01 o
   4  -2   2     2058.28     1765.91     69.64 o
   5  -2   2     3178.12     3093.48    117.14 o
   6  -2   2     1134.78     1179.88     59.88 o
   7  -2   2      239.22      198.44     49.57 o
   8  -2   2        1.42      -21.88     56.68 o
   9  -2   2     5251.30     5149.22    157.21 o
  10  -2   2     1608.09     1608.41    234.13 o
  11  -2   2     2874.61     2646.33    173.04 o
  12  -2   2      302.67       61.25    206.76 o
  13  -2   2     7783.49     9616.59    733.22 o
  14  -2   2      663.68      933.03    291.03 o
  15  -2   2        9.20     -146.38    324.04 o
 -15  -1   2        3.72      109.03    347.50 o
 -14  -1   2     2793.12     2418.59    460.87 o
 -13  -1   2      290.22      117.72    250.63 o
 -12  -1   2      180.16      114.24    125.10 o
 -11  -1   2       15.61      -31.60     87.39 o
 -10  -1   2    13388.55    14057.94    411.58 o
  -9  -1   2      441.56      377.22     72.63 o
  -8  -1   2    44788.12    43706.48   1104.98 o
  -7  -1   2     2618.79     4219.93    724.53 o
  -5  -1   2       91.82       76.88     35.51 o
  -4  -1   2   125908.23   105978.97   4943.61 o
  -3  -1   2     2579.98     2571.95    117.72 o
  -2  -1   2    12819.66    11525.08    549.48 o
  -1  -1   2      916.56      709.64    138.35 o
   1  -1   2    10842.29     4049.70   2457.37 o
   3  -1   2     1632.01     1608.57     60.09 o
   4  -1   2   133878.39   108298.22   3416.73 o
   6  -1   2    44365.95    40198.83   1532.88 o
   7  -1   2      154.90      171.00     39.22 o
   8  -1   2     2709.48     2590.77     95.05 o
   9  -1   2     1644.50     1787.97    107.04 o
  10  -1   2    41164.96    44448.10   1272.34 o
  11  -1   2      208.89      152.70    105.23 o
  12  -1   2     7127.28     8182.29    451.75 o
  13  -1   2      382.31      318.40    268.44 o
  14  -1   2     1393.56     1397.38    324.48 o
  15  -1   2       17.92      -96.43    307.97 o
 -15   0   2      117.86      239.77    236.73 o
 -14   0   2      133.82       48.65    286.25 o
 -13   0   2     8624.61     9755.58    693.26 o
 -12   0   2       26.92      364.00    183.31 o
 -11   0   2      478.64      341.17    102.57 o
 -10   0   2        3.23       86.69    102.58 o
  -9   0   2    30110.53    30569.85   1011.65 o
  -8   0   2      334.99      348.41     79.95 o
  -6   0   2     1646.08     1949.73    407.66 o
  -5   0   2     6186.98     6869.82    401.90 o
  -4   0   2      270.62      367.51     44.75 o
  -2   0   2       58.95       66.93     10.96 o
  -1   0   2    30486.18    17669.61   1533.55 o
   0   0   2       84.70       26.72     24.52 o
   2   0   2       15.68       48.41     13.73 o
   4   0   2       69.50      123.58     32.66 o
   5   0   2      526.88      414.37     49.13 o
   6   0   2       70.43       48.72     28.53 o
   7   0   2      931.19      956.12     82.52 o
   8   0   2      117.41      102.98    187.43 o
   9   0   2    16876.50    17523.45    497.68 o
  10   0   2      635.08      418.59    191.56 o
  11   0   2     8772.94     8397.07    363.19 o
  12   0   2      131.36      290.60    147.25 o
  13   0   2    11829.35    11816.69    929.56 o
  14   0   2       24.51      -14.77    216.75 o
  15   0   2        1.02      217.62    307.54 o
 -15   1   2        3.69     -186.35    252.37 o
 -14   1   2     2811.19     3659.16    440.45 o
 -13   1   2      286.45      212.41    161.59 o
 -12   1   2      192.70      337.07    218.49 o
 -11   1   2       17.45      -77.32    106.86 o
 -10   1   2    13415.68    14090.54    494.59 o
  -9   1   2      446.62      387.49     65.74 o
  -8   1   2    44789.20    44777.41   1384.23 o
  -7   1   2     2637.25     3257.69   1331.14 o
  -5   1   2       93.36      112.78     27.15 o
  -4   1   2   125806.80   102918.38   6178.33 o
  -3   1   2     2482.83     2388.43    123.32 o
  -2   1   2    12808.91    11303.53    919.57 o
  -1   1   2      974.81      788.89     33.05 o
   1   1   2    10850.40     5120.79   2336.90 o
   3   1   2     1613.83     1742.27     57.30 o
   4   1   2   133713.20   106376.64   2779.21 o
   6   1   2    44389.17    39639.60   1855.34 o
   7   1   2      130.38       88.47     28.65 o
   8   1   2     2703.31     2581.89    106.26 o
   9   1   2     1682.59     1431.29     95.10 o
  10   1   2    41237.84    42654.92   1462.67 o
  11   1   2      215.95      157.68    186.78 o
  12   1   2     7128.07     7875.18    537.32 o
  13   1   2      376.55      734.96    246.29 o
  14   1   2     1392.41      328.39    261.93 o
  15   1   2       18.07       10.86    165.93 o
 -15   2   2      104.83       16.07    291.46 o
 -14   2   2      377.18      391.37    314.92 o
 -13   2   2     4451.44     5466.15    402.23 o
 -12   2   2       38.08     -111.63    199.38 o
 -11   2   2      500.24      262.80    222.40 o
 -10   2   2       79.76      -67.29     97.46 o
  -9   2   2     8124.65     8209.02    257.15 o
  -8   2   2      338.11      207.10     72.61 o
  -7   2   2   158246.86   143435.20   5454.42 o
  -6   2   2     1439.33     1354.08    125.59 o
  -5   2   2     5474.29     5215.32    229.85 o
  -4   2   2     1064.62     1041.31     40.11 o
  -3   2   2    81151.90    71784.77   5219.84 o
  -2   2   2     9865.50     9260.11    375.73 o
   2   2   2     7973.94     7583.94    269.53 o
   4   2   2     2068.92     1820.70     93.28 o
   5   2   2     3172.24     3136.41    103.41 o
   6   2   2     1135.93     1083.74     69.02 o
   7   2   2      225.17      411.87     95.93 o
   8   2   2        1.02      -49.22     49.22 o
   9   2   2     5245.94     5294.77    159.68 o
  10   2   2     1610.34     1361.52    106.11 o
  11   2   2     2868.42     2699.19    241.08 o
  12   2   2      305.59      451.75    241.08 o
  13   2   2     7760.67     7695.79    717.58 o
  14   2   2      663.05      830.52    309.71 o
  15   2   2        8.81      116.41    227.18 o
 -15   3   2       17.89      -52.12    304.93 o
 -14   3   2      376.99      192.86    229.35 o
 -13   3   2     1078.16      976.91    225.44 o
 -12   3   2       10.23     -137.70    198.07 o
 -11   3   2      549.90      716.72    206.76 o
 -10   3   2     1162.47     1222.60    140.35 o
  -9   3   2      227.52      140.25    105.03 o
  -8   3   2     4883.05     4701.21    132.48 o
  -7   3   2     4652.73     4614.36    191.99 o
  -6   3   2    26540.04    24209.89    912.13 o
  -5   3   2      444.60      477.22     55.17 o
  -4   3   2    11171.13    10531.02    650.56 o
  -3   3   2     2939.74     2431.16    230.97 o
  -2   3   2    15473.25    14285.01   1213.39 o
  -1   3   2    37913.79    36911.55   2053.06 o
   0   3   2    39581.23    39506.80   5919.60 o
   1   3   2    26679.18    26901.29   1008.54 o
   2   3   2    30722.92    27406.68    548.80 o
   3   3   2    16990.55    15855.61    749.22 o
   4   3   2    17755.64    15274.65    493.89 o
   5   3   2     2639.01     2512.59    144.72 o
   6   3   2      235.66      268.01     27.91 o
   7   3   2       80.02      156.52     36.87 o
   8   3   2      942.91      946.35     63.20 o
   9   3   2      170.98      282.68     49.49 o
  10   3   2     7123.75     7389.59    220.19 o
  11   3   2        6.08     -165.93    165.93 o
  12   3   2     2780.49     2885.11    275.39 o
  13   3   2     1737.86     1757.04    244.55 o
  14   3   2      173.87      454.35    294.50 o
  15   3   2       19.87       67.33    227.61 o
 -15   4   2      140.14      377.90    240.21 o
 -14   4   2     1697.27     1943.82    302.76 o
 -13   4   2      370.69      527.76    185.48 o
 -12   4   2       80.10      247.59    205.46 o
 -11   4   2      110.48      133.79    119.89 o
 -10   4   2     6309.56     6733.22    362.70 o
  -9   4   2       80.53      -27.97     37.62 o
  -8   4   2      601.35      524.17     35.60 o
  -7   4   2     5850.32     5913.87    191.46 o
  -6   4   2     7870.95     7878.20    219.51 o
  -5   4   2     2147.91     1951.70    121.64 o
  -4   4   2     9087.28     9076.66    490.72 o
  -3   4   2    17690.96    16096.87   1096.45 o
  -2   4   2      701.11      834.28     76.14 o
  -1   4   2      221.95      239.85     21.52 o
   0   4   2      608.34      561.13     23.89 o
   1   4   2    25104.95    25198.60   1217.27 o
   2   4   2      331.24      394.23     23.12 o
   4   4   2     4207.38     3827.99    177.24 o
   5   4   2      970.41      998.01     60.88 o
   6   4   2    13927.40    13182.03    586.90 o
   7   4   2     3599.39     3705.18    143.08 o
   8   4   2      438.62      363.79     48.02 o
   9   4   2      952.49      908.29     96.68 o
  10   4   2       19.01       45.30     79.06 o
  11   4   2      132.00       22.68     68.66 o
  12   4   2      420.23      450.01    144.65 o
  13   4   2      177.31      144.65    176.36 o
  14   4   2     2539.08     1922.54    373.13 o
  15   4   2       17.93      -89.48    165.06 o
 -15   5   2       37.27     -331.43    331.43 o
 -14   5   2      422.15      603.34    303.63 o
 -13   5   2     5362.61     4680.37    479.55 o
 -12   5   2       15.53      207.20    115.11 o
 -11   5   2     7582.30     8083.68    512.13 o
 -10   5   2     1226.24     1310.94    189.82 o
  -9   5   2     5521.31     5353.81    154.64 o
  -8   5   2     2240.02     2320.98     64.60 o
  -7   5   2       51.92       56.13     32.75 o
  -6   5   2    52016.27    49529.50   2109.17 o
  -5   5   2      264.89      243.73     57.35 o
  -4   5   2    54197.78    51005.36   3908.55 o
  -3   5   2   110207.84    96973.18   8773.94 o
  -1   5   2    73466.53    67599.69   7175.41 o
   0   5   2   143482.94    96801.79   4335.91 o
   1   5   2    13125.95    14063.08    373.24 o
   2   5   2    10456.29    10274.95    501.49 o
   3   5   2     3981.33     3542.13    179.94 o
   4   5   2    45903.74    43690.72   1639.81 o
   5   5   2     3828.09     4009.54    163.01 o
   6   5   2    34269.30    33919.51   1703.84 o
   7   5   2    73143.09    74336.39   2593.25 o
   8   5   2      627.21      610.29     43.07 o
   9   5   2     2322.25     2467.55    153.48 o
  10   5   2     1015.87      845.30    108.42 o
  11   5   2      258.28      408.05     80.96 o
  12   5   2        4.24     -127.27    127.27 o
  13   5   2     3230.02     3479.33    379.64 o
  14   5   2       39.86      307.10    261.93 o
  15   5   2        4.44       86.01    183.31 o
 -15   6   2       18.05     -250.20    313.62 o
 -14   6   2     3017.51     3298.63    449.58 o
 -13   6   2      415.83      756.68    292.33 o
 -12   6   2      223.43      358.79    179.40 o
 -11   6   2       86.22      276.26    155.51 o
 -10   6   2    38215.12    38612.58   1693.40 o
  -9   6   2    10500.73    10047.05    396.43 o
  -8   6   2      613.17      640.73     57.74 o
  -7   6   2    84416.52    83752.30   2394.94 o
  -6   6   2     4305.12     4542.68    517.85 o
  -5   6   2     6175.54     6359.79    394.55 o
  -4   6   2   213111.61   176174.08  16634.75 o
  -3   6   2   103037.34    97823.41   8795.08 o
  -2   6   2    26463.14    24677.61   1971.07 o
  -1   6   2      516.19      408.63     49.68 o
   1   6   2    55771.24    53538.82   2322.79 o
   2   6   2     3530.60     3747.85    150.28 o
   4   6   2    51002.27    48334.83   2583.28 o
   5   6   2      678.52      884.34     47.59 o
   6   6   2   101045.32    94079.21   4706.30 o
   7   6   2      441.51      582.74    111.35 o
   8   6   2     8421.41     8434.24    439.98 o
   9   6   2      757.74      718.28     57.08 o
  10   6   2     8026.68     8529.69    326.61 o
  11   6   2      889.22      912.66    116.12 o
  12   6   2      536.82      344.89    140.74 o
  13   6   2      846.37      558.17    265.40 o
  14   6   2     3374.17     3240.86    433.94 o
 -15   7   2       20.90     -214.58    360.53 o
 -14   7   2     1409.75     1347.86    337.94 o
 -13   7   2     6773.36     8091.50    570.33 o
 -12   7   2      142.35      191.12    211.97 o
 -11   7   2    14243.82    15137.90    772.75 o
 -10   7   2     5213.74     4875.23    253.05 o
  -9   7   2    27405.10    26596.38    581.55 o
  -8   7   2       58.04      173.17     60.98 o
  -7   7   2     4643.56     4799.00    138.11 o
  -6   7   2   100010.27    95353.30   5815.99 o
  -5   7   2     9576.04     9670.72    713.03 o
  -4   7   2   168497.17   133513.27   5431.40 o
  -2   7   2      544.76      518.33     38.72 o
  -1   7   2   182244.95   154616.25  22345.89 o
   0   7   2    28033.32    24497.04   1670.82 o
   1   7   2    99388.77    98004.12   3612.94 o
   2   7   2       77.89      133.97     46.32 o
   3   7   2     8240.42     7491.27    354.16 o
   4   7   2   110649.70   109886.44   5917.11 o
   5   7   2     1509.60     1756.93    141.44 o
   6   7   2    34363.68    35533.30   1088.61 o
   7   7   2   106512.13   103073.60   4783.34 o
   8   7   2      267.14      205.83     48.26 o
   9   7   2    19808.90    19981.90    745.48 o
  10   7   2     8243.14     8168.29    462.82 o
  11   7   2     1524.60     1409.26    143.83 o
  12   7   2      564.31      373.13    142.91 o
  13   7   2     2996.20     3062.76    379.64 o
  14   7   2      128.61      152.46    260.62 o
 -15   8   2       95.54       62.98    333.60 o
 -14   8   2     1455.64     1337.00    368.35 o
 -13   8   2     1319.93      911.31    264.53 o
 -12   8   2      933.27      873.96    198.51 o
 -11   8   2      131.37       43.44    194.60 o
 -10   8   2    40734.91    40716.82   1202.18 o
  -9   8   2    12920.85    13660.50    424.15 o
  -8   8   2       30.56       -2.23     41.05 o
  -7   8   2    36675.54    36220.48   1789.92 o
  -6   8   2     3154.70     2680.87    126.26 o
  -5   8   2      341.10      525.61     58.56 o
  -3   8   2    30712.10    30645.92   2121.06 o
  -2   8   2    21538.40    19349.02   1285.24 o
  -1   8   2      453.23      518.47     31.22 o
   1   8   2    30765.43    30027.05    774.76 o
   2   8   2     1030.11      989.51     67.98 o
   3   8   2    85814.77    86251.88   3661.96 o
   4   8   2    92383.13    95700.31   6093.54 o
   5   8   2     5693.90     5499.20    159.31 o
   6   8   2   141053.02   132145.17   5064.01 o
   7   8   2     1061.96      891.93     66.53 o
   8   8   2       53.35      137.73     54.11 o
   9   8   2     2130.99     2015.31    122.04 o
  10   8   2     9589.91     9559.36    309.64 o
  11   8   2      825.13      732.80    106.45 o
  12   8   2      317.11      314.05    144.65 o
  13   8   2     2459.91     2617.97    415.70 o
  14   8   2     1380.94     1008.18    298.85 o
 -14   9   2     1196.55     1887.79    272.79 o
 -13   9   2     2607.14     3317.74    360.96 o
 -12   9   2       92.21      -80.36    381.38 o
 -11   9   2     2617.91     2614.20    218.21 o
 -10   9   2     3851.38     3567.62    375.67 o
  -9   9   2    18911.19    20932.16    659.81 o
  -8   9   2      312.92      267.74     53.29 o
  -7   9   2     2179.58     2067.86    171.24 o
  -6   9   2    14634.94    14670.99    840.78 o
  -5   9   2      441.87      572.55     57.24 o
  -4   9   2    14830.79    14630.10    937.10 o
  -2   9   2    10378.69     9854.85    734.75 o
  -1   9   2    53190.47    50359.07   2070.05 o
   0   9   2     6395.29     5600.97    290.55 o
   1   9   2    30860.74    30616.92    860.87 o
   2   9   2     2396.74     2291.79     81.04 o
   3   9   2     1259.56     1397.81    177.63 o
   4   9   2      195.99      199.61   1969.58 o
   5   9   2     2664.40     2640.44    156.62 o
   6   9   2     2132.56     2394.96    129.73 o
   7   9   2    38973.27    41242.46   2334.32 o
   8   9   2      462.46      357.15     65.24 o
   9   9   2    15674.10    16163.15    479.43 o
  10   9   2     7947.90     8136.07    278.24 o
  11   9   2       61.20      108.47    112.29 o
  12   9   2      618.05      564.69    235.86 o
  13   9   2     1681.89     2048.50    298.85 o
  14   9   2      105.76      312.31    328.82 o
 -14  10   2        7.55       52.12    367.91 o
 -13  10   2     1295.36     1528.56    301.45 o
 -12  10   2     1454.20     1621.51    206.76 o
 -11  10   2      375.20        1.74    212.41 o
 -10  10   2     5497.23     5501.22    229.30 o
  -9  10   2     2782.72     2947.02    167.65 o
  -8  10   2     2471.72     2354.38    222.70 o
  -7  10   2     3230.94     3044.83    131.58 o
  -6  10   2       57.36       39.25     66.51 o
  -5  10   2       51.58       77.01     49.29 o
  -4  10   2    29016.64    29292.32   1993.68 o
  -3  10   2    11041.59    10812.39    647.22 o
  -2  10   2    16498.92    16024.09    751.37 o
  -1  10   2     2515.24     2677.95     76.32 o
   0  10   2    20596.00    18703.59    574.41 o
   1  10   2     2325.40     2257.94     56.17 o
   2  10   2       12.27       16.24     16.13 o
   3  10   2     8905.30    10131.25    610.39 o
   4  10   2     6152.98     6985.78    399.23 o
   5  10   2      154.77      182.38     48.00 o
   6  10   2    19376.79    19847.92    758.66 o
   7  10   2     7398.19     7632.69    315.24 o
   8  10   2     2498.36     2310.88    101.39 o
   9  10   2     2919.81     3136.83    342.07 o
  10  10   2     1082.34     1366.29    117.47 o
  11  10   2     2145.61     2172.95    404.46 o
  12  10   2      310.78      169.84    211.97 o
  13  10   2     1194.39      923.04    270.61 o
  14  10   2       25.46       42.13    193.30 o
 -14  11   2     1543.93     1702.31    329.69 o
 -13  11   2      502.65      326.65    324.91 o
 -12  11   2      317.59      548.18    284.08 o
 -11  11   2     2701.74     2677.04    293.20 o
 -10  11   2     1620.79     1401.30    112.50 o
  -9  11   2     2334.17     2674.44    158.54 o
  -8  11   2        3.23      -93.82    131.18 o
  -7  11   2       22.89      128.19     57.14 o
  -6  11   2       92.21       98.43     74.90 o
  -5  11   2       32.57       65.40     52.83 o
  -4  11   2      448.98      469.34    149.84 o
  -3  11   2      302.09      310.95     54.04 o
  -2  11   2     2430.27     2397.16    126.89 o
  -1  11   2     8729.03     9720.92    434.16 o
   0  11   2    10767.47    11454.76    360.00 o
   1  11   2      647.41      699.18     41.44 o
   2  11   2      360.15      344.05     32.62 o
   3  11   2      221.82      195.44     43.01 o
   4  11   2      275.13      287.13     49.94 o
   5  11   2      160.90      142.25    106.74 o
   6  11   2     3733.00     3613.09    321.99 o
   7  11   2     6992.06     7349.01    286.84 o
   8  11   2       63.13        7.81     67.56 o
   9  11   2      347.22      504.45    103.65 o
  10  11   2     7826.94     7426.38    441.11 o
  11  11   2       72.03      -80.41     89.97 o
  12  11   2       61.27        3.91    200.68 o
  13  11   2       95.20      362.70    284.08 o
  14  11   2      170.08      119.45    285.38 o
 -14  12   2      844.06      568.59    380.51 o
 -13  12   2     1750.30     2209.66    294.50 o
 -12  12   2       24.58      292.33    186.78 o
 -11  12   2      705.06      572.07    223.70 o
 -10  12   2    12143.96    12803.88    433.97 o
  -9  12   2       70.00      171.73    102.01 o
  -8  12   2     2672.80     2190.98    226.74 o
  -7  12   2     9092.36     9246.54    636.73 o
  -6  12   2     2678.29     2622.17    103.74 o
  -5  12   2     1513.20     1373.10     88.34 o
  -4  12   2    39249.11    40486.15   2110.51 o
  -3  12   2     1713.63     2044.65    173.94 o
  -2  12   2     3800.92     3345.68    206.13 o
  -1  12   2    16169.98    16652.55    540.19 o
   0  12   2   103513.41   108942.61   2615.47 o
   1  12   2     4361.43     4623.92    189.69 o
   2  12   2      885.44      960.91     44.52 o
   3  12   2     2041.91     2143.80    177.26 o
   4  12   2     8558.15     8156.88    504.59 o
   5  12   2     6972.94     7784.62    304.54 o
   6  12   2    17263.95    17897.13   1236.29 o
   7  12   2     1253.15     1312.04    139.56 o
   8  12   2     6705.76     6809.27    290.51 o
   9  12   2     5034.59     4794.33    227.52 o
  10  12   2     5663.34     6291.24    280.23 o
  11  12   2     3329.44     3097.86    438.07 o
  12  12   2      366.81      254.11    156.37 o
  13  12   2     1117.32     1007.75    326.65 o
  14  12   2      716.33      519.08    247.16 o
 -14  13   2     1235.35     1213.20    401.36 o
 -13  13   2     5972.04     6996.01    736.26 o
 -12  13   2      397.91      511.69    275.39 o
 -11  13   2    11950.26    12228.47    725.40 o
 -10  13   2     1811.17     1734.48    165.09 o
  -9  13   2     5451.56     5320.52    225.54 o
  -8  13   2     3886.27     3395.06    249.33 o
  -7  13   2     1128.69      860.83    166.50 o
  -6  13   2     4416.21     4302.35    576.13 o
  -5  13   2     2321.90     2354.70    170.68 o
  -4  13   2     3015.01     3300.33    170.48 o
  -3  13   2   245804.23   252767.36   8961.99 o
  -2  13   2     7331.91     7598.87    283.07 o
  -1  13   2   109743.83   115146.74   3096.70 o
   0  13   2    24763.46    25662.02    754.34 o
   1  13   2    31856.49    33713.48    625.42 o
   2  13   2     2915.68     2892.51     74.82 o
   3  13   2      540.74      518.79     62.45 o
   4  13   2    14228.11    15036.48    799.97 o
   5  13   2      104.98       29.52     55.80 o
   6  13   2     1285.18     1655.91    166.59 o
   7  13   2    52664.07    55195.08   1446.98 o
   8  13   2      984.95     1003.82    163.32 o
   9  13   2     7076.36     7235.81    335.02 o
  10  13   2    10329.71    10396.99    504.09 o
  11  13   2      105.14       92.96    209.80 o
  12  13   2       15.58     -193.73    239.34 o
  13  13   2      599.57      686.74    347.50 o
 -14  14   2      682.47      682.83    387.03 o
 -13  14   2     1621.01     1555.92    375.30 o
 -12  14   2     3484.07     3111.41    405.27 o
 -11  14   2     1286.52     1320.93    351.84 o
 -10  14   2    36206.81    36888.25   1867.15 o
  -9  14   2      285.15       63.59    101.98 o
  -8  14   2     3035.71     3093.61    250.20 o
  -7  14   2    22150.22    22523.12    927.39 o
  -6  14   2     3740.99     4011.67    462.31 o
  -5  14   2     2728.67     2991.59    211.51 o
  -4  14   2    82283.47    86047.66   5322.08 o
  -3  14   2     7716.17     8605.29    771.01 o
  -2  14   2    47895.59    51873.48   2190.49 o
  -1  14   2    39996.26    42952.04   1117.46 o
   0  14   2   264551.34   265719.06   9669.58 o
   1  14   2    11465.13    11996.07    231.67 o
   2  14   2    13417.30    13987.53    297.04 o
   3  14   2    55265.30    60748.77   2038.76 o
   4  14   2    27225.44    29287.83   1224.65 o
   5  14   2     6871.41     7697.60    268.16 o
   6  14   2    44542.25    47019.54   2667.26 o
   7  14   2      310.85      364.37    100.58 o
   8  14   2     3508.64     3527.23    177.95 o
   9  14   2     6330.76     6247.12    280.01 o
  10  14   2     7616.03     8889.88    721.49 o
  11  14   2     3811.97     3110.98    376.17 o
  12  14   2      219.66       53.86    274.52 o
  13  14   2     2304.22     2328.24    365.31 o
 -13  15   2     5951.78     5807.13    641.57 o
 -12  15   2     1974.76     2023.31    337.07 o
 -11  15   2     2623.57     2226.60    272.35 o
 -10  15   2     2494.33     2148.70    158.89 o
  -9  15   2     8819.70     8653.59    366.09 o
  -8  15   2     5821.55     4857.59    376.17 o
  -7  15   2     1810.01     1691.01    174.62 o
  -6  15   2    12330.24    12311.94    413.68 o
  -5  15   2     1946.31     1835.19    117.27 o
  -4  15   2     6668.87     7106.10    340.47 o
  -2  15   2    14578.06    16303.15    591.40 o
  -1  15   2    84672.46    90182.27   2214.86 o
   0  15   2    68204.77    71649.02   2930.74 o
   1  15   2    14506.79    15193.52    314.37 o
   2  15   2    22831.83    24806.27    481.25 o
   3  15   2      853.44      750.52     62.60 o
   4  15   2    36378.46    39271.14   1422.48 o
   5  15   2       52.05      -40.02     69.24 o
   6  15   2     2648.62     2424.51    292.06 o
   7  15   2    42113.52    45345.95   1626.73 o
   8  15   2     1634.12     1607.30    146.40 o
   9  15   2    12170.15    12549.36   1245.35 o
  10  15   2     8824.17     8187.93    565.12 o
  11  15   2      738.23      951.71    249.76 o
  12  15   2      391.75      309.71    287.12 o
  13  15   2     2243.79     1403.46    309.27 o
 -13  16   2     1303.46     1030.33    274.09 o
 -12  16   2     5569.92     5688.98    664.16 o
 -11  16   2      477.14      440.02    257.58 o
 -10  16   2    14701.41    14662.26    820.53 o
  -9  16   2      439.19      737.57    135.52 o
  -8  16   2       70.07        5.65     95.56 o
  -7  16   2    21314.42    24008.67    989.50 o
  -6  16   2     2377.38     2104.68    216.10 o
  -5  16   2     7029.57     7142.36    511.92 o
  -4  16   2     6636.60     7266.18    252.11 o
  -3  16   2    11440.00    11780.79    408.73 o
  -2  16   2    18713.12    20708.48    643.08 o
  -1  16   2    26343.25    27932.07    811.47 o
   0  16   2    87200.77    94845.10   1756.38 o
   1  16   2    13288.46    13625.15    305.57 o
   2  16   2     3946.49     4175.28    107.08 o
   3  16   2    62379.27    68027.34   1391.15 o
   4  16   2     8956.16     9846.53    261.52 o
   5  16   2      469.04      384.96     97.71 o
   6  16   2    21044.54    21678.69    924.35 o
   7  16   2     1347.58     1280.97    209.37 o
   8  16   2       77.44      102.11     96.54 o
   9  16   2     4155.18     3899.37    313.62 o
  10  16   2      723.61      519.08    225.87 o
  11  16   2       74.59      201.55    155.94 o
  12  16   2       31.38      103.38    287.55 o
  13  16   2     1500.57     1545.93    350.97 o
 -13  17   2     1693.80      782.31    257.58 o
 -12  17   2     1144.15     1419.97    333.60 o
 -11  17   2      177.80       75.58    234.56 o
 -10  17   2      511.45     1114.17    357.05 o
  -9  17   2     6070.21     5417.94    356.62 o
  -8  17   2       72.01      196.34    168.97 o
  -7  17   2      344.88      458.26    172.45 o
  -6  17   2     6810.69     8113.22    419.60 o
  -5  17   2     3214.39     3194.27    194.50 o
  -4  17   2      242.44      290.40     65.87 o
  -3  17   2     6289.54     6390.84    174.60 o
  -2  17   2     6357.39     6578.22    183.07 o
  -1  17   2     9909.37    10392.55    224.81 o
   0  17   2    23507.37    25062.60    443.11 o
   1  17   2      236.70      262.05     52.58 o
   2  17   2     5478.94     6026.31    318.90 o
   3  17   2     3657.46     3956.31    233.67 o
   4  17   2      963.82     1011.14     79.07 o
   5  17   2     2701.72     2303.80    395.06 o
   6  17   2     1990.46     1810.47    192.43 o
   7  17   2     8976.25    10146.96    509.52 o
   8  17   2      853.68      798.81    207.20 o
   9  17   2     2131.64     2698.33    239.34 o
  10  17   2      585.84      213.71    183.31 o
  11  17   2     1106.51      572.94    258.02 o
  12  17   2     1658.34     1648.45    368.78 o
  13  17   2     2758.43     2842.97    466.52 o
 -13  18   2      352.14      -49.52    256.28 o
 -12  18   2     1630.83     2024.61    350.97 o
 -11  18   2       10.51      -79.49    278.00 o
 -10  18   2      761.73      790.99    256.71 o
  -9  18   2       49.45        2.17    151.16 o
  -8  18   2      705.79      886.99   1474.70 o
  -7  18   2      642.13      631.58    194.60 o
  -6  18   2      299.20      206.33    148.56 o
  -5  18   2     4306.09     4264.52    225.95 o
  -4  18   2      625.60      390.01    164.41 o
  -3  18   2      862.77      901.81     95.55 o
  -2  18   2      137.88       96.79     84.77 o
  -1  18   2      247.01      166.51     44.16 o
   0  18   2      633.73      726.74     46.89 o
   1  18   2      296.94      345.20     58.44 o
   2  18   2     1950.04     2039.97    106.44 o
   3  18   2     5330.15     5400.16    169.15 o
   4  18   2      212.71      266.26     84.06 o
   5  18   2     2778.02     2476.89    233.41 o
   6  18   2     3525.13     4128.72    317.09 o
   7  18   2      193.62      237.17    166.80 o
   8  18   2       16.14     -175.05    179.40 o
   9  18   2      234.17      109.03    201.55 o
  10  18   2     1668.20     1433.00    208.50 o
  11  18   2     4174.18     4355.89    413.96 o
  12  18   2     1176.54     1245.35    410.48 o
 -12  19   2      232.81       64.29    386.16 o
 -11  19   2      318.10      134.22    291.03 o
 -10  19   2     1388.67     1463.84    342.72 o
  -9  19   2      462.41      442.19    179.40 o
  -8  19   2     7297.47     6710.63    554.69 o
  -7  19   2      553.09      410.48    211.97 o
  -6  19   2     4106.87     4295.95    296.24 o
  -5  19   2     1455.01     1510.51    124.97 o
  -4  19   2    10762.74    11154.40    463.26 o
  -3  19   2     3825.19     3312.17    218.62 o
  -2  19   2      240.53      146.68     94.69 o
  -1  19   2     4655.53     5075.60    130.34 o
   0  19   2    12041.54    13692.85    277.09 o
   1  19   2      317.35      379.43     39.42 o
   2  19   2     5042.41     5345.38    164.27 o
   3  19   2     6078.05     5638.55    201.42 o
   4  19   2    34625.32    35660.90   1211.02 o
   5  19   2     1103.23     1072.90    175.49 o
   6  19   2        0.11      -87.74    152.46 o
   7  19   2       35.67     -140.74    175.92 o
   8  19   2      414.37      297.55    314.92 o
   9  19   2     2133.87     2214.00    284.08 o
  10  19   2     4467.76     4186.49    430.46 o
  11  19   2      150.47        1.74    251.50 o
  12  19   2      674.04      362.70    380.51 o
 -12  20   2       57.71     -268.01    268.01 o
 -11  20   2       18.05      -62.55    278.87 o
 -10  20   2       10.85     -127.27    188.08 o
  -9  20   2     2220.64     2294.36    298.85 o
  -8  20   2     2741.47     2799.97    302.76 o
  -7  20   2    38037.14    41715.02   2673.57 o
  -6  20   2     1489.47     1388.26    242.38 o
  -5  20   2     1022.05      707.16    178.96 o
  -4  20   2      105.81       60.82     71.88 o
  -3  20   2    11542.27    11510.50    381.90 o
  -2  20   2      552.40      380.69    182.87 o
  -1  20   2    10775.17    11636.03    364.96 o
   0  20   2     9976.40    10482.03    232.53 o
   1  20   2    21342.63    23594.50    485.56 o
   2  20   2    13240.83    13876.19    272.65 o
   3  20   2    62343.75    66895.38   2739.59 o
   4  20   2      598.47      398.02    124.90 o
   5  20   2     2647.06     2600.59    210.24 o
   6  20   2       60.16       16.07    120.32 o
   7  20   2      455.61      252.37    131.18 o
   8  20   2     1977.37     2258.74    288.86 o
   9  20   2     1610.40     1612.39    237.17 o
  10  20   2      554.74      324.48    182.00 o
  11  20   2     5248.37     4685.15    526.46 o
  12  20   2     2064.81     2247.01    516.90 o
 -11  21   2      114.35      -45.61    311.45 o
 -10  21   2     2865.52     2671.39    386.16 o
  -9  21   2      363.59      503.44    227.18 o
  -8  21   2     4096.32     4222.54    376.17 o
  -7  21   2     1212.53      937.38    233.26 o
  -6  21   2    42576.33    48387.86   2113.66 o
  -5  21   2     7172.56     8994.13    457.39 o
  -4  21   2    16489.71    16895.22    720.25 o
  -3  21   2     2610.58     2203.31    160.28 o
  -2  21   2      236.41      309.63     89.48 o
  -1  21   2     2281.73     2586.55    277.49 o
   0  21   2    45224.41    50016.99   1005.01 o
   1  21   2     5786.65     6305.34    188.84 o
   2  21   2    11930.03    12914.39    560.94 o
   3  21   2     3752.89     3471.17    200.81 o
   4  21   2    42416.82    48131.14   1659.31 o
   5  21   2     2799.24     3467.60    287.99 o
   6  21   2     3994.53     4542.24    357.92 o
   7  21   2      727.01      750.16    250.20 o
   8  21   2      149.57       32.14    192.86 o
   9  21   2     3939.62     3617.46    309.27 o
  10  21   2     8698.33     8599.72    645.04 o
  11  21   2     1666.44     1538.12    294.07 o
 -11  22   2      257.30      307.97    236.73 o
 -10  22   2        2.43       49.08    287.99 o
  -9  22   2     6201.24     7384.78    486.50 o
  -8  22   2     1621.04      801.85    251.94 o
  -7  22   2    39222.71    43078.95   2602.76 o
  -6  22   2     3761.12     4375.44    368.35 o
  -5  22   2     1454.08     1260.12    221.10 o
  -4  22   2     2462.49     2879.46    338.38 o
  -3  22   2     6601.89     6057.19    316.56 o
  -2  22   2       79.14       99.51     84.65 o
  -1  22   2     4331.40     4411.13    137.96 o
   0  22   2      383.55      436.73     75.23 o
   1  22   2    18932.72    21233.82    594.30 o
   2  22   2    15121.15    17272.45    563.91 o
   3  22   2    70565.07    78367.13   4833.49 o
   4  22   2     1382.68      964.31    228.91 o
   5  22   2       82.72      154.64    211.97 o
   6  22   2     1084.46      821.83    188.95 o
   7  22   2       46.74      236.73    181.57 o
   8  22   2     4063.50     3549.26    330.12 o
   9  22   2     5309.50     5594.29    488.67 o
  10  22   2      818.47      538.62    302.32 o
  11  22   2     1228.29      644.61    349.24 o
 -11  23   2        2.92      145.51    358.36 o
 -10  23   2      355.49      266.27    231.52 o
  -9  23   2      491.38      902.19    332.30 o
  -8  23   2      579.08     1027.73    363.57 o
  -7  23   2      251.12      239.34    217.19 o
  -6  23   2    31182.90    33804.65   1649.31 o
  -5  23   2     6461.46     6890.46    388.76 o
  -4  23   2     5863.34     6670.67    418.74 o
  -3  23   2      445.24      540.43    122.09 o
  -2  23   2       97.94      332.95    880.54 o
  -1  23   2       98.62       24.09     66.61 o
   0  23   2    18272.18    20078.60    719.82 o
   1  23   2     7670.44     7933.41    369.09 o
   2  23   2     6858.11     7135.55    431.47 o
   3  23   2     1125.72     1197.04    309.27 o
   4  23   2    19415.71    22505.30    978.64 o
   5  23   2     2136.85     2201.40    249.33 o
   6  23   2     2400.34     2223.56    238.47 o
   7  23   2     1336.38     1401.72    279.30 o
   8  23   2      112.46      121.19    230.22 o
   9  23   2      289.23      271.92    402.66 o
  10  23   2     4840.57     4526.17    503.87 o
 -10  24   2       90.87       95.13    348.37 o
  -9  24   2     1700.75     1606.31    299.72 o
  -8  24   2     1242.49      755.37    199.81 o
  -7  24   2     1919.28     2173.60    355.75 o
  -6  24   2     1260.01     1354.81    205.46 o
  -5  24   2     3613.13     3666.54    356.19 o
  -4  24   2     1794.24     1672.34    227.61 o
  -3  24   2     2604.02     2309.54    405.70 o
  -2  24   2       81.77       30.38    125.21 o
  -1  24   2     1985.31     2033.75    225.09 o
   0  24   2     1305.29     1332.83    122.40 o
   1  24   2     3999.14     3900.75    286.18 o
   2  24   2     1375.72     1175.45    187.57 o
   3  24   2    11813.90    13014.34    438.66 o
   4  24   2      714.60      857.02    245.42 o
   5  24   2      624.24      327.08    177.22 o
   6  24   2      836.55      737.13    229.78 o
   7  24   2     1102.41      966.48    232.82 o
   8  24   2       44.83      -79.06    254.11 o
   9  24   2     3540.08     3434.15    401.80 o
  10  24   2     1375.76     1328.31    295.81 o
 -10  25   2      323.38      275.83    297.11 o
  -9  25   2      220.27     -277.56    277.56 o
  -8  25   2     2594.13     2385.14    355.75 o
  -7  25   2      367.48       49.95    182.87 o
  -6  25   2     2370.04     1439.51    191.99 o
  -5  25   2       65.91     8944.18   7265.76 o
  -4  25   2      545.92      606.38    182.00 o
  -3  25   2       21.15      103.38    134.84 o
  -2  25   2       82.73       46.68     77.69 o
  -1  25   2       30.14        0.95     97.11 o
   0  25   2       19.84      227.22   1085.72 o
   1  25   2       23.99      -32.62    120.02 o
   2  25   2      480.13      420.02    136.61 o
   3  25   2      939.05      853.94    148.11 o
   4  25   2       55.82      191.48    115.81 o
   5  25   2      383.11      357.49    208.06 o
   6  25   2     1226.73     1704.05    327.52 o
   7  25   2      399.74     -220.66    252.37 o
   8  25   2      145.85       10.86    167.23 o
   9  25   2     1072.32     1134.58    260.19 o
  -9  26   2       34.74     -342.29    342.29 o
  -8  26   2      112.25       67.33    317.96 o
  -7  26   2     4778.51     4341.56    438.72 o
  -6  26   2        1.12     -135.09    156.37 o
  -5  26   2     2256.34     2173.17    269.31 o
  -4  26   2     2082.82     1986.82    281.04 o
  -3  26   2      163.29      228.56    172.88 o
  -2  26   2       90.67       87.10    206.76 o
  -1  26   2       92.11       59.53    120.30 o
   0  26   2     1107.71      924.80    149.21 o
   1  26   2     3894.76     4262.15    254.67 o
   2  26   2     1142.13     1525.24    249.33 o
   3  26   2     1473.07     1320.49    290.38 o
   4  26   2      892.11      768.22    142.34 o
   5  26   2      228.13      416.56    251.94 o
   6  26   2     1045.89      975.17    298.41 o
   7  26   2     1657.49     1271.84    347.50 o
   8  26   2     3613.35     3829.43    446.54 o
   9  26   2     1593.53     1484.25    385.29 o
  -8  27   2      558.28      818.79    344.46 o
  -7  27   2        9.12     -211.97    211.97 o
  -6  27   2     3669.60     3715.63    378.34 o
  -5  27   2     2183.88     1944.25    385.29 o
  -4  27   2     3588.03     3671.66    229.88 o
  -3  27   2     4754.55     5040.65    302.96 o
  -2  27   2     1658.99     1373.15    212.19 o
  -1  27   2     3896.65     4623.64    285.62 o
   0  27   2     6373.48     7068.41    358.30 o
   1  27   2     5616.07     6217.21    322.58 o
   2  27   2        9.57       18.60    122.62 o
   3  27   2     1560.25     1740.55    214.73 o
   4  27   2     1979.33     2074.11    208.35 o
   5  27   2      521.40      632.85    179.91 o
   6  27   2     6095.39     7609.78    591.62 o
   7  27   2    10548.28    11208.56    807.93 o
   8  27   2     1393.62     1813.94    442.63 o
  -8  28   2      180.62      -65.59    371.39 o
  -7  28   2     3461.03     2989.79    318.40 o
  -6  28   2      573.76      624.19    327.95 o
  -5  28   2      328.46       86.87    260.19 o
  -4  28   2    11441.88    11909.00    797.29 o
  -3  28   2      382.82      389.06    180.52 o
  -2  28   2      363.01      529.17    202.64 o
  -1  28   2     1296.60     2127.33    213.65 o
   0  28   2    14529.13    16233.21    696.15 o
   1  28   2     5125.41     5279.76    316.83 o
   2  28   2     4375.09     4931.19    252.68 o
   3  28   2     5881.96     6321.74    352.75 o
   4  28   2     1088.97     1376.49    209.29 o
   5  28   2     4473.80     5310.30    337.50 o
   6  28   2     8035.76     8362.55    652.43 o
   7  28   2      150.33      -65.16    330.56 o
   8  28   2     4374.22     3399.84    491.71 o
  -7  29   2       44.87     -170.71    231.52 o
  -6  29   2     1906.12     2167.09    390.94 o
  -5  29   2     2011.30     1973.88    246.18 o
  -4  29   2     2990.13     3266.87    283.89 o
  -3  29   2    14334.41    15769.64    743.63 o
  -2  29   2     3410.57     3551.70    489.97 o
  -1  29   2     4833.32     5966.76    311.70 o
   0  29   2     2108.16     2313.17    222.12 o
   1  29   2     8383.85     9763.12    439.72 o
   2  29   2      398.94      389.63    207.72 o
   3  29   2     1704.35     1800.64    387.24 o
   4  29   2      238.23       53.33    314.70 o
   5  29   2     1303.75     1115.34    387.46 o
   6  29   2     1941.35     2203.90    659.38 o
   7  29   2     8331.14     8390.79    714.54 o
  -6  30   2      251.19      314.96    212.63 o
  -5  30   2       49.29       19.26    217.85 o
  -4  30   2     5310.29     5547.88    348.74 o
  -3  30   2      136.62      280.27    307.97 o
  -2  30   2     3548.67     3755.62    500.83 o
  -1  30   2     1535.22     2065.07    274.52 o
   0  30   2     6925.11     7987.70    565.55 o
   1  30   2     1313.88     1443.77    202.75 o
   2  30   2     1245.08     1519.39    237.03 o
   3  30   2      918.37      807.35    211.59 o
   4  30   2      433.77      580.67    236.30 o
   5  30   2     3404.66     3940.92    345.96 o
   6  30   2     4821.42     4707.74    456.09 o
  -5  31   2       26.40      -71.67    362.27 o
  -4  31   2       78.58      124.62    257.66 o
  -3  31   2     4372.75     4104.31    308.65 o
  -2  31   2     1142.20     1494.65    238.91 o
  -1  31   2      232.01      193.20    167.35 o
   0  31   2      498.24      542.18    193.30 o
   1  31   2     1126.15      807.71    203.22 o
   2  31   2       41.48       77.94    160.94 o
   3  31   2      325.36      464.18    267.30 o
   4  31   2      898.40      939.47    264.21 o
   5  31   2     1118.91      853.11    330.56 o
  -3  32   2        2.13       62.17    180.88 o
  -2  32   2      668.93      508.68    344.89 o
  -1  32   2      104.90      267.34    188.43 o
   0  32   2      120.83      195.43    135.31 o
   1  32   2      173.35       70.63    203.27 o
   2  32   2       72.79       30.41    175.70 o
   3  32   2      114.01      249.76    363.57 o
   0  33   2      214.25      186.35    274.09 o
   2 -31   3      750.61      886.56    307.54 o
   3 -31   3      302.19      638.96    314.49 o
  -6 -30   3      710.71      537.75    251.94 o
   1 -30   3     4295.93     3696.08    374.43 o
   2 -30   3     2110.57     1692.75    271.05 o
   3 -30   3      871.18      996.02    278.00 o
   4 -30   3      420.38      726.71    308.40 o
   5 -30   3      900.41      662.42    324.91 o
  -6 -29   3      228.68      176.36    353.58 o
  -5 -29   3     2360.96     2365.60    338.38 o
   0 -29   3     2876.56     2320.86    258.45 o
   1 -29   3      578.09      236.73    178.09 o
   2 -29   3     4244.81     3905.88    382.25 o
   3 -29   3      341.10      326.65    210.24 o
   4 -29   3      197.06       45.61    239.77 o
   5 -29   3     2471.76     1582.42    312.75 o
   6 -29   3      598.88      544.27    412.22 o
  -7 -28   3      935.25     1102.44    388.33 o
  -6 -28   3     2091.10     2549.34    469.12 o
  -5 -28   3     1777.84     1908.20    331.43 o
  -1 -28   3     1714.30     1776.59    219.36 o
   0 -28   3     3072.58     3001.95    286.69 o
   1 -28   3     5914.85     6080.79    431.77 o
   2 -28   3     3402.72     2767.83    294.50 o
   3 -28   3     1417.59     1387.82    307.54 o
   4 -28   3     1889.29     2032.87    489.10 o
   5 -28   3     3203.64     2326.94    374.00 o
   6 -28   3     1831.37     1483.07    281.26 o
   7 -28   3     2171.68     2408.08    484.76 o
  -8 -27   3      619.89      668.93    345.33 o
  -7 -27   3      806.57      669.80    303.19 o
  -6 -27   3      111.47      191.99    218.92 o
  -5 -27   3     2839.85     3977.99    268.44 o
  -4 -27   3     1617.99     1686.24    353.58 o
  -2 -27   3     6294.44     5212.91    359.66 o
  -1 -27   3     5770.23     4497.93    377.47 o
   0 -27   3     2100.92     1957.72    246.72 o
   1 -27   3      916.80      651.56    240.64 o
   2 -27   3     2866.14     2221.38    357.05 o
   3 -27   3       10.62       13.03    199.81 o
   4 -27   3     1120.21      956.06    230.22 o
   5 -27   3     1909.98     5621.22   4290.74 o
   6 -27   3      695.82      395.59    198.32 o
   7 -27   3     1536.86     1702.44    331.86 o
   8 -27   3     1995.93     2224.42    326.65 o
  -9 -26   3      126.05      -19.55    210.24 o
  -8 -26   3      393.00       47.78    255.85 o
  -7 -26   3     1227.51     1059.87    293.64 o
  -6 -26   3      252.50      571.64    271.05 o
  -5 -26   3     1481.52     1147.61    274.09 o
  -4 -26   3     1247.37      991.67    206.76 o
  -3 -26   3       90.64      121.62     96.00 o
  -2 -26   3     2432.78     1974.66    247.16 o
  -1 -26   3      434.13      390.50    151.16 o
   0 -26   3     1068.61      853.98    316.66 o
   1 -26   3     1922.70     1479.47    209.37 o
   2 -26   3      817.63      585.97    185.04 o
   3 -26   3      137.48      109.03    183.74 o
   4 -26   3     1849.64     1890.39    316.22 o
   5 -26   3      567.89      399.16    183.31 o
   6 -26   3      983.12     1320.84    263.45 o
   7 -26   3     2761.55     2566.06    423.30 o
   8 -26   3      462.51      176.34    174.15 o
   9 -26   3       16.56      309.27    392.67 o
  -9 -25   3      156.65      104.25    316.22 o
  -8 -25   3      106.09      157.68    215.45 o
  -7 -25   3      283.12       15.64    182.87 o
  -6 -25   3      453.65      340.98    257.58 o
  -5 -25   3     1200.85     1537.68    270.18 o
  -4 -25   3     1580.52     1743.57    294.94 o
  -3 -25   3      676.23      635.92    125.10 o
  -2 -25   3      631.35      592.48    129.01 o
  -1 -25   3      164.85       89.48    122.06 o
   0 -25   3      116.47      147.25    117.28 o
   1 -25   3      234.43      295.37    178.53 o
   2 -25   3      129.07      108.16    163.32 o
   3 -25   3     1424.72      867.44    197.21 o
   4 -25   3      532.48      355.32    217.62 o
   5 -25   3      151.84       58.47    148.72 o
   6 -25   3     1389.92     1639.22    201.85 o
   7 -25   3     1666.05     1838.17    415.26 o
   8 -25   3      858.37      919.05    333.75 o
   9 -25   3       82.58      160.45    244.77 o
 -10 -24   3      118.68      438.72    235.00 o
  -9 -24   3       25.63     -167.67    305.80 o
  -8 -24   3      149.37      231.09    162.02 o
  -7 -24   3      448.94      612.47    182.44 o
  -6 -24   3     6349.37     7791.35    506.04 o
  -5 -24   3     2079.10     2016.36    276.26 o
  -4 -24   3      436.95      502.28     76.77 o
  -3 -24   3      785.43      792.41     95.38 o
  -2 -24   3      502.39      455.22    128.14 o
  -1 -24   3      131.34      132.05    127.27 o
   0 -24   3      354.09      289.29    139.00 o
   1 -24   3      134.84      203.72    146.38 o
   2 -24   3     1453.36      999.49    175.05 o
   3 -24   3     6571.84     5694.63    428.29 o
   4 -24   3     1157.91     1152.44    300.15 o
   5 -24   3     3020.82     3315.55    430.03 o
   6 -24   3     1128.79     1348.12    191.00 o
   7 -24   3      998.02      875.12    239.99 o
   8 -24   3      123.82       60.46    161.79 o
   9 -24   3      100.54     -231.27    231.27 o
  10 -24   3      288.93     -178.96    235.00 o
 -10 -23   3       64.29      116.85    206.33 o
  -9 -23   3      240.83      430.46    311.88 o
  -8 -23   3      462.68      596.39    210.67 o
  -7 -23   3     2192.86     2558.02    327.95 o
  -6 -23   3      601.66      631.14    238.47 o
  -5 -23   3    11133.71    10577.35   1138.93 o
  -4 -23   3     3451.32     3056.47    168.25 o
  -3 -23   3     6650.32     6782.10    558.17 o
  -2 -23   3      693.67      676.75    110.77 o
  -1 -23   3      504.90      588.58    138.13 o
   0 -23   3     1061.11      873.96    172.45 o
   1 -23   3     1241.25      820.10    155.94 o
   2 -23   3     8852.10     7405.19    563.38 o
   3 -23   3     1568.47      990.81    191.12 o
   4 -23   3      121.45       -5.67    119.97 o
   5 -23   3     5916.30     5424.90   1450.15 o
   6 -23   3     5817.46     5669.08    494.97 o
   7 -23   3      161.25      458.30    155.23 o
   8 -23   3       78.22      157.87    222.62 o
   9 -23   3      125.41      254.47    225.90 o
  10 -23   3      238.70      -25.77    163.67 o
 -11 -22   3       45.69     -214.58    308.40 o
 -10 -22   3      218.16      489.54    276.70 o
  -9 -22   3      476.52      614.20    251.07 o
  -8 -22   3      766.96      817.49    239.34 o
  -7 -22   3     4807.46     5480.92    346.63 o
  -6 -22   3    12009.26    12879.16    568.59 o
  -5 -22   3     8005.23     7949.21    794.03 o
  -4 -22   3      322.30      462.00     89.98 o
  -3 -22   3      417.18      369.27    184.61 o
  -2 -22   3     6036.08     5665.53    316.22 o
  -1 -22   3       66.37     -101.64    101.64 o
   0 -22   3      457.32      306.67    124.23 o
   1 -22   3     1078.01      983.42    139.00 o
   2 -22   3     7314.20     6315.79   1212.77 o
   3 -22   3    12290.13    11585.96   1072.90 o
   4 -22   3     9633.77     9764.60    997.97 o
   5 -22   3     8347.22     8474.77    786.43 o
   6 -22   3       43.08       -7.89    212.19 o
   7 -22   3      982.73      553.04    169.49 o
   8 -22   3        7.10      445.99    247.50 o
   9 -22   3      769.69      488.86    194.43 o
  10 -22   3      215.06      275.38    229.69 o
  11 -22   3      421.66      753.64    443.49 o
 -11 -21   3      186.63      -57.77    354.45 o
 -10 -21   3      533.35      413.96    216.75 o
  -9 -21   3      581.49      476.94    290.60 o
  -8 -21   3     2432.70     2701.37    268.44 o
  -7 -21   3     1428.94     1879.97    241.95 o
  -6 -21   3     1770.12     1586.33    220.66 o
  -5 -21   3    10561.85    10620.21    982.33 o
  -4 -21   3     8541.13     8973.88   1442.55 o
  -3 -21   3     4995.30     4805.52    233.26 o
  -2 -21   3     2579.47     2104.32    226.09 o
  -1 -21   3       57.93      -26.93    101.21 o
   0 -21   3     1563.81     1349.16    162.89 o
   1 -21   3     6560.19     5492.65    298.85 o
   2 -21   3    13962.61    12703.24    663.72 o
   3 -21   3      384.27      274.51     87.89 o
   4 -21   3     2436.45     2123.71    183.47 o
   5 -21   3     7380.76     7451.51   1788.53 o
   6 -21   3     2732.66     2640.79    194.15 o
   7 -21   3     2971.15     2946.86    305.58 o
   8 -21   3      104.44       23.19    144.69 o
   9 -21   3      932.22      388.47    608.34 o
  10 -21   3      297.22      233.37    214.89 o
  11 -21   3      652.22      638.96    361.83 o
 -12 -20   3      249.19      377.90    227.61 o
 -11 -20   3      416.29      546.01    332.73 o
 -10 -20   3       98.80      304.50    202.42 o
  -9 -20   3      457.92      759.72    263.23 o
  -8 -20   3     2351.42     2532.40    280.17 o
  -7 -20   3     8334.14    10021.86    560.78 o
  -6 -20   3     2713.99     3358.14    296.24 o
  -5 -20   3     6205.72     6749.39    557.74 o
  -4 -20   3     1384.52     1554.02    276.91 o
  -3 -20   3      861.46      818.11    109.03 o
  -2 -20   3     3606.32     3544.61    194.82 o
  -1 -20   3      284.41      376.17     82.53 o
   0 -20   3       31.58       65.16    101.21 o
   1 -20   3     3677.20     2882.93    230.22 o
   2 -20   3     4557.98     4583.07    272.35 o
   3 -20   3     3616.87     3493.52    501.92 o
   4 -20   3    15611.04    15216.65   2262.65 o
   5 -20   3     4542.21     4838.46    705.64 o
   6 -20   3      710.66      830.47    141.20 o
   7 -20   3     1984.90     2075.16    236.19 o
   8 -20   3      413.18      648.85    172.66 o
   9 -20   3      825.38      743.74    362.05 o
  10 -20   3     1119.79     1145.98    449.14 o
  11 -20   3      595.37      427.42    352.28 o
 -12 -19   3      962.51      305.80    291.46 o
 -11 -19   3       24.39     -161.59    264.97 o
 -10 -19   3      120.22      323.61    188.08 o
  -9 -19   3       53.21       66.89    205.46 o
  -8 -19   3     3197.94     3572.28    321.00 o
  -7 -19   3     4541.22     8339.53   1905.16 o
  -6 -19   3     1588.40     1699.31    300.37 o
  -5 -19   3     3255.60     3283.94    216.53 o
  -4 -19   3     6339.80     6529.26    793.82 o
  -3 -19   3      400.83      501.10     71.88 o
  -2 -19   3      265.72      398.01     71.15 o
  -1 -19   3      810.94      675.02     86.01 o
   0 -19   3      406.55      417.87    119.02 o
   1 -19   3     3216.23     3069.71    212.84 o
   2 -19   3     2296.58     1871.28    158.55 o
   3 -19   3     2246.91     2189.68    138.59 o
   4 -19   3     3406.65     3256.12    395.28 o
   5 -19   3     2905.22     3090.94    556.87 o
   6 -19   3     1172.10     1049.74    211.97 o
   7 -19   3     4437.45     4053.34    801.64 o
   8 -19   3      118.39      360.93    160.50 o
   9 -19   3       24.47      291.15    134.63 o
  10 -19   3      102.03       -5.34    182.15 o
  11 -19   3      905.26      848.07    366.61 o
  12 -19   3      392.09       15.20    292.77 o
 -12 -18   3     1194.88     1515.53    284.08 o
 -11 -18   3      208.90      238.04    284.51 o
 -10 -18   3      869.22      916.09    225.01 o
  -9 -18   3     2427.35     2149.28    228.91 o
  -8 -18   3     2418.46     2397.74    272.35 o
  -7 -18   3     7185.17     7424.30    454.79 o
  -6 -18   3     1383.64     1566.58    109.24 o
  -5 -18   3     1490.98     1515.40    106.86 o
  -4 -18   3      268.08      337.98     56.82 o
  -3 -18   3      161.63      376.84     81.23 o
  -2 -18   3      264.81      208.85     51.13 o
  -1 -18   3      297.43      276.21     66.00 o
   0 -18   3       60.74      165.93     91.22 o
   1 -18   3      294.29      293.64     68.20 o
   2 -18   3     1103.78     1005.45    112.57 o
   3 -18   3     1356.89     1497.66    113.27 o
   4 -18   3     5905.14     6794.86   1064.00 o
   5 -18   3       13.14       54.42    151.81 o
   6 -18   3     2600.84     2483.25    282.56 o
   7 -18   3     3447.85     3064.89    281.91 o
   8 -18   3      350.30      254.28    128.69 o
   9 -18   3      876.96      758.52    311.88 o
  10 -18   3     1778.52     2074.83    417.00 o
  11 -18   3       30.92      136.25    331.64 o
  12 -18   3      662.70      524.29    345.33 o
 -13 -17   3     1442.08     1225.80    319.26 o
 -12 -17   3     2240.73     2233.11    310.14 o
 -11 -17   3      160.88      287.12    197.21 o
 -10 -17   3     6626.49     6536.01    521.25 o
  -9 -17   3     2105.66     2182.72    212.41 o
  -8 -17   3      412.33      402.85     32.54 o
  -7 -17   3     6506.82     6736.81    348.99 o
  -6 -17   3     1340.57     1354.35     72.70 o
  -5 -17   3      640.38      804.71    159.41 o
  -4 -17   3       60.25       65.58     41.16 o
  -3 -17   3      394.20      431.29     69.96 o
  -2 -17   3     2112.00     2228.86    249.55 o
  -1 -17   3     3031.13     3410.70    679.58 o
   0 -17   3      871.20      603.78    110.33 o
   1 -17   3     1117.91     1067.25    134.66 o
   2 -17   3     3230.06     3103.28    229.78 o
   3 -17   3      345.53      319.50     92.13 o
   4 -17   3     1846.83     1982.57    134.30 o
   5 -17   3       82.66       78.89     96.20 o
   6 -17   3     2826.14     2883.53    424.93 o
   7 -17   3     4228.38     4186.86    442.63 o
   8 -17   3      682.47      846.14    215.26 o
   9 -17   3     4644.16     4406.77    279.38 o
  10 -17   3     2396.47     2659.32    765.37 o
  11 -17   3      295.50       17.24    157.09 o
  12 -17   3      854.56      878.30    346.20 o
 -13 -16   3      604.81      686.74    275.39 o
 -12 -16   3      564.92      593.35    327.95 o
 -11 -16   3      170.47      131.18    147.25 o
 -10 -16   3     1495.52     1261.85    274.52 o
  -9 -16   3    12292.57    13215.81    559.22 o
  -8 -16   3      133.63      176.89     36.84 o
  -7 -16   3     4305.27     4351.67    215.65 o
  -6 -16   3     3225.31     3718.93    547.53 o
  -5 -16   3      294.82      289.36     58.48 o
  -4 -16   3      550.81      639.87     60.80 o
  -3 -16   3     2208.54     2079.92    313.18 o
  -2 -16   3     4805.27     4671.26    684.79 o
  -1 -16   3     4478.96     4143.17    214.15 o
   0 -16   3     2118.16     2177.95    161.15 o
   1 -16   3    10816.98     9896.32    478.24 o
   2 -16   3     4438.63     4252.40    763.63 o
   3 -16   3     2368.62     2502.11    124.33 o
   4 -16   3      147.77       66.82    108.16 o
   5 -16   3      876.87      850.02     83.24 o
   6 -16   3     3532.24     3858.93    400.12 o
   7 -16   3      529.48      448.44    160.94 o
   8 -16   3      678.57      768.30    337.07 o
   9 -16   3     3731.49     4304.69    614.86 o
  10 -16   3     5801.94     5982.66    458.05 o
  11 -16   3       56.38      172.55    119.47 o
  12 -16   3      740.67      677.19    334.90 o
  13 -16   3      412.96      523.85    396.58 o
 -13 -15   3       92.94     -179.40    221.96 o
 -12 -15   3     1389.80      961.70    324.48 o
 -11 -15   3      509.28      893.07    298.85 o
 -10 -15   3     6247.11     6044.74    478.24 o
  -9 -15   3     2921.17     2958.13    224.72 o
  -8 -15   3     2559.66     2513.08    173.18 o
  -7 -15   3      381.50      406.60     62.66 o
  -6 -15   3     3014.97     3078.85    260.57 o
  -5 -15   3     1493.42     1555.49    111.39 o
  -4 -15   3     3085.85     3028.76    185.39 o
  -3 -15   3     1389.98     1364.12     72.12 o
  -2 -15   3    14998.89    15327.02   1192.57 o
  -1 -15   3    22262.67    22605.63   2816.69 o
   0 -15   3     5336.38     5183.37    252.37 o
   1 -15   3    13435.05    12329.68    589.88 o
   2 -15   3     8307.70     8511.43   1161.30 o
   3 -15   3     1196.04     1011.56     96.07 o
   4 -15   3      202.60       81.95     79.88 o
   5 -15   3     1900.22     2388.67    117.32 o
   6 -15   3     1963.19     1993.97    179.43 o
   7 -15   3     2049.18     1869.47    249.59 o
   8 -15   3     2706.00     2539.45    470.64 o
   9 -15   3     7345.15     7844.60   1093.97 o
  10 -15   3      770.86      420.05    128.10 o
  11 -15   3      115.89      159.18    153.53 o
  12 -15   3      141.46      -23.46    295.37 o
  13 -15   3      322.29      490.84    354.88 o
 -13 -14   3     1297.43     1568.52    354.01 o
 -12 -14   3      104.41     -249.76    268.88 o
 -11 -14   3      500.29      653.73    253.24 o
 -10 -14   3      982.56     1163.25    202.42 o
  -9 -14   3     6015.62     6317.43    263.58 o
  -8 -14   3     4517.93     4587.32    295.59 o
  -7 -14   3     1191.97     1242.64     63.35 o
  -6 -14   3      866.29      786.60     74.11 o
  -5 -14   3     1405.55     1456.53     66.92 o
  -4 -14   3     4891.30     5246.63    319.27 o
  -3 -14   3     4284.75     4743.32    394.79 o
  -2 -14   3     6491.42     5866.71    338.16 o
  -1 -14   3     7637.93     7675.28    268.74 o
   0 -14   3     4365.13     4070.51    214.15 o
   1 -14   3    27627.97    24377.45   1064.65 o
   2 -14   3     8951.18     8615.04    726.71 o
   3 -14   3     2640.45     2781.79    257.15 o
   4 -14   3     7018.55     7377.89    213.25 o
   5 -14   3     2548.32     2601.79    126.46 o
   6 -14   3     3094.77     3151.72    232.43 o
   7 -14   3     2417.53     2346.90    112.99 o
   8 -14   3     3178.74     3214.15    800.55 o
   9 -14   3     1696.44     1625.33    157.64 o
  10 -14   3      959.93      896.16    168.91 o
  11 -14   3      207.73      411.73    192.95 o
  12 -14   3       77.38       97.30    264.53 o
  13 -14   3      526.61      577.28    331.86 o
 -14 -13   3      572.38      839.21    413.96 o
 -13 -13   3     1592.67     2436.83    424.38 o
 -12 -13   3      300.95      245.86    253.24 o
 -11 -13   3     2708.02     2729.17    282.78 o
 -10 -13   3     2383.38     2559.89    226.31 o
  -9 -13   3      854.09      832.82    170.27 o
  -8 -13   3     5155.66     5342.04    617.03 o
  -7 -13   3     4226.91     3959.97    374.06 o
  -6 -13   3     1177.23     1151.20    143.41 o
  -5 -13   3     1457.61     1427.59     68.19 o
  -4 -13   3     5334.48     5374.65    390.15 o
  -3 -13   3     2908.00     3188.47    171.55 o
  -2 -13   3    11926.09    12000.32    703.03 o
  -1 -13   3    15863.92    15830.29    817.92 o
   0 -13   3     5354.27     5312.38    274.96 o
   1 -13   3     8594.85     8763.97    475.86 o
   2 -13   3     5264.34     5094.01    229.13 o
   3 -13   3     4293.30     4163.91    139.92 o
   4 -13   3     4406.65     4734.51    159.17 o
   5 -13   3     2883.25     3103.18    214.39 o
   6 -13   3     2265.29     2490.58    188.51 o
   7 -13   3     2450.28     2988.65    559.48 o
   8 -13   3     2800.89     3642.94    472.36 o
   9 -13   3       93.26      -12.31    134.87 o
  10 -13   3     3118.42     3290.39    536.45 o
  11 -13   3      805.52     1309.35   3972.56 o
  12 -13   3      194.35      -34.75    245.42 o
  13 -13   3     1230.08     1395.21    363.14 o
 -14 -12   3      516.89      428.73    384.85 o
 -13 -12   3     1948.03     2446.39    364.87 o
 -12 -12   3      220.58      660.25    290.16 o
 -11 -12   3     3815.04     3725.18    325.78 o
 -10 -12   3    10663.91    11511.40   1140.01 o
  -9 -12   3     3281.44     3544.74    159.72 o
  -8 -12   3     3731.89     3997.77    172.05 o
  -7 -12   3     4778.17     5082.33    423.01 o
  -6 -12   3      507.02      352.04     69.91 o
  -5 -12   3      458.57      474.28     43.77 o
  -4 -12   3     3520.26     3749.42    211.71 o
  -3 -12   3     1874.75     1862.77     78.77 o
  -2 -12   3     2309.17     2272.75    111.93 o
  -1 -12   3     2667.79     2624.82    243.47 o
   0 -12   3     1365.42     1617.02    166.80 o
   1 -12   3     9245.33     9344.71    448.49 o
   2 -12   3     1844.77     1759.41    296.03 o
   3 -12   3     4182.15     4268.28    245.48 o
   4 -12   3     7154.39     7121.72    413.87 o
   5 -12   3      175.29      145.80    107.23 o
   6 -12   3     1225.92     1462.87    100.41 o
   7 -12   3     8976.03     9540.15    717.70 o
   8 -12   3     1107.24      944.08    128.04 o
   9 -12   3     2652.52     2566.56    299.13 o
  10 -12   3     5673.25     5990.64    560.56 o
  11 -12   3     1792.53     1755.55    409.18 o
  12 -12   3      275.53       43.44    266.27 o
  13 -12   3      614.83      646.78    314.92 o
  14 -12   3      891.86      724.53    380.95 o
 -14 -11   3      299.52      417.00    317.96 o
 -13 -11   3     1542.04     1800.04    358.36 o
 -12 -11   3      367.38      729.31    208.50 o
 -11 -11   3     4813.03     6142.90    716.72 o
 -10 -11   3    17455.63    19258.62    756.24 o
  -9 -11   3     5682.46     6106.52    657.64 o
  -8 -11   3     1133.76     1271.65     85.85 o
  -7 -11   3     4367.68     4702.07    288.71 o
  -6 -11   3     2441.50     2596.22    167.89 o
  -5 -11   3      416.61      413.71     78.84 o
  -4 -11   3     2907.50     2822.71    108.37 o
  -3 -11   3     3823.22     3834.97    159.59 o
  -2 -11   3      350.62      325.27     52.20 o
  -1 -11   3     1461.90     1482.17     72.87 o
   0 -11   3      701.76      632.05     53.86 o
   1 -11   3     2090.46     1762.69    124.23 o
   2 -11   3        5.49      -31.94     31.94 o
   3 -11   3     3143.48     3035.28    212.06 o
   4 -11   3      859.68      882.63     60.95 o
   5 -11   3       24.18       56.59     48.80 o
   6 -11   3     4079.08     4485.58    326.45 o
   7 -11   3     4979.42     5590.81    374.31 o
   8 -11   3      407.08      420.67     53.98 o
   9 -11   3     5078.74     5249.79    356.90 o
  10 -11   3    10469.47    11888.62    841.03 o
  11 -11   3     2217.35     2158.49    222.40 o
  12 -11   3      256.27      271.48    230.65 o
  13 -11   3      240.10     -153.33    293.20 o
  14 -11   3      375.14      791.43    374.00 o
 -14 -10   3      166.72      -36.92    345.76 o
 -13 -10   3     1979.36     2471.58    377.04 o
 -12 -10   3      274.85      368.35    237.60 o
 -11 -10   3     5545.96     6182.46    723.01 o
 -10 -10   3     7938.75     8379.98    571.85 o
  -9 -10   3    10200.07    11427.80    777.75 o
  -8 -10   3     1227.54     1148.79    101.64 o
  -7 -10   3     4217.34     4222.19    231.61 o
  -6 -10   3     4430.71     4689.88    329.04 o
  -5 -10   3      134.23      156.25     60.35 o
  -4 -10   3     4998.25     5010.04    263.23 o
  -3 -10   3    10709.76    11013.63    304.84 o
  -2 -10   3      769.38      854.83     54.27 o
  -1 -10   3      400.46      455.84     44.46 o
   0 -10   3      360.20      294.94     82.53 o
   1 -10   3       24.93      323.61     68.63 o
   2 -10   3     1314.72     1469.02    120.51 o
   3 -10   3     2523.61     2855.32    124.03 o
   4 -10   3      130.72      117.98     43.68 o
   5 -10   3      330.51      390.97     69.37 o
   6 -10   3     6934.03     7353.53    768.29 o
   7 -10   3     5121.79     5782.78    299.93 o
   8 -10   3      382.65      302.32     80.06 o
   9 -10   3     4839.50     4885.56    395.10 o
  10 -10   3    10985.07    11532.11    500.97 o
  11 -10   3     1656.26     1886.27    181.78 o
  12 -10   3      324.01      342.72    146.82 o
  13 -10   3      608.33      491.28    250.20 o
  14 -10   3      128.56     -287.55    288.86 o
 -14  -9   3      207.43       24.32    336.20 o
 -13  -9   3     3305.88     4612.61    402.23 o
 -12  -9   3      728.02      986.03    266.71 o
 -11  -9   3     1857.47     1635.94    174.84 o
 -10  -9   3     9083.14     9331.89    384.68 o
  -9  -9   3     2408.27     2644.33    386.16 o
  -8  -9   3      686.66      553.13     64.93 o
  -7  -9   3     1691.88     1865.14    102.19 o
  -6  -9   3     7298.08     7904.16    281.71 o
  -5  -9   3      955.31      882.11     77.55 o
  -4  -9   3     5461.39     6106.86    534.93 o
  -3  -9   3     8226.50     8373.58    391.47 o
  -2  -9   3     6163.80     5910.65    334.25 o
  -1  -9   3     2081.15     2109.55    116.57 o
   0  -9   3      436.93      323.22     44.15 o
   1  -9   3      178.06      167.99     46.70 o
   2  -9   3     2456.20     2479.14     91.49 o
   3  -9   3     3349.87     3631.98    341.30 o
   4  -9   3     2887.26     3120.71    210.77 o
   5  -9   3     2348.70     2174.94    244.07 o
   6  -9   3     7231.05     7111.91    305.96 o
   7  -9   3     4134.34     4100.07    188.40 o
   8  -9   3      465.41      426.42     46.22 o
   9  -9   3     4965.72     5076.58    158.31 o
  10  -9   3     3235.28     3573.19    264.05 o
  11  -9   3      622.88      496.51    135.66 o
  12  -9   3      427.72      278.00    213.71 o
  13  -9   3      488.96      493.01    258.45 o
  14  -9   3      209.55      -32.58    348.80 o
 -15  -8   3       21.93       68.63    282.78 o
 -14  -8   3      871.64      558.17    325.78 o
 -13  -8   3     1961.33     2685.73    355.75 o
 -12  -8   3     1196.79      989.50    257.58 o
 -11  -8   3      737.22      850.68    237.17 o
 -10  -8   3      327.24      507.27    754.07 o
  -9  -8   3     2597.18     2446.10    166.80 o
  -8  -8   3      393.04      353.26     82.49 o
  -7  -8   3      210.81      188.59    101.14 o
  -6  -8   3    12048.75    13326.26    620.94 o
  -5  -8   3     2890.05     2975.83    113.34 o
  -4  -8   3     6785.75     7318.75    271.05 o
  -3  -8   3    13713.78    15045.88    423.55 o
  -2  -8   3     8902.58     9032.66    425.64 o
  -1  -8   3      234.35      189.87     27.21 o
   0  -8   3      611.49      733.73     73.41 o
   1  -8   3     3064.90     2792.96    163.32 o
   2  -8   3     3723.96     3516.08    195.69 o
   3  -8   3     7934.06     8731.66    433.51 o
   4  -8   3      981.62      957.08     74.50 o
   5  -8   3     4030.54     3764.46    126.65 o
   6  -8   3     7545.55     7800.79    399.98 o
   7  -8   3     3780.44     3684.00    210.06 o
   8  -8   3      221.20      176.52     46.83 o
   9  -8   3      432.48      378.16     58.83 o
  10  -8   3      464.48      305.10     69.15 o
  11  -8   3       20.96      -75.22     75.22 o
  12  -8   3      295.65      125.53    226.74 o
  13  -8   3     2088.07     2529.35    381.38 o
  14  -8   3      139.35     -310.14    310.14 o
 -15  -7   3       23.62     -234.13    257.15 o
 -14  -7   3       60.15      -27.37    311.88 o
 -13  -7   3     1233.84     1586.76    274.09 o
 -12  -7   3      644.82      786.65    181.13 o
 -11  -7   3     1359.52     1461.53    124.87 o
 -10  -7   3     2160.56     2410.91    344.68 o
  -9  -7   3      445.66      509.92     91.27 o
  -8  -7   3      262.97      287.00     71.03 o
  -7  -7   3     5063.50     5400.92    217.58 o
  -6  -7   3      706.32      642.01     73.03 o
  -5  -7   3     6557.02     6583.60    264.17 o
  -4  -7   3      963.50     1010.54    109.68 o
  -3  -7   3    10463.47    11336.70    530.80 o
  -2  -7   3    10757.59    11798.36    506.71 o
  -1  -7   3     5784.45     5539.30    189.04 o
   0  -7   3     1709.08     1595.89    126.84 o
   1  -7   3     1082.90     1123.05     59.02 o
   2  -7   3     1675.24     1874.22     63.45 o
   3  -7   3     4323.34     4526.44    211.79 o
   4  -7   3      154.79       57.87     42.13 o
   5  -7   3     4251.50     4419.78    139.06 o
   6  -7   3     8574.85     8258.96    244.26 o
   7  -7   3      721.61      735.07     52.19 o
   8  -7   3      198.09      241.94     46.72 o
   9  -7   3      150.49       51.20     62.87 o
  10  -7   3     2063.10     2300.66    145.33 o
  11  -7   3      680.60      826.69    101.55 o
  12  -7   3      305.67      263.66    244.99 o
  13  -7   3      721.43      776.22    308.84 o
  14  -7   3      316.13      100.34    314.05 o
 -15  -6   3      101.55        9.12    248.46 o
 -14  -6   3      109.35      -54.30    285.82 o
 -13  -6   3      365.74      405.70    156.37 o
 -12  -6   3      346.41      555.56    273.66 o
 -11  -6   3     3342.70     2948.37    456.53 o
 -10  -6   3     7742.29     8076.27    361.40 o
  -9  -6   3     3302.56     3308.04    148.87 o
  -8  -6   3      297.92      312.59     60.84 o
  -7  -6   3     4749.59     4932.81    318.22 o
  -6  -6   3     4610.50     4831.17    182.62 o
  -5  -6   3     2916.96     3156.13    176.14 o
  -4  -6   3     5024.28     6049.51    238.04 o
  -3  -6   3      268.77      333.57    102.29 o
  -2  -6   3     7864.63     8252.71    248.06 o
  -1  -6   3     3184.93     3000.80     97.33 o
   0  -6   3     1137.05     1111.13     79.49 o
   1  -6   3     8388.54     7855.99    484.33 o
   2  -6   3      758.25      888.16     59.56 o
   3  -6   3     5665.49     5688.07    145.73 o
   4  -6   3     6447.89     6906.28    232.60 o
   5  -6   3     1493.81     1480.46     63.95 o
   6  -6   3        6.52       55.70     37.86 o
   7  -6   3     6077.67     5869.56    293.38 o
   8  -6   3      376.27      283.22     43.02 o
   9  -6   3     3151.62     3033.42    140.18 o
  10  -6   3     6087.84     6382.62    256.00 o
  11  -6   3     1983.02     2172.61    133.49 o
  12  -6   3      436.26      306.23    201.98 o
  13  -6   3      169.23      292.77    219.36 o
  14  -6   3       63.90      -56.90    251.94 o
 -15  -5   3      174.11      314.92    310.14 o
 -14  -5   3     1096.44     2009.41    396.15 o
 -13  -5   3     2637.98     2500.25    408.31 o
 -12  -5   3       37.16      138.13    181.13 o
 -11  -5   3     3634.66     3587.18    230.65 o
 -10  -5   3    13083.74    13970.42    467.62 o
  -9  -5   3     6136.52     6428.71    210.01 o
  -8  -5   3      842.41      733.86     72.07 o
  -7  -5   3    11987.52    11589.59   1078.28 o
  -6  -5   3     7215.16     7258.42    234.04 o
  -5  -5   3      910.25     1132.55     66.92 o
  -4  -5   3    11147.62    11564.92    373.33 o
  -3  -5   3     3385.28     3590.40    195.25 o
  -2  -5   3     4083.24     3856.78    123.93 o
  -1  -5   3     5361.23     5472.32    226.45 o
   0  -5   3     2648.23     2503.32    117.72 o
   1  -5   3     4385.80     4226.83    299.93 o
   2  -5   3        1.36       32.90     28.64 o
   3  -5   3     3874.23     3677.88    115.31 o
   4  -5   3     7293.22     6904.57    211.10 o
   5  -5   3      372.46      394.69     42.26 o
   6  -5   3     3936.53     3994.46    225.39 o
   7  -5   3     5110.15     5175.12    141.24 o
   8  -5   3      337.71      367.55     55.29 o
   9  -5   3     3846.40     3917.64    199.82 o
  10  -5   3    10866.85    11104.34    654.22 o
  11  -5   3     2259.02     2379.50    212.19 o
  12  -5   3      259.40      257.15    143.78 o
  13  -5   3     2592.03     2717.00    421.34 o
  14  -5   3      663.14      684.57    287.55 o
 -15  -4   3      104.66      -52.56    303.19 o
 -14  -4   3     4329.71     5528.70    504.74 o
 -13  -4   3     4730.89     5344.96    423.08 o
 -12  -4   3     1011.69      920.44    172.45 o
 -11  -4   3     2936.22     2739.44    243.90 o
 -10  -4   3     7917.89     8188.35    314.92 o
  -9  -4   3     4617.83     5167.77    258.53 o
  -8  -4   3     1148.59     1104.39     80.29 o
  -7  -4   3    17707.74    16806.21    429.71 o
  -6  -4   3    18563.56    18517.53    653.36 o
  -5  -4   3      215.93      135.93     41.48 o
  -4  -4   3    11892.70    11389.69    566.42 o
  -3  -4   3    11250.17    11192.65    354.28 o
  -2  -4   3     1285.34     1179.91     96.43 o
  -1  -4   3      376.79      400.70     31.52 o
   0  -4   3      442.95      377.42     25.97 o
   1  -4   3     1518.84     1669.39     54.39 o
   2  -4   3     2008.05     2200.94     84.06 o
   3  -4   3     2739.52     2686.83     69.04 o
   4  -4   3    10517.07     9974.51    412.42 o
   5  -4   3      147.21      121.21     28.23 o
   6  -4   3    10394.72     9764.98    414.61 o
   7  -4   3    10830.40    11155.98    571.41 o
   8  -4   3     1200.89     1186.97     70.17 o
   9  -4   3     3549.19     3634.01    270.10 o
  10  -4   3     9986.77    10261.93    766.10 o
  11  -4   3     1714.07     1642.68    154.97 o
  12  -4   3     1259.02     1174.98    229.78 o
  13  -4   3     5726.20     5659.01    472.60 o
  14  -4   3     1941.43     1641.93    329.25 o
  15  -4   3       98.29     4490.98   3395.93 o
 -15  -3   3       53.77     -135.52    383.99 o
 -14  -3   3     2978.11     3857.23    423.51 o
 -13  -3   3    10830.18    11582.12    805.76 o
 -12  -3   3     1773.35     1846.52    214.15 o
 -11  -3   3     1589.14     1411.02    274.09 o
 -10  -3   3     3793.36     3663.97    190.71 o
  -9  -3   3     1518.91     1404.09    195.29 o
  -8  -3   3     1715.63     1551.91    115.18 o
  -7  -3   3    27934.93    26100.58   1886.41 o
  -6  -3   3    14894.44    14311.59    744.25 o
  -5  -3   3      476.49      459.55     68.85 o
  -4  -3   3     4431.44     4273.98    213.93 o
  -3  -3   3    16038.84    15785.25    479.93 o
  -2  -3   3      257.48      222.36     33.45 o
  -1  -3   3       55.51       33.85     15.82 o
   0  -3   3      175.96      156.03     32.58 o
   1  -3   3      618.06      679.11     21.94 o
   2  -3   3     5281.99     5138.87    122.39 o
   3  -3   3     3471.16     3320.13    107.34 o
   4  -3   3     8986.23     8127.79    191.54 o
   5  -3   3      752.78      789.79     74.48 o
   6  -3   3    11927.99    11286.53    525.21 o
   7  -3   3     8452.91     8121.47    279.94 o
   8  -3   3     1350.80     1217.30     67.96 o
   9  -3   3      964.85     1013.29     80.21 o
  10  -3   3     5118.87     5186.79    259.66 o
  11  -3   3      431.68      462.58    102.71 o
  12  -3   3     2531.99     3556.21    309.71 o
  13  -3   3     6618.76     6869.18    593.79 o
  14  -3   3     3033.55     3166.58    361.83 o
  15  -3   3       43.82      -41.70    384.85 o
 -15  -2   3       16.33     -297.98    297.98 o
 -14  -2   3     4421.92     4242.52    463.48 o
 -13  -2   3     4742.25     4984.87    410.05 o
 -12  -2   3     3068.89     3062.33    294.94 o
 -11  -2   3      360.96      447.77    114.23 o
 -10  -2   3      582.69      608.59    154.85 o
  -9  -2   3      298.59      363.38     83.85 o
  -8  -2   3     1770.52     1549.34    243.69 o
  -7  -2   3    13831.13    13188.33    499.75 o
  -6  -2   3    17831.17    17230.51   1019.78 o
  -5  -2   3      545.60      584.23     60.20 o
  -4  -2   3     2148.02     1616.64    228.26 o
  -3  -2   3     8241.71     7630.92    260.41 o
  -2  -2   3       94.13       88.38     30.19 o
  -1  -2   3       74.03       73.51     29.75 o
   0  -2   3      133.56      133.05     18.03 o
   1  -2   3      585.23      475.98     82.66 o
   2  -2   3     5281.52     4696.70    101.63 o
   3  -2   3     1775.09     1537.23     40.20 o
   4  -2   3     2526.47     2260.83     72.92 o
   5  -2   3     1064.02      999.97     78.84 o
   6  -2   3     8109.02     7642.94    229.02 o
   7  -2   3     8760.93     8918.20    547.65 o
   8  -2   3      202.32      203.66     52.12 o
   9  -2   3       36.21       41.45     66.21 o
  10  -2   3     2763.81     2756.86    114.97 o
  11  -2   3       93.74       57.77    175.49 o
  12  -2   3     2552.90     2326.07    262.80 o
  13  -2   3     6568.07     6687.61    593.79 o
  14  -2   3     1881.17     2005.50    321.87 o
  15  -2   3       34.58       52.56    344.89 o
 -15  -1   3       11.36     -104.25    205.02 o
 -14  -1   3      740.91      784.48    330.56 o
 -13  -1   3     2902.70     3373.34    395.71 o
 -12  -1   3     1066.52     1012.96    211.11 o
 -11  -1   3      234.21      326.18    115.26 o
 -10  -1   3     2633.94     3003.83    165.18 o
  -9  -1   3     1299.17     1400.98    180.98 o
  -8  -1   3      758.32      662.34     76.03 o
  -7  -1   3    14728.34    14443.38    904.95 o
  -6  -1   3     4640.63     4410.42    142.70 o
  -5  -1   3      292.66      290.20     37.39 o
  -4  -1   3      102.81       57.54     64.07 o
  -3  -1   3     5158.22     4898.83    335.99 o
  -2  -1   3      291.68      296.90     22.81 o
  -1  -1   3      200.07      169.20     41.51 o
   0  -1   3      369.96      267.49    102.26 o
   1  -1   3      763.57      736.27     42.80 o
   2  -1   3     1916.96     1763.08     66.27 o
   3  -1   3     2464.69     2369.40     54.09 o
   4  -1   3      138.86       96.90     25.54 o
   5  -1   3      326.95      337.78     31.08 o
   6  -1   3     3687.67     3674.13    118.95 o
   7  -1   3     2683.04     2671.78    121.50 o
   8  -1   3      828.92      811.37     62.05 o
   9  -1   3     1027.46      963.69     75.55 o
  10  -1   3     2193.18     2469.18    167.35 o
  11  -1   3      311.45      268.70    128.14 o
  12  -1   3     1221.42     1105.48    227.61 o
  13  -1   3     3016.85     3061.46    355.32 o
  14  -1   3      950.63      542.53    274.52 o
  15  -1   3       29.62      211.54    212.84 o
 -15   0   3        9.54     -236.30    249.76 o
 -14   0   3      137.60      183.74    300.15 o
 -13   0   3      267.36      226.74    191.12 o
 -12   0   3       13.60     -131.62    131.62 o
 -11   0   3      601.80      944.76    186.78 o
 -10   0   3     2123.37     2444.93    164.27 o
  -9   0   3     2916.38     3077.45    297.09 o
  -8   0   3     1727.56     1639.13     84.92 o
  -7   0   3     6777.52     6571.88    658.94 o
  -6   0   3     3309.19     3291.39    191.63 o
  -5   0   3       63.37       29.43     32.78 o
  -4   0   3       34.82       69.95     59.29 o
  -3   0   3       40.08       18.13     23.17 o
  -2   0   3      243.53      230.27     99.91 o
  -1   0   3      450.29      286.32     63.26 o
   0   0   3      456.73      381.81    160.02 o
   1   0   3      654.01      560.83    130.27 o
   2   0   3     2259.86     2115.09     72.70 o
   3   0   3      766.56      719.57     32.18 o
   4   0   3      897.77      938.49     41.81 o
   5   0   3       17.45       50.74     18.99 o
   6   0   3       80.40       41.77     21.63 o
   7   0   3     2032.27     1980.91     65.43 o
   8   0   3      962.05      966.48     84.57 o
   9   0   3      586.83      669.42     69.07 o
  10   0   3     6175.74     7055.53    688.26 o
  11   0   3      122.11      119.07    116.85 o
  12   0   3     1560.12     1834.79    246.72 o
  13   0   3      386.52      442.19    240.21 o
  14   0   3      438.97      172.88    226.31 o
  15   0   3       27.03     -334.03    334.03 o
 -15   1   3       12.99     -123.80    320.57 o
 -14   1   3      735.64      595.09    226.74 o
 -13   1   3     2884.70     2825.16    323.17 o
 -12   1   3     1064.86      939.11    178.96 o
 -11   1   3      223.69      267.14    174.62 o
 -10   1   3     2663.59     2543.99    323.83 o
  -9   1   3     1318.46     1146.58    112.65 o
  -8   1   3      760.83      705.56     70.02 o
  -7   1   3    14693.49    14211.81   1082.39 o
  -6   1   3     4579.18     4431.19    149.13 o
  -5   1   3      291.45      289.07     49.70 o
  -4   1   3      121.98       97.76     11.87 o
  -3   1   3     5214.13     4806.77    206.76 o
  -2   1   3      304.52      302.32     14.90 o
  -1   1   3      194.48      189.70     12.25 o
   0   1   3      374.39      285.64     29.53 o
   1   1   3      759.93      693.49     20.78 o
   2   1   3     1908.81     1887.76     43.72 o
   3   1   3     2625.90     2369.40     49.63 o
   4   1   3      101.02      100.79     23.71 o
   5   1   3      319.06      313.29     51.27 o
   6   1   3     3645.93     3426.82    142.83 o
   7   1   3     2707.30     2579.35    166.53 o
   8   1   3      834.20      798.78     85.35 o
   9   1   3     1019.75     1154.64     77.41 o
  10   1   3     2240.29     2794.92    340.33 o
  11   1   3      336.60      575.11    161.15 o
  12   1   3     1222.99      728.88    138.57 o
  13   1   3     3016.77     3676.53    400.06 o
  14   1   3      949.01      858.76    249.76 o
  15   1   3       28.05       82.97    264.53 o
 -15   2   3       14.03       87.74    304.06 o
 -14   2   3     4418.07     5329.76    393.54 o
 -13   2   3     4768.88     5286.75    339.25 o
 -12   2   3     3050.18     2549.77    311.88 o
 -11   2   3      377.33      234.13    142.04 o
 -10   2   3      579.40      417.46    117.29 o
  -9   2   3      296.31      216.85     82.91 o
  -8   2   3     1759.37     1862.58    103.32 o
  -7   2   3    13853.94    12958.22    741.87 o
  -6   2   3    17997.89    16703.68    581.51 o
  -5   2   3      539.25      501.79     52.09 o
  -4   2   3     2180.08     1782.49    111.84 o
  -3   2   3     8238.49     7609.58    522.12 o
  -2   2   3       93.79      119.52     18.90 o
  -1   2   3       77.28       63.12      9.08 o
   0   2   3      133.75      129.00     10.93 o
   1   2   3      596.96      595.83     29.55 o
   2   2   3     5277.97     4745.90    153.04 o
   3   2   3     1710.93     1559.67     38.94 o
   4   2   3     2625.07     2386.30     61.43 o
   5   2   3     1076.32     1023.48     72.13 o
   6   2   3     8155.01     7614.25    303.83 o
   7   2   3     8654.22     8245.80    318.41 o
   8   2   3      205.77      133.08     38.65 o
   9   2   3       35.33       75.67     52.91 o
  10   2   3     2731.52     2517.12    114.04 o
  11   2   3      105.64      158.55    163.76 o
  12   2   3     2531.94     2583.22    323.61 o
  13   2   3     6601.30     6381.38    574.68 o
  14   2   3     1892.44     1479.47    285.38 o
  15   2   3       36.97       33.88    171.58 o
 -15   3   3       54.64     -208.50    208.50 o
 -14   3   3     2976.85     4267.72    465.65 o
 -13   3   3    10831.71    12515.16    728.01 o
 -12   3   3     1801.53     1778.32    247.16 o
 -11   3   3     1572.09     1599.80    241.08 o
 -10   3   3     3793.16     3620.75    195.25 o
  -9   3   3     1542.65     1295.60    105.14 o
  -8   3   3     1709.34     1564.63    191.76 o
  -7   3   3    27897.70    26957.60    669.76 o
  -6   3   3    14864.22    13982.15    428.00 o
  -5   3   3      498.85      459.59     42.47 o
  -4   3   3     4360.75     3916.83    173.62 o
  -3   3   3    15957.21    14697.57    849.40 o
  -2   3   3      240.75      275.36     79.92 o
  -1   3   3       54.66       49.58     18.74 o
   0   3   3      172.64      147.90     13.54 o
   1   3   3      625.03      598.80     44.39 o
   2   3   3     5252.61     5038.60    113.51 o
   3   3   3     3450.94     3268.42     88.58 o
   4   3   3     8882.40     7890.21    292.10 o
   5   3   3      759.49      818.84     38.12 o
   6   3   3    11996.16    11272.97    317.47 o
   7   3   3     8617.93     8490.56    399.83 o
   8   3   3     1296.57     1100.01     70.08 o
   9   3   3      913.12      862.11     70.76 o
  10   3   3     5068.22     4933.26    204.44 o
  11   3   3      403.36      403.26     72.42 o
  12   3   3     2550.67     2461.16    270.61 o
  13   3   3     6637.88     7760.51    584.67 o
  14   3   3     3015.72     2598.42    456.96 o
  15   3   3       40.55      -47.78    182.87 o
 -15   4   3      101.18     -149.86    346.20 o
 -14   4   3     4328.89     4536.59    504.74 o
 -13   4   3     4728.79     5072.17    428.29 o
 -12   4   3      981.58      531.24    217.62 o
 -11   4   3     2981.39     3335.99    282.34 o
 -10   4   3     7955.74     8356.04    430.46 o
  -9   4   3     4662.61     4843.42    184.01 o
  -8   4   3     1163.27     1115.44     52.30 o
  -7   4   3    17760.70    16624.44    554.07 o
  -6   4   3    18628.62    17577.15    820.13 o
  -5   4   3      213.87      169.79     55.38 o
  -4   4   3    11942.97    11073.37    740.86 o
  -3   4   3    11392.88    10537.68    855.97 o
  -2   4   3     1283.77     1192.98     54.23 o
  -1   4   3      348.01      365.06     34.97 o
   0   4   3      454.53      381.40     21.88 o
   1   4   3     1495.94     1673.88     51.11 o
   2   4   3     2043.01     2284.75     57.66 o
   3   4   3     2834.98     2719.15     77.06 o
   4   4   3    10623.02     9891.24    275.71 o
   5   4   3      145.11      170.89     44.54 o
   6   4   3    10285.92     9260.38    355.80 o
   7   4   3    10608.27    10382.38    393.92 o
   8   4   3     1222.59     1103.17     66.36 o
   9   4   3     3656.75     3485.87    274.68 o
  10   4   3    10097.33    11678.63    716.93 o
  11   4   3     1725.69     1892.06    219.14 o
  12   4   3     1251.15     1206.69    204.16 o
  13   4   3     5703.21     5958.73    522.12 o
  14   4   3     1957.32     1672.34    387.90 o
  15   4   3      100.01      299.28    198.51 o
 -15   5   3      181.57     -292.33    326.65 o
 -14   5   3     1100.63     1407.37    418.74 o
 -13   5   3     2643.06     2762.18    336.64 o
 -12   5   3       50.02      403.97    206.76 o
 -11   5   3     3604.34     4092.66    280.17 o
 -10   5   3    13044.16    13740.96    749.73 o
  -9   5   3     6106.17     6251.27    362.76 o
  -8   5   3      812.78      800.65     43.86 o
  -7   5   3    11868.71    11921.45    312.54 o
  -6   5   3     7213.50     7300.85    573.37 o
  -5   5   3      919.52      974.80    103.32 o
  -4   5   3    11097.75    10854.60    826.96 o
  -3   5   3     3226.54     3067.82    219.37 o
  -2   5   3     4156.96     3591.43    449.35 o
  -1   5   3     5477.66     5691.37    173.78 o
   0   5   3     2636.28     2658.68     83.14 o
   1   5   3     4442.64     4214.17    102.61 o
   2   5   3        1.25        1.20     19.12 o
   3   5   3     3675.24     3568.88     99.20 o
   4   5   3     7211.06     6830.51    330.69 o
   5   5   3      408.38      391.31     31.40 o
   6   5   3     3969.89     3980.76    100.71 o
   7   5   3     5177.74     5218.95    244.77 o
   8   5   3      377.91      428.97     82.99 o
   9   5   3     3754.36     3806.65    634.74 o
  10   5   3    10771.47    10749.14    446.91 o
  11   5   3     2272.69     2131.00    291.46 o
  12   5   3      268.04      349.67    195.03 o
  13   5   3     2617.30     2777.38    383.55 o
  14   5   3      647.56      595.09    311.01 o
 -15   6   3       98.12      249.33    286.69 o
 -14   6   3      106.51      290.16    234.56 o
 -13   6   3      369.22      396.15    177.22 o
 -12   6   3      372.46      235.43    242.38 o
 -11   6   3     3351.38     3691.74    346.20 o
 -10   6   3     7735.66     8535.00    411.79 o
  -9   6   3     3280.23     3319.54    116.07 o
  -8   6   3      316.58      310.72     27.44 o
  -7   6   3     4770.82     4841.81    115.74 o
  -6   6   3     4633.27     4299.15    346.02 o
  -5   6   3     2933.23     3020.28    100.20 o
  -4   6   3     4982.51     4685.19    492.14 o
  -3   6   3      256.24      309.64     43.84 o
  -2   6   3     7771.68     7390.43    588.29 o
  -1   6   3     3143.00     2614.67    237.69 o
   0   6   3     1126.65     1196.73     54.78 o
   1   6   3     8399.73     8292.02    406.09 o
   2   6   3      695.52      760.26     31.10 o
   3   6   3     5736.71     5287.32    212.16 o
   4   6   3     6619.66     6485.31    259.33 o
   5   6   3     1478.24     1274.73     84.41 o
   6   6   3        5.89       73.26    103.83 o
   7   6   3     5910.04     6056.37    150.98 o
   8   6   3      312.27      339.59     48.52 o
   9   6   3     3213.10     3014.10    143.96 o
  10   6   3     6156.34     6678.53    270.74 o
  11   6   3     1961.35     2512.84    264.57 o
  12   6   3      428.95      609.43    204.16 o
  13   6   3      173.34    11237.23   8320.85 o
  14   6   3       65.97     -256.71    274.52 o
 -15   7   3       29.62      411.79    428.29 o
 -14   7   3       58.59      -41.27    302.32 o
 -13   7   3     1256.10     1364.37    305.80 o
 -12   7   3      607.95      743.65    300.15 o
 -11   7   3     1363.54     1216.68    217.62 o
 -10   7   3     2192.83     2076.90     82.68 o
  -9   7   3      445.37      427.85     63.51 o
  -8   7   3      252.04      286.36    120.53 o
  -7   7   3     5002.76     4996.43    160.03 o
  -6   7   3      683.09      714.63     76.75 o
  -5   7   3     6610.27     6611.24    570.60 o
  -4   7   3      984.32     1037.67     68.53 o
  -3   7   3    10702.45    10488.53   1079.59 o
  -2   7   3    10928.09    10634.66   1117.53 o
  -1   7   3     5828.65     5358.50    577.93 o
   0   7   3     1630.85     1692.50    161.26 o
   1   7   3     1001.93      884.18     27.38 o
   2   7   3     1833.37     1768.87     90.23 o
   3   7   3     4261.46     4454.36    179.65 o
   4   7   3      140.17      121.57     36.54 o
   5   7   3     4249.62     4511.70    209.30 o
   6   7   3     8617.25     8234.15    310.27 o
   7   7   3      761.69      773.30     75.77 o
   8   7   3      261.85      274.74     57.36 o
   9   7   3      150.15      209.56    502.45 o
  10   7   3     2023.57     1936.13    123.31 o
  11   7   3      680.22      581.46   1110.26 o
  12   7   3      304.37       23.89    191.12 o
  13   7   3      706.50     1012.96    285.38 o
  14   7   3      323.34      160.28    218.49 o
 -15   8   3       22.68      185.91    266.71 o
 -14   8   3      871.76      625.93    372.26 o
 -13   8   3     1947.92     2634.04    367.91 o
 -12   8   3     1226.31      867.88    243.25 o
 -11   8   3      748.45      757.11   1239.27 o
 -10   8   3      320.64      315.49     74.09 o
  -9   8   3     2600.63     2783.90    228.26 o
  -8   8   3      424.37      367.81     55.56 o
  -7   8   3      192.57      144.89     65.05 o
  -6   8   3    11998.71    12017.38    697.43 o
  -5   8   3     2829.42     2587.54    214.69 o
  -4   8   3     6763.79     6143.94   1043.58 o
  -3   8   3    13530.32    13722.30   1167.37 o
  -2   8   3     8764.04     7597.56    956.78 o
  -1   8   3      187.30      133.79     35.63 o
   0   8   3      590.58      746.40     63.35 o
   1   8   3     3062.47     2977.65    127.18 o
   2   8   3     3518.36     3358.21    113.86 o
   3   8   3     7906.31     8535.65    341.70 o
   4   8   3     1030.58     1017.75     59.40 o
   5   8   3     3908.61     3693.73    377.31 o
   6   8   3     7544.49     7842.32    218.43 o
   7   8   3     3778.50     3834.16    234.55 o
   8   8   3      194.65      235.62     64.50 o
   9   8   3      442.89      431.84     68.54 o
  10   8   3      441.71      319.20     93.05 o
  11   8   3       21.35      -29.78     84.50 o
  12   8   3      284.49       53.86    169.84 o
  13   8   3     2089.85     1721.85    356.19 o
  14   8   3      134.81      234.13    311.88 o
 -14   9   3      205.84       66.02    323.17 o
 -13   9   3     3322.82     3599.65    329.25 o
 -12   9   3      723.37      585.53    205.46 o
 -11   9   3     1858.61     1835.00    746.04 o
 -10   9   3     9048.22     8645.66    285.06 o
  -9   9   3     2423.68     2604.73    135.91 o
  -8   9   3      694.82      653.43     84.77 o
  -7   9   3     1734.17     1538.48    100.53 o
  -6   9   3     7289.20     7096.07    415.30 o
  -5   9   3      948.94      820.94     91.95 o
  -4   9   3     5450.79     5149.37    453.69 o
  -3   9   3     8385.43     8334.72    611.03 o
  -2   9   3     6275.53     5710.13    462.29 o
  -1   9   3     2165.99     2049.48     86.04 o
   0   9   3      393.01      363.70     26.46 o
   1   9   3      197.80      191.68     38.22 o
   2   9   3     2532.11     2417.64    102.16 o
   3   9   3     3400.56     3648.26    190.22 o
   4   9   3     2850.28     3235.65    381.07 o
   5   9   3     2442.71     2293.75    124.65 o
   6   9   3     7117.58     7235.27    338.18 o
   7   9   3     4123.33     4254.61    325.90 o
   8   9   3      483.41      409.23     61.40 o
   9   9   3     5011.57     5218.40    686.53 o
  10   9   3     3289.86     3152.80    147.53 o
  11   9   3      617.07      889.79    128.92 o
  12   9   3      450.81      440.89    227.61 o
  13   9   3      495.69      145.08    190.26 o
  14   9   3      207.42      145.08    282.34 o
 -14  10   3      169.70     -220.66    228.91 o
 -13  10   3     1951.26     1495.98    371.82 o
 -12  10   3      272.49      427.86    260.62 o
 -11  10   3     5539.11     5826.68    472.60 o
 -10  10   3     7994.58     8862.96    333.32 o
  -9  10   3    10284.07    10570.31    757.33 o
  -8  10   3     1201.19     1173.34    130.05 o
  -7  10   3     4244.79     4269.99    266.42 o
  -6  10   3     4428.78     4743.36    430.83 o
  -5  10   3      136.98      140.34     46.03 o
  -4  10   3     5005.48     4852.70    277.94 o
  -3  10   3    10662.32    11367.10    878.65 o
  -2  10   3      760.39      728.56     73.54 o
  -1  10   3      377.53      378.97     33.73 o
   0  10   3      339.12      327.93     27.28 o
   1  10   3       26.64       23.00     16.69 o
   2  10   3     1270.65     1261.32     45.88 o
   3  10   3     2508.30     2512.11    174.80 o
   4  10   3      146.39      147.81     66.01 o
   5  10   3      309.11      372.96     50.99 o
   6  10   3     7031.02     7178.84    224.25 o
   7  10   3     5030.24     5223.46    202.61 o
   8  10   3      398.28      262.36    130.03 o
   9  10   3     4793.37     5534.37    515.82 o
  10  10   3    10964.89    11057.48    396.11 o
  11  10   3     1642.17     1721.28    547.09 o
  12  10   3      308.47       23.89    209.80 o
  13  10   3      598.44      947.80    265.40 o
  14  10   3      133.12     -145.08    259.32 o
 -14  11   3      305.44       55.60    330.56 o
 -13  11   3     1549.26     1672.77    297.98 o
 -12  11   3      362.85      533.41    192.86 o
 -11  11   3     4859.35     5215.95    412.22 o
 -10  11   3    17398.96    18238.73    655.07 o
  -9  11   3     5665.37     6056.14    256.68 o
  -8  11   3     1193.52     1434.30    171.14 o
  -7  11   3     4335.50     4311.57    307.76 o
  -6  11   3     2461.26     2380.23    203.61 o
  -5  11   3      425.82      475.95     69.75 o
  -4  11   3     2926.20     2858.15    170.36 o
  -3  11   3     3836.97     3798.31    278.52 o
  -2  11   3      347.23      326.02     38.07 o
  -1  11   3     1507.66     1655.33     84.71 o
   0  11   3      717.56      683.65     37.29 o
   1  11   3     2103.53     2296.26    105.96 o
   2  11   3        7.74        5.57     18.20 o
   3  11   3     3194.05     3310.03    113.45 o
   4  11   3      899.06      894.55     63.30 o
   5  11   3       25.49       15.58     36.17 o
   6  11   3     4034.28     4088.76    172.86 o
   7  11   3     5096.82     5875.59    315.17 o
   8  11   3      346.10      421.48     92.09 o
   9  11   3     5092.46     5861.16    253.39 o
  10  11   3    10502.99    12030.21    842.90 o
  11  11   3     2220.52     2263.76    161.14 o
  12  11   3      259.18      225.01    212.41 o
  13  11   3      227.34      313.18    296.24 o
  14  11   3      369.95     -231.96    334.03 o
 -14  12   3      500.33      215.88    278.00 o
 -13  12   3     1963.50     1909.94    418.30 o
 -12  12   3      220.02      260.62    259.32 o
 -11  12   3     3790.37     4259.90    357.49 o
 -10  12   3    10683.96    12112.75    503.44 o
  -9  12   3     3292.06     3566.86    171.74 o
  -8  12   3     3680.36     3688.26    281.91 o
  -7  12   3     4753.14     4894.46    339.82 o
  -6  12   3      523.55      462.90     60.41 o
  -5  12   3      446.56      496.40     73.74 o
  -4  12   3     3525.56     3387.75    114.29 o
  -3  12   3     1870.75     1679.81    164.82 o
  -2  12   3     2387.97     2394.88    191.82 o
  -1  12   3     2718.56     2739.58     84.35 o
   0  12   3     1351.37     1431.35     49.06 o
   1  12   3     9327.02     9836.49    275.45 o
   2  12   3     1847.84     2066.83     88.71 o
   3  12   3     4146.13     4288.68    129.33 o
   4  12   3     7120.19     7517.01    416.74 o
   5  12   3      179.40      174.38     46.65 o
   6  12   3     1237.74     1399.17    110.35 o
   7  12   3     8904.14     9817.99    347.94 o
   8  12   3     1129.23     1004.04    113.75 o
   9  12   3     2649.75     2518.95    162.79 o
  10  12   3     5617.74     5959.35    616.16 o
  11  12   3     1800.49     1565.37    138.42 o
  12  12   3      278.43      295.81    226.74 o
  13  12   3      631.07      831.39    337.51 o
  14  12   3      895.39      338.81    404.40 o
 -14  13   3      590.41      416.56    231.52 o
 -13  13   3     1575.91     1882.57    370.09 o
 -12  13   3      290.90      109.90    139.43 o
 -11  13   3     2728.75     2453.77    264.97 o
 -10  13   3     2408.38     2397.59    666.11 o
  -9  13   3      861.32      681.24    102.87 o
  -8  13   3     5131.90     4625.21    346.63 o
  -7  13   3     4285.55     4461.28    385.29 o
  -6  13   3     1195.01     1012.79     91.87 o
  -5  13   3     1434.75     1459.27     88.23 o
  -4  13   3     5335.36     5810.76    726.24 o
  -3  13   3     2942.41     2990.04    109.55 o
  -2  13   3    11853.81    12490.74    661.82 o
  -1  13   3    15701.06    16091.22    459.34 o
   0  13   3     5369.90     5781.53    127.40 o
   1  13   3     8494.52     9021.53    185.06 o
   2  13   3     5286.48     5342.58    166.87 o
   3  13   3     4304.25     4642.23    135.74 o
   4  13   3     4376.96     4657.06    161.49 o
   5  13   3     2889.03     3026.59    254.24 o
   6  13   3     2252.34     2195.61    115.29 o
   7  13   3     2451.61     2459.20    124.75 o
   8  13   3     2856.45     3116.38    250.63 o
   9  13   3       90.78     -118.65    212.84 o
  10  13   3     3169.95     3222.37    731.27 o
  11  13   3      788.16      472.60    253.24 o
  12  13   3      195.96      346.20    266.71 o
  13  13   3     1215.83     1139.80    293.20 o
 -14  14   3      362.71      687.61    410.92 o
 -13  14   3     1299.73     1383.91    361.83 o
 -12  14   3      103.47      -15.20    241.51 o
 -11  14   3      491.83      496.05    260.19 o
 -10  14   3      975.68      887.96    145.08 o
  -9  14   3     6068.80     6124.66    426.99 o
  -8  14   3     4492.34     4706.87    314.49 o
  -7  14   3     1158.96     1204.95    173.75 o
  -6  14   3      888.85      879.44     89.24 o
  -5  14   3     1420.65     1356.48    100.25 o
  -4  14   3     4838.55     5437.73    318.16 o
  -3  14   3     4227.98     4576.91    298.43 o
  -2  14   3     6395.53     6348.76    202.07 o
  -1  14   3     7802.01     8444.41    392.17 o
   0  14   3     4432.47     4522.53    150.22 o
   1  14   3    27735.51    29522.32    735.98 o
   2  14   3     9026.16     9802.57    287.35 o
   3  14   3     2618.33     2884.17    102.13 o
   4  14   3     7051.54     7345.55    192.62 o
   5  14   3     2503.42     2694.88    125.87 o
   6  14   3     3103.55     3260.42    229.23 o
   7  14   3     2415.44     2557.85    319.26 o
   8  14   3     3106.41     3358.65    202.15 o
   9  14   3     1698.84     1670.88    164.19 o
  10  14   3      964.09     1184.54    204.16 o
  11  14   3      212.51      130.75    207.20 o
  12  14   3       83.69      -19.11    254.54 o
  13  14   3      523.61      680.23    365.74 o
 -13  15   3       95.49       63.85    329.25 o
 -12  15   3     1419.14     1695.36    377.04 o
 -11  15   3      518.91      561.21    299.28 o
 -10  15   3     6257.77     6305.30    355.32 o
  -9  15   3     2880.53     2954.61    258.89 o
  -8  15   3     2608.62     1969.45    155.94 o
  -7  15   3      369.74      589.01    174.18 o
  -6  15   3     3013.24     2917.95    467.54 o
  -5  15   3     1537.71     1386.48    168.94 o
  -4  15   3     3049.06     3263.24    359.92 o
  -3  15   3     1421.63     1462.24     94.17 o
  -2  15   3    15116.78    16379.52    632.17 o
  -1  15   3    22010.87    24731.81    689.14 o
   0  15   3     5268.40     5479.82    128.54 o
   1  15   3    13366.47    14278.93    370.13 o
   2  15   3     8402.55     9311.43    315.90 o
   3  15   3     1214.78     1242.48     66.67 o
   4  15   3      167.08       49.18     71.07 o
   5  15   3     1953.05     1858.65    103.76 o
   6  15   3     1896.98     1738.55    146.25 o
   7  15   3     2052.76     1988.89    187.43 o
   8  15   3     2709.85     2394.66   5743.06 o
   9  15   3     7308.24     8700.06    527.76 o
  10  15   3      758.41      791.43    243.25 o
  11  15   3      113.00       63.85    210.67 o
  12  15   3      141.76      -14.33    267.57 o
  13  15   3      338.54      198.07    312.31 o
 -13  16   3      616.88      417.43    334.47 o
 -12  16   3      564.05      592.92    356.19 o
 -11  16   3      163.10      228.05    188.08 o
 -10  16   3     1495.79     1608.48    328.39 o
  -9  16   3    12441.44    11801.92    685.01 o
  -8  16   3      131.26      235.00    147.69 o
  -7  16   3     4341.01     4586.55    278.43 o
  -6  16   3     3273.98     3733.25    445.02 o
  -5  16   3      311.09      195.55     61.82 o
  -4  16   3      539.73      450.29     68.94 o
  -3  16   3     2283.20     2093.36    152.29 o
  -2  16   3     4764.83     4701.26    261.19 o
  -1  16   3     4660.56     4536.86    174.65 o
   0  16   3     2174.22     2316.22     72.80 o
   1  16   3    10942.91    11597.20    217.20 o
   2  16   3     4381.94     4735.80    121.78 o
   3  16   3     2369.30     2526.64    178.28 o
   4  16   3      193.92      137.15     57.53 o
   5  16   3      873.62      844.34    130.46 o
   6  16   3     3567.92     3656.55    262.80 o
   7  16   3      552.46      582.81   1323.53 o
   8  16   3      667.67      442.63    164.19 o
   9  16   3     3736.96     3455.00    334.03 o
  10  16   3     5808.72     5837.54    465.21 o
  11  16   3       56.18      346.63    189.39 o
  12  16   3      765.05     1115.04    357.92 o
  13  16   3      402.16       63.85    245.86 o
 -13  17   3     1439.16     1672.77    360.53 o
 -12  17   3     2242.12     2097.59    403.97 o
 -11  17   3      166.50      132.48    159.85 o
 -10  17   3     6633.56     7576.77    546.01 o
  -9  17   3     2089.66     2521.54    318.83 o
  -8  17   3      385.69      203.29    153.33 o
  -7  17   3     6452.34     6987.76    416.56 o
  -6  17   3     1326.31     1138.06    167.23 o
  -5  17   3      626.13      835.47    289.08 o
  -4  17   3       76.52      130.08     94.85 o
  -3  17   3      394.41      441.23     67.37 o
  -2  17   3     2186.72     2271.64     90.89 o
  -1  17   3     2959.51     3178.21    118.42 o
   0  17   3      835.17      912.58     64.84 o
   1  17   3     1111.51     1042.60     68.56 o
   2  17   3     3268.04     3249.34     92.69 o
   3  17   3      355.56      432.61     92.16 o
   4  17   3     1836.80     1850.94     93.28 o
   5  17   3       77.02       81.71     71.37 o
   6  17   3     2764.20     2952.00    197.21 o
   7  17   3     4187.52     4421.92    297.55 o
   8  17   3      677.44      542.53    149.42 o
   9  17   3     4621.02     5349.30    412.65 o
  10  17   3     2392.91     2045.46    231.09 o
  11  17   3      271.36      985.59    257.58 o
  12  17   3      854.21      527.76    329.25 o
 -13  18   3     1857.67     1377.83    410.92 o
 -12  18   3     1221.38     1249.69    386.59 o
 -11  18   3      203.49      115.11    212.84 o
 -10  18   3      863.51      370.09    240.64 o
  -9  18   3     2432.40     2383.84    328.39 o
  -8  18   3     2448.14     3017.16    301.45 o
  -7  18   3     7160.24     7871.71    402.66 o
  -6  18   3     1346.80     1413.02    202.85 o
  -5  18   3     1583.64     1673.05    289.08 o
  -4  18   3      254.26      268.32     83.07 o
  -3  18   3      156.07      210.67     70.72 o
  -2  18   3      249.49      289.81     54.40 o
  -1  18   3      294.87      335.04     52.55 o
   0  18   3       60.04       67.32     34.42 o
   1  18   3      280.05      246.34     35.49 o
   2  18   3     1123.38     1216.66     89.09 o
   3  18   3     1220.88     1325.17    128.28 o
   4  18   3     6007.98     6578.08    282.90 o
   5  18   3       17.03        5.94    134.44 o
   6  18   3     2605.08     3344.24    254.11 o
   7  18   3     3462.12     3876.78    286.25 o
   8  18   3      337.69      270.18    139.00 o
   9  18   3      878.24     1018.17    252.37 o
  10  18   3     1731.15     1161.95    281.91 o
  11  18   3       38.71      311.88    281.04 o
  12  18   3      641.27      510.82    313.18 o
 -12  19   3      955.51      847.03    326.21 o
 -11  19   3       26.96     -114.24    240.64 o
 -10  19   3      119.76     -136.39    281.04 o
  -9  19   3       52.17      142.91    233.69 o
  -8  19   3     3137.25     2737.85    405.27 o
  -7  19   3     4554.63     3919.78    307.54 o
  -6  19   3     1632.60     1527.69    173.75 o
  -5  19   3     3163.43     3252.11    190.69 o
  -4  19   3     6263.39     6022.15    261.83 o
  -3  19   3      377.44      206.42     98.44 o
  -2  19   3      276.02      189.92    151.75 o
  -1  19   3      805.08      844.84     56.72 o
   0  19   3      415.58      423.06     40.48 o
   1  19   3     3256.42     3557.04    107.68 o
   2  19   3     2269.82     2347.63     85.83 o
   3  19   3     2309.90     2492.92    271.61 o
   4  19   3     3378.20     3244.47    159.64 o
   5  19   3     2895.74     2974.59    240.21 o
   6  19   3     1157.87     1232.75    205.89 o
   7  19   3     4432.91     4122.20    346.63 o
   8  19   3      114.36       14.77    162.02 o
   9  19   3       26.89       73.41    203.29 o
  10  19   3      112.41      395.71    254.98 o
  11  19   3      857.61      684.14    289.73 o
  12  19   3      419.15      216.32    338.81 o
 -12  20   3      259.97     -121.62    366.61 o
 -11  20   3      406.51      485.19    301.89 o
 -10  20   3      100.88      -38.22    255.85 o
  -9  20   3      453.14      407.01    203.29 o
  -8  20   3     2375.51     2450.73    295.81 o
  -7  20   3     8307.55     8372.98    592.92 o
  -6  20   3     2664.72     2934.62    307.97 o
  -5  20   3     6231.97     6755.81    399.62 o
  -4  20   3     1431.23     1025.22    120.02 o
  -3  20   3      834.28      711.10    175.05 o
  -2  20   3     3572.74     3867.69    192.33 o
  -1  20   3      291.42      219.19     82.41 o
   0  20   3       29.35      -14.50     45.22 o
   1  20   3     3686.75     3911.46    132.91 o
   2  20   3     4640.37     4849.64    136.02 o
   3  20   3     3614.48     4052.97    191.65 o
   4  20   3    15669.23    16932.73    765.37 o
   5  20   3     4473.24     4996.16    337.07 o
   6  20   3      709.36      761.02    210.67 o
   7  20   3     1964.61     1792.66    251.94 o
   8  20   3      415.11      622.46    172.01 o
   9  20   3      819.94      607.69    266.27 o
  10  20   3     1098.83      578.58    258.02 o
  11  20   3      635.37      457.39    313.62 o
 -11  21   3      181.26      358.79    325.78 o
 -10  21   3      524.80      353.58    195.03 o
  -9  21   3      576.65      628.97    281.91 o
  -8  21   3     2414.80     2429.88    319.26 o
  -7  21   3     1474.37      983.86    234.13 o
  -6  21   3     1787.49     1829.15    229.78 o
  -5  21   3    10606.44    11563.88    548.18 o
  -4  21   3     8440.71     8430.16    435.02 o
  -3  21   3     4975.73     5209.90    426.55 o
  -2  21   3     2580.27     2525.12    146.18 o
  -1  21   3       63.52       52.88     49.95 o
   0  21   3     1577.39     1745.00     84.74 o
   1  21   3     6502.92     7174.37    184.59 o
   2  21   3    13897.22    15514.33    478.75 o
   3  21   3      380.20      245.81    282.78 o
   4  21   3     2375.31     2207.92    234.13 o
   5  21   3     7478.12     7819.58    399.62 o
   6  21   3     2722.59     2893.79    253.67 o
   7  21   3     2959.56     2955.04    307.10 o
   8  21   3      107.95       77.75    175.92 o
   9  21   3      911.10      844.86    216.75 o
  10  21   3      285.04      330.56    206.33 o
  11  21   3      643.68      530.37    276.70 o
 -11  22   3       47.25      129.88    248.03 o
 -10  22   3      224.03      103.38    306.23 o
  -9  22   3      471.85      234.56    278.00 o
  -8  22   3      772.02      613.33    177.22 o
  -7  22   3     4771.12     4302.90    373.56 o
  -6  22   3    12031.49    11668.13    637.66 o
  -5  22   3     7910.48     7480.77    459.13 o
  -4  22   3      325.28      194.60    141.17 o
  -3  22   3      433.91       35.96    419.60 o
  -2  22   3     6022.02     6699.98    455.86 o
  -1  22   3       63.97      129.51     65.31 o
   0  22   3      446.63      333.83     60.57 o
   1  22   3     1076.99     1017.29    103.70 o
   2  22   3     7344.07     7812.51    396.05 o
   3  22   3    12243.55    13564.80    547.09 o
   4  22   3     9703.67    11448.77    511.26 o
   5  22   3     8250.04     9962.78    595.09 o
   6  22   3       49.23      107.29    203.29 o
   7  22   3     1005.32      968.22    212.41 o
   8  22   3        8.48     -231.96    244.99 o
   9  22   3      780.09      665.46    223.27 o
  10  22   3      218.56      239.34    291.90 o
  11  22   3      416.89      324.48    239.34 o
 -11  23   3      183.94      523.85    347.06 o
 -10  23   3       68.20     -149.42    334.90 o
  -9  23   3      253.94      396.15    211.54 o
  -8  23   3      467.88      343.15    242.81 o
  -7  23   3     2189.71     1988.99    313.62 o
  -6  23   3      592.02      112.94    239.77 o
  -5  23   3    11314.44    11566.05    593.79 o
  -4  23   3     3391.02     3216.97    241.08 o
  -3  23   3     6760.09     6969.44    676.54 o
  -2  23   3      720.24      593.80     90.71 o
  -1  23   3      524.66      386.68     78.68 o
   0  23   3     1066.43      910.72     71.34 o
   1  23   3     1259.38     1364.96    105.77 o
   2  23   3     8832.70     9388.13    328.61 o
   3  23   3     1623.80     1199.22    175.05 o
   4  23   3      127.16       98.17    198.94 o
   5  23   3     5989.44     7389.56    605.95 o
   6  23   3     5845.57     6638.52    401.36 o
   7  23   3      158.37       26.93    179.83 o
   8  23   3       78.31     -128.57    230.22 o
   9  23   3      116.62      258.45    254.98 o
  10  23   3      246.81      348.37    330.56 o
 -10  24   3      121.74       73.41    277.56 o
  -9  24   3       20.71     -154.20    278.43 o
  -8  24   3      168.36      167.67    215.45 o
  -7  24   3      448.70      708.46    284.95 o
  -6  24   3     6390.50     5948.31    505.61 o
  -5  24   3     1976.74     2321.72    269.75 o
  -4  24   3      431.47      509.52    168.97 o
  -3  24   3      772.07      542.93    164.19 o
  -2  24   3      518.86      453.36     85.78 o
  -1  24   3      114.43      -50.75     77.22 o
   0  24   3      356.64      463.62     76.41 o
   1  24   3      160.84       99.75    158.76 o
   2  24   3     1505.88     1602.80    132.89 o
   3  24   3     6559.78     7902.39    358.14 o
   4  24   3     1120.33     1203.65    257.15 o
   5  24   3     2923.76     2954.61    347.93 o
   6  24   3     1135.80     1304.42    192.86 o
   7  24   3     1009.14     1130.24    274.52 o
   8  24   3      123.23       -3.47    169.41 o
   9  24   3       89.17     -145.08    195.03 o
  10  24   3      280.94       22.15    214.15 o
 -10  25   3      214.96       14.33    195.03 o
  -9  25   3      170.15      268.88    354.45 o
  -8  25   3      123.37      433.07    289.73 o
  -7  25   3      280.17       85.14    188.52 o
  -6  25   3      428.07     -179.83    270.18 o
  -5  25   3     1266.85     1505.10    281.04 o
  -4  25   3     1569.83      992.54    271.05 o
  -3  25   3      679.33      686.88    167.26 o
  -2  25   3      643.71      617.75    135.25 o
  -1  25   3      169.19     -127.77    127.77 o
   0  25   3      131.17      151.38    108.68 o
   1  25   3      249.49      179.43    101.80 o
   2  25   3      119.69       20.43    163.32 o
   3  25   3     1488.16     1698.39    192.34 o
   4  25   3      563.90      651.05    126.40 o
   5  25   3      149.27      264.97    229.35 o
   6  25   3     1364.09      938.68    253.67 o
   7  25   3     1661.77     2142.76    306.23 o
   8  25   3      846.88      527.33    248.03 o
   9  25   3       74.93      154.64    264.53 o
  -9  26   3      110.77      -48.65    231.52 o
  -8  26   3      407.05      370.95    330.12 o
  -7  26   3     1187.18      975.17    235.86 o
  -6  26   3      250.82      279.30    287.99 o
  -5  26   3     1458.38     1867.37    304.06 o
  -4  26   3     1209.94      786.22    239.34 o
  -3  26   3       98.59      141.40    159.03 o
  -2  26   3     2420.24     2900.48    233.03 o
  -1  26   3      410.29      211.90    143.99 o
   0  26   3     1047.14      845.67    137.55 o
   1  26   3     1911.76     1920.02    191.25 o
   2  26   3      781.68      924.31    170.49 o
   3  26   3      140.43      259.28    196.55 o
   4  26   3     1864.85     2114.18    207.85 o
   5  26   3      584.89      899.15    291.03 o
   6  26   3      994.44      960.40    243.68 o
   7  26   3     2720.07     2676.61    311.45 o
   8  26   3      453.90      729.31    325.78 o
   9  26   3       20.19     -338.81    338.81 o
  -8  27   3      596.70     1420.83    360.10 o
  -7  27   3      778.39     1114.17    311.01 o
  -6  27   3      103.81     -157.68    247.59 o
  -5  27   3     2823.88     3196.55    388.33 o
  -4  27   3     1600.54     1993.55    232.24 o
  -3  27   3     2414.67     2475.95    239.38 o
  -2  27   3     6326.52     7205.13    390.66 o
  -1  27   3     5795.68     6207.32    367.66 o
   0  27   3     2131.20     2673.15    307.90 o
   1  27   3      940.95      723.56    178.00 o
   2  27   3     2898.48     2759.77    227.60 o
   3  27   3       11.14      -10.51    129.49 o
   4  27   3     1105.22     1110.39    207.42 o
   5  27   3     1932.13     2403.26    410.27 o
   6  27   3      696.22      354.88    209.80 o
   7  27   3     1511.76     1192.79    261.06 o
   8  27   3     2022.19     1542.89    281.91 o
  -8  28   3     1177.23      532.54    340.11 o
  -7  28   3      935.03      560.34    286.25 o
  -6  28   3     2066.42     1865.63    362.70 o
  -5  28   3     1764.70     2018.97    375.73 o
  -4  28   3     1406.54     1290.82    229.78 o
  -3  28   3     2567.51     2974.78    289.75 o
  -2  28   3     5952.60     5927.25    304.66 o
  -1  28   3     1678.03     1620.42    157.87 o
   0  28   3     2977.84     3401.94    266.68 o
   1  28   3     5921.43     6052.58    677.40 o
   2  28   3     3416.95     3532.59    281.92 o
   3  28   3     1433.15     1456.10    168.46 o
   4  28   3     1912.72     1835.82    188.74 o
   5  28   3     3177.93     3329.22    374.65 o
   6  28   3     1845.23     1810.40    197.97 o
   7  28   3     2183.36     1744.88    287.12 o
  -7  29   3      744.06      892.64    261.06 o
  -6  29   3      218.15      256.71    321.44 o
  -5  29   3     2378.89     2371.96    545.79 o
  -4  29   3      162.42     -127.12    330.56 o
  -3  29   3     2590.74     2687.42    329.69 o
  -2  29   3     7028.84     8145.93    410.65 o
  -1  29   3     8678.42    10054.26    438.28 o
   0  29   3     2880.57     3582.11    676.54 o
   1  29   3      582.95      567.77    170.53 o
   2  29   3     4236.29     4549.45    290.41 o
   3  29   3      342.10      366.98    414.61 o
   4  29   3      189.40      107.14    226.60 o
   5  29   3     2511.68     2396.14    221.70 o
   6  29   3      586.45      432.28    288.98 o
   7  29   3      226.03      218.06    251.94 o
  -6  30   3      712.13      507.35    329.69 o
  -5  30   3      356.89      669.19    554.26 o
  -4  30   3      747.28      554.69    167.06 o
  -3  30   3     1646.95     1894.01    260.93 o
  -2  30   3     2166.65     2140.82    312.72 o
  -1  30   3     2310.61     1933.52    273.10 o
   0  30   3     2383.50     2577.76    259.40 o
   1  30   3     4302.63     4707.72    328.12 o
   2  30   3     2114.77     2550.92    285.86 o
   3  30   3      873.51      851.37    307.97 o
   4  30   3      414.18      420.15    147.00 o
   5  30   3      871.38     1234.49    359.23 o
   6  30   3     1703.85     1989.86    452.18 o
  -5  31   3      119.64     -356.62    369.65 o
  -4  31   3      169.32      261.20    235.84 o
  -3  31   3      401.17      304.95    245.10 o
  -2  31   3     2040.98     1812.87    252.41 o
  -1  31   3     2901.03     3069.26    321.57 o
   0  31   3     1013.02      886.83    242.59 o
   1  31   3      151.93      346.37    185.96 o
   2  31   3      744.47      550.28    252.37 o
   3  31   3      313.52      293.60    247.72 o
   4  31   3       16.66      358.12    249.12 o
  -3  32   3       25.52      -22.37    198.36 o
  -2  32   3       93.91      114.03    203.25 o
  -1  32   3      766.40      533.68    176.62 o
   0  32   3      264.78      329.21    244.12 o
   1  32   3       32.56     -149.92    163.33 o
   2  32   3      150.02      176.70    212.61 o
   3  32   3       89.61     -127.71    363.57 o
   2 -31   4      272.42      274.52    234.56 o
   3 -31   4     1046.94     1035.55    318.40 o
  -6 -30   4     1517.07     1145.44    330.56 o
   0 -30   4      207.13      226.31    185.48 o
   1 -30   4     6195.50     4179.54    403.53 o
   2 -30   4     1811.66     1669.73    327.08 o
   3 -30   4     4313.90     3210.89    459.13 o
   4 -30   4     1219.31      919.13    245.86 o
  -7 -29   4      360.09      628.97    248.03 o
  -6 -29   4     5494.13     5234.63    489.54 o
  -5 -29   4     2274.50     1988.99    274.09 o
  -1 -29   4     3390.51     3074.49    289.73 o
   0 -29   4    22126.10    19288.34    906.97 o
   1 -29   4     5049.51     4456.67    332.73 o
   2 -29   4      225.14      178.53    222.83 o
   3 -29   4      597.45      867.01    278.43 o
   4 -29   4     5777.96     5100.84    466.95 o
   5 -29   4      756.03      714.11    340.11 o
   6 -29   4     1749.61      953.01    280.17 o
  -7 -28   4     7344.53     6350.53    520.81 o
  -6 -28   4     4795.65     6526.89    614.64 o
  -5 -28   4     1435.21      735.83    302.32 o
  -2 -28   4      756.02      960.40    171.58 o
  -1 -28   4    10733.49     9145.29    711.07 o
   0 -28   4      750.15      819.66    256.28 o
   1 -28   4     9599.81     7888.65    596.83 o
   2 -28   4     3383.98     2131.47    320.57 o
   3 -28   4     3926.29     3560.12    410.92 o
   4 -28   4     1025.76     1147.18    272.35 o
   5 -28   4     4170.97     3439.37    436.54 o
   6 -28   4     4699.68     3634.83    444.80 o
   7 -28   4     1919.53     2016.36    425.25 o
  -8 -27   4     3381.63     4373.27    551.65 o
  -7 -27   4      901.11      937.38    305.80 o
  -6 -27   4     2401.94     3104.46    376.17 o
  -5 -27   4       25.38      108.16    287.12 o
  -4 -27   4     1836.70     1836.10    340.98 o
  -2 -27   4     1023.01      756.24    172.88 o
  -1 -27   4     7164.47     5658.14    443.06 o
   0 -27   4    18828.58    16063.55   1152.83 o
   1 -27   4     1577.50     1748.79    202.85 o
   2 -27   4      596.97      569.90    150.29 o
   3 -27   4       17.34      236.73    187.21 o
   4 -27   4     1683.31     2073.70    305.80 o
   5 -27   4      295.40      648.08    188.52 o
   6 -27   4     4073.45     3484.87    277.51 o
   7 -27   4     1864.13     1321.08    241.86 o
   8 -27   4      736.47      458.26    269.31 o
  -9 -26   4       24.66      383.55    360.10 o
  -8 -26   4      157.67      649.82    278.00 o
  -7 -26   4     3541.46     5040.47    505.61 o
  -6 -26   4      866.41      677.19    228.05 o
  -5 -26   4       14.65      -96.87    238.91 o
  -4 -26   4     2929.98     2827.77    261.93 o
  -3 -26   4     1111.08     5617.75   4759.43 o
  -2 -26   4     2046.03     1753.13    204.59 o
  -1 -26   4     6701.27     6043.00    375.73 o
   0 -26   4     5155.84     4361.54    334.03 o
   1 -26   4     3075.97     2646.64    268.88 o
   2 -26   4      522.68      313.18    168.97 o
   3 -26   4      422.83      370.95    207.20 o
   4 -26   4       66.95       26.06    146.38 o
   5 -26   4      965.28      931.50    182.89 o
   6 -26   4     1544.86     2008.19    222.47 o
   7 -26   4     4803.64     4397.47    338.75 o
   8 -26   4      115.68       10.48   2363.42 o
   9 -26   4       50.70      742.34    383.55 o
  -9 -25   4      724.00      824.87    281.04 o
  -8 -25   4     1943.60     2240.50    381.38 o
  -7 -25   4      341.48      610.29    248.46 o
  -6 -25   4     1398.14     1392.17    250.20 o
  -5 -25   4     1948.82     2535.87    326.21 o
  -4 -25   4       60.57      136.37     97.73 o
  -3 -25   4      740.71      457.39    106.81 o
  -2 -25   4       42.32      -50.39    114.24 o
  -1 -25   4     3201.08     3074.49    271.05 o
   0 -25   4     1163.30     1144.14    184.17 o
   1 -25   4      325.29      191.56    151.16 o
   2 -25   4       27.16      364.87    171.14 o
   3 -25   4     2966.69     2907.26    270.61 o
   4 -25   4     1783.66     1336.13    243.68 o
   5 -25   4      335.62      393.95    167.24 o
   6 -25   4     4311.75     4129.22    413.31 o
   7 -25   4     1545.65     1236.60    213.49 o
   8 -25   4     2372.45     2379.54    300.05 o
   9 -25   4      382.76      482.61    228.77 o
 -10 -24   4      294.52       17.81    326.21 o
  -9 -24   4      243.77      256.28    209.80 o
  -8 -24   4       80.73      -39.96    230.22 o
  -7 -24   4      421.81      470.86    280.61 o
  -6 -24   4     5964.12     7023.81    608.56 o
  -5 -24   4     3716.86     3716.06    328.39 o
  -4 -24   4     3015.59     2516.38    283.86 o
  -3 -24   4     1352.33     1408.00    115.08 o
  -2 -24   4     3222.57     2779.55    241.95 o
  -1 -24   4      711.67      435.24    129.88 o
   0 -24   4       17.10      227.61    146.38 o
   1 -24   4     2425.13     1981.18    214.58 o
   2 -24   4      839.19     2351.26   2488.09 o
   3 -24   4     1795.92     1818.72    231.52 o
   4 -24   4     6173.87     5020.92    370.09 o
   5 -24   4     2270.78     1921.67    230.43 o
   6 -24   4     5246.52     4887.06    633.75 o
   7 -24   4     3860.78     3712.44    278.70 o
   8 -24   4      617.45      318.27    182.43 o
   9 -24   4      259.16      -41.04    297.76 o
  10 -24   4     1044.94     1467.31    266.27 o
 -10 -23   4      111.96       18.68    355.75 o
  -9 -23   4     1175.02     1036.85    282.34 o
  -8 -23   4       37.34     -122.93    204.59 o
  -7 -23   4     4128.97     4572.65    430.90 o
  -6 -23   4     2997.35     3044.96    329.25 o
  -5 -23   4     2150.99     1956.07    115.12 o
  -4 -23   4      789.51      744.45     97.01 o
  -3 -23   4    33056.45    35432.00   3426.12 o
  -2 -23   4     6649.10     5851.01    361.40 o
  -1 -23   4     3011.85     2696.59    223.70 o
   0 -23   4     4216.31     3299.93    277.56 o
   1 -23   4      310.81       85.14    132.92 o
   2 -23   4      733.87      685.88    158.98 o
   3 -23   4    17291.71    15857.66    875.26 o
   4 -23   4    10621.39    10410.07   1497.07 o
   5 -23   4      724.32      559.49    165.28 o
   6 -23   4     1127.83      990.24    146.22 o
   7 -23   4     5677.73     5570.53    605.08 o
   8 -23   4      668.97      331.47    447.40 o
   9 -23   4      149.40      263.01    292.77 o
  10 -23   4       87.06     -188.35    336.42 o
 -11 -22   4      419.94      484.76    325.78 o
 -10 -22   4     3615.23     3970.60    466.52 o
  -9 -22   4       95.20     -216.32    216.32 o
  -8 -22   4      168.89     -100.77    235.00 o
  -7 -22   4       25.47     -175.49    175.49 o
  -6 -22   4    24227.04    26948.67   2868.17 o
  -5 -22   4     6370.96     6895.98    678.06 o
  -4 -22   4    46406.55    47512.18   3065.59 o
  -3 -22   4     1207.24     1180.33    144.86 o
  -2 -22   4    12008.62    11969.65   1057.92 o
  -1 -22   4     6531.71     6313.18    340.98 o
   0 -22   4      949.08      598.57    250.20 o
   1 -22   4     2497.51     2202.27    207.63 o
   2 -22   4      482.00      565.55    144.65 o
   3 -22   4      573.56      261.49    170.71 o
   4 -22   4    27324.80    29592.66   3775.79 o
   5 -22   4    13656.78    13845.22   1651.27 o
   6 -22   4    29064.27    28044.71   4598.27 o
   7 -22   4      199.47      202.74    155.88 o
   8 -22   4      106.92      115.66    195.47 o
   9 -22   4       47.14      -97.24    172.89 o
  10 -22   4      172.99      405.15    488.45 o
  11 -22   4     1750.45     2115.40    481.29 o
 -11 -21   4     2440.07     2015.49    376.60 o
 -10 -21   4       56.87      128.57    319.26 o
  -9 -21   4      450.10      159.85    134.66 o
  -8 -21   4      310.93      681.53    238.47 o
  -7 -21   4    15091.91    17341.48    860.49 o
  -6 -21   4      437.73      462.39     72.97 o
  -5 -21   4      519.97      581.16    105.32 o
  -4 -21   4     7722.77     7607.01    463.69 o
  -3 -21   4    77771.82    82438.83  10845.86 o
  -2 -21   4     5798.45     6250.08   1068.34 o
  -1 -21   4     6629.01     5999.56    379.64 o
   0 -21   4      341.92      306.67    102.95 o
   1 -21   4      315.89      364.00    125.53 o
   2 -21   4     4349.02     3748.64    288.42 o
   3 -21   4    38107.59    38208.64   5230.50 o
   4 -21   4     2567.29     2719.58    294.72 o
   5 -21   4      292.68      378.22    128.68 o
   6 -21   4     5782.03     5000.82   1127.85 o
   7 -21   4    21379.11    21828.10   3458.70 o
   8 -21   4      332.31      578.65    137.04 o
   9 -21   4      314.88      107.91    125.53 o
  10 -21   4      311.76      377.77    182.53 o
  11 -21   4      258.64      135.52    334.90 o
 -12 -20   4       88.87       38.66    330.99 o
 -11 -20   4      178.01      393.11    340.11 o
 -10 -20   4     2696.63     3088.83    335.77 o
  -9 -20   4      333.19      350.54    264.53 o
  -8 -20   4      108.27       62.98    194.60 o
  -7 -20   4     1872.84     1704.62    169.78 o
  -6 -20   4    12410.67    13509.59   1150.87 o
  -5 -20   4     3768.75     4391.92    372.47 o
  -4 -20   4    56142.53    61068.88   7703.61 o
  -3 -20   4      891.89      904.11     84.18 o
  -2 -20   4     4486.21     4432.71    420.47 o
  -1 -20   4     1356.71     1244.48    116.85 o
   0 -20   4     3738.01     3722.14    244.55 o
   1 -20   4       50.34      158.98    107.29 o
   2 -20   4     5405.62     4931.87    317.53 o
   3 -20   4     8264.88     8006.24    949.54 o
   4 -20   4    36134.55    36948.71   4443.42 o
   5 -20   4     8895.34     9239.30   1196.26 o
   6 -20   4    15623.01    16481.67   3362.05 o
   7 -20   4     1792.84     2232.94    412.00 o
   8 -20   4     3102.83     2928.58    357.92 o
   9 -20   4       56.94      118.26    136.90 o
  10 -20   4      456.85      708.89    204.10 o
  11 -20   4      981.79      584.28    172.52 o
 -12 -19   4      117.69      224.57    368.35 o
 -11 -19   4     5118.77     5647.72    682.83 o
 -10 -19   4       27.53      -72.11    246.72 o
  -9 -19   4      898.56      992.11    247.16 o
  -8 -19   4      852.63      657.64    224.57 o
  -7 -19   4     6559.05     6716.91    764.54 o
  -6 -19   4      883.01      776.06    192.21 o
  -5 -19   4     4737.18     4768.80    621.81 o
  -4 -19   4     2200.91     2271.34    160.28 o
  -3 -19   4    26471.30    25786.70   3363.13 o
  -2 -19   4     2283.84     2059.84    135.74 o
  -1 -19   4     3336.98     3065.81    225.44 o
   0 -19   4       72.43      238.04    104.68 o
   1 -19   4      255.84      255.85     94.69 o
   2 -19   4     8260.50     8569.75    397.02 o
   3 -19   4    21117.45    21417.04   2281.33 o
   4 -19   4     1118.37      979.96    236.52 o
   5 -19   4     1901.52     1934.63    156.66 o
   6 -19   4    13396.27    13959.12   2049.37 o
   7 -19   4     5993.81     5450.48   1246.65 o
   8 -19   4      530.16      270.67    198.07 o
   9 -19   4      292.62      443.34    219.14 o
  10 -19   4       78.38      197.97    308.62 o
  11 -19   4      905.72      804.58    216.10 o
  12 -19   4      587.01      313.62    307.97 o
 -12 -18   4     2528.67     2532.40    387.90 o
 -11 -18   4       31.99      103.38    233.26 o
 -10 -18   4      199.28      140.74    213.28 o
  -9 -18   4     2093.42     2211.39    289.29 o
  -8 -18   4      223.88      189.39     40.40 o
  -7 -18   4      315.85      325.70    106.64 o
  -6 -18   4       35.36       50.21    173.97 o
  -5 -18   4     2019.33     1982.33    100.11 o
  -4 -18   4    21949.00    22697.50   2465.50 o
  -3 -18   4      800.78      812.45     74.98 o
  -2 -18   4      664.12      708.42    156.81 o
  -1 -18   4     2154.14     2139.37    203.50 o
   0 -18   4     4876.87     4573.51    247.16 o
   1 -18   4       93.10      147.69     78.19 o
   2 -18   4      161.32      200.25    106.42 o
   3 -18   4    13414.67    13734.78   1491.85 o
   4 -18   4     5255.19     4988.52    354.23 o
   5 -18   4      650.92      603.60     96.83 o
   6 -18   4      222.18      574.36    216.10 o
   7 -18   4    11075.20    11848.83   1801.78 o
   8 -18   4      380.51      155.87    238.25 o
   9 -18   4     1305.54     1093.68    233.41 o
  10 -18   4     1202.43     1204.11    188.64 o
  11 -18   4       73.95      329.86    163.32 o
  12 -18   4      530.28      263.23    364.00 o
 -13 -17   4      215.81     -196.34    427.86 o
 -12 -17   4      552.57      207.63    317.53 o
 -11 -17   4     1745.89     2265.69    353.15 o
 -10 -17   4     3795.69     4162.60    372.69 o
  -9 -17   4     4390.34     4780.25    378.77 o
  -8 -17   4      348.18      438.19   1385.01 o
  -7 -17   4      557.98      461.51    142.26 o
  -6 -17   4     6270.06     6517.21    362.48 o
  -5 -17   4     3313.58     3090.19    147.67 o
  -4 -17   4     1694.63     1819.83    227.35 o
  -3 -17   4     8828.03     9031.63    664.81 o
  -2 -17   4     4133.08     4603.34    476.29 o
  -1 -17   4      659.65      783.90     71.41 o
   0 -17   4    28058.41    24967.77   1159.34 o
   1 -17   4     6030.35     5731.99    301.89 o
   2 -17   4       12.96      -87.31     87.31 o
   3 -17   4      650.62      454.14     75.82 o
   4 -17   4     7696.00     8034.52    490.84 o
   5 -17   4     3998.71     3722.59    401.03 o
   6 -17   4     6782.27     7430.20    451.14 o
   7 -17   4     5238.57     5089.71    479.33 o
   8 -17   4     1246.19     1012.41    133.58 o
   9 -17   4      332.02      277.48    143.99 o
  10 -17   4     2376.99     2659.77    857.24 o
  11 -17   4     1356.70      987.13    195.99 o
  12 -17   4      279.63      381.81    344.02 o
 -13 -16   4       76.89       95.56    378.77 o
 -12 -16   4     3191.16     3574.02    370.09 o
 -11 -16   4      219.79      529.07    277.56 o
 -10 -16   4     4717.69     5538.69    389.63 o
  -9 -16   4    17134.77    18076.65    873.48 o
  -8 -16   4     5822.02     5764.03    322.28 o
  -7 -16   4    19876.92    21832.77   2122.78 o
  -6 -16   4     6363.30     6943.22    468.04 o
  -5 -16   4      317.73      328.70     65.76 o
  -4 -16   4     8900.80     9307.98    803.85 o
  -3 -16   4     9456.40     9821.85    717.24 o
  -2 -16   4    32185.40    31773.05   3658.51 o
  -1 -16   4     8721.59     8254.84    915.44 o
   0 -16   4     5921.93     5268.95    250.20 o
   1 -16   4    16648.92    14056.75    737.13 o
   2 -16   4    10780.74    10303.11    892.85 o
   3 -16   4     5713.69     5369.77    534.93 o
   4 -16   4     2521.08     2715.29    155.14 o
   5 -16   4     2425.46     2827.96    247.11 o
   6 -16   4    12657.97    13431.96    546.45 o
   7 -16   4    17468.18    18172.37    939.24 o
   8 -16   4     3830.00     3915.32    679.58 o
   9 -16   4     7717.96     8154.35    412.00 o
  10 -16   4     1382.43     1223.17    267.79 o
  11 -16   4       44.29     -103.19    151.73 o
  12 -16   4     2482.56     2151.58    337.94 o
  13 -16   4      119.88     -307.97    307.97 o
 -13 -15   4     2782.43     3169.19    413.96 o
 -12 -15   4     1691.43     1491.64    268.01 o
 -11 -15   4      733.18      841.82    254.98 o
 -10 -15   4    25200.25    29452.23   1515.96 o
  -9 -15   4     4688.99     4682.20    576.63 o
  -8 -15   4     1705.08     1807.76     92.40 o
  -7 -15   4    10362.43    10733.63    823.57 o
  -6 -15   4    24102.27    26650.91   2219.65 o
  -5 -15   4       99.96      140.23     46.47 o
  -4 -15   4     6053.11     6105.41    300.32 o
  -3 -15   4    86259.88    93589.22   5293.69 o
  -2 -15   4    21962.91    21006.85   2066.10 o
  -1 -15   4      443.30      509.50    175.70 o
   0 -15   4   175190.97   154883.11   6490.40 o
   1 -15   4     5269.47     4859.77    259.32 o
   2 -15   4    27006.52    27764.50   2538.69 o
   3 -15   4    34633.32    35946.71   3504.52 o
   4 -15   4      584.82      623.86     71.21 o
   5 -15   4       45.57       33.65     49.61 o
   6 -15   4     2788.89     2805.72    307.94 o
   7 -15   4    20874.20    22311.50   1944.67 o
   8 -15   4     3716.49     3689.65    921.74 o
   9 -15   4     1058.32      830.72    130.34 o
  10 -15   4    15649.29    16907.31   3035.40 o
  11 -15   4      564.63      548.41    138.05 o
  12 -15   4     2353.18     1902.86    336.86 o
  13 -15   4     1442.96     9207.84   8452.47 o
 -13 -14   4      160.28     -198.07    313.62 o
 -12 -14   4     1000.10     1182.36    273.22 o
 -11 -14   4     2664.95     2789.11    289.29 o
 -10 -14   4     2478.97     3588.36    315.79 o
  -9 -14   4    18857.62    20556.55   2223.77 o
  -8 -14   4     7725.48     8243.57   1150.44 o
  -7 -14   4    63594.17    66148.98   4997.46 o
  -6 -14   4    13679.06    14262.73    361.95 o
  -5 -14   4     1875.10     1969.02     81.38 o
  -4 -14   4    33886.36    36047.42   2019.58 o
  -3 -14   4     7157.00     7248.39    303.15 o
  -2 -14   4    10330.52    10418.97    653.08 o
  -1 -14   4    42118.88    40966.73   2024.40 o
   0 -14   4      231.25      376.60     89.92 o
   1 -14   4    71180.29    63891.51   2916.82 o
   2 -14   4    32097.70    33038.61   2921.81 o
   3 -14   4    85537.80    86995.08   8915.51 o
   4 -14   4    42876.37    46220.33   3241.44 o
   5 -14   4     2087.41     2196.05    101.70 o
   6 -14   4    11237.51    11674.57    923.92 o
   7 -14   4    11847.89    13101.07    640.62 o
   8 -14   4     7992.03     8654.17   1264.24 o
   9 -14   4     8681.09     9605.45   1216.90 o
  10 -14   4      606.53      786.52    174.40 o
  11 -14   4      777.96      501.96    170.51 o
  12 -14   4     2128.06     2279.16    222.66 o
  13 -14   4      331.30      605.08    251.94 o
 -14 -13   4      485.40      556.87    353.15 o
 -13 -13   4     3744.18     2811.26    344.89 o
 -12 -13   4      771.93      997.76    407.44 o
 -11 -13   4     1017.07     1562.01    274.09 o
 -10 -13   4    26021.78    28728.04   2521.54 o
  -9 -13   4      174.46      209.56     81.14 o
  -8 -13   4    14180.55    14304.40    948.24 o
  -7 -13   4     8717.04    10629.96   1460.15 o
  -6 -13   4    42561.05    45573.32   1617.74 o
  -5 -13   4     5819.08     5721.60    387.92 o
  -4 -13   4     3140.38     3243.95    221.65 o
  -3 -13   4    19617.28    20666.85    796.68 o
  -2 -13   4     8646.45     9143.84    394.14 o
  -1 -13   4     1945.76     1930.14    152.46 o
   0 -13   4   181031.19   156099.80   7876.49 o
   1 -13   4      881.29      861.36     83.83 o
   2 -13   4    22749.91    23731.58   2467.02 o
   3 -13   4    70109.49    70347.90   7025.55 o
   4 -13   4    13266.92    13714.30    692.15 o
   5 -13   4     1613.92     1647.53     97.99 o
   6 -13   4      309.00      373.98     78.42 o
   7 -13   4     6907.19     7068.22    419.64 o
   8 -13   4     3101.94     3003.77    299.90 o
   9 -13   4     4629.73     4987.42    934.77 o
  10 -13   4    15036.29    16198.86   2287.19 o
  11 -13   4      357.04      273.19    171.79 o
  12 -13   4     1051.67     1308.88    227.07 o
  13 -13   4     2557.31     2913.77    374.43 o
 -14 -12   4     1959.21     1765.29    330.56 o
 -13 -12   4      198.84       85.57    274.52 o
 -12 -12   4      124.51     -258.02    258.02 o
 -11 -12   4     3646.48     4388.91    374.43 o
 -10 -12   4       45.56      504.55    421.12 o
  -9 -12   4     1612.40     1466.19    116.62 o
  -8 -12   4     4012.00     3969.38    328.39 o
  -7 -12   4    41971.74    44638.27   1458.69 o
  -6 -12   4    11622.67    13238.88    438.03 o
  -5 -12   4     1080.22     1212.87    113.06 o
  -4 -12   4     6713.32     6195.43    183.35 o
  -3 -12   4     6521.52     7505.61    235.97 o
  -2 -12   4       89.83       66.47     34.84 o
  -1 -12   4    27830.34    27798.23   1595.45 o
   0 -12   4    20391.24    18644.16    840.51 o
   1 -12   4    40761.28    38803.88   2357.78 o
   2 -12   4    16452.13    15806.30    725.19 o
   3 -12   4    65349.13    67382.65   3066.55 o
   4 -12   4    17814.43    18445.30   1094.56 o
   5 -12   4      304.38      314.11     55.17 o
   6 -12   4       73.96       -1.96     67.52 o
   7 -12   4     3674.41     4124.62    323.57 o
   8 -12   4     2615.21     2699.70    428.08 o
   9 -12   4      256.92      181.35    148.99 o
  10 -12   4     5192.96     6257.41   2722.87 o
  11 -12   4     2317.30     2062.50    302.32 o
  12 -12   4     1360.33     1709.75    338.06 o
  13 -12   4      423.92      218.92    218.49 o
 -14 -11   4      223.72      -96.00    241.51 o
 -13 -11   4     2879.16     3062.33    307.97 o
 -12 -11   4      280.10      415.26    296.68 o
 -11 -11   4      406.01      368.78    186.35 o
 -10 -11   4     1604.67     1772.25    134.84 o
  -9 -11   4      598.65      348.80    176.36 o
  -8 -11   4    10350.15    10644.58   1190.18 o
  -7 -11   4     7187.64     7924.35    559.26 o
  -6 -11   4      592.05      488.69    113.15 o
  -5 -11   4      379.83      316.57     83.18 o
  -4 -11   4     2203.92     2306.12    165.24 o
  -3 -11   4     1292.07     1418.66     73.77 o
  -2 -11   4       59.45       50.15     27.92 o
  -1 -11   4     1993.62     1810.54     99.47 o
   0 -11   4    24378.32    23082.15   1076.38 o
   1 -11   4     3636.67     3368.94    196.55 o
   2 -11   4      856.66      893.74    179.40 o
   3 -11   4    20321.24    20529.22    975.84 o
   4 -11   4     2576.15     2581.23    181.16 o
   5 -11   4      183.93      202.98     49.20 o
   6 -11   4      596.74      521.62    104.93 o
   7 -11   4      163.00      182.01     58.25 o
   8 -11   4     3732.03     3762.71    280.88 o
   9 -11   4     4524.34     4343.04    273.52 o
  10 -11   4      569.58      590.90     73.71 o
  11 -11   4     3090.41     3574.63    769.27 o
  12 -11   4        2.72     -101.16    161.81 o
  13 -11   4     3731.99     4228.62    369.22 o
  14 -11   4        2.56       97.73    308.40 o
 -14 -10   4     1696.41     1620.65    285.38 o
 -13 -10   4      760.69      483.02    182.44 o
 -12 -10   4      439.57      517.34    180.70 o
 -11 -10   4      109.85        0.84    160.28 o
 -10 -10   4      489.03      473.25    152.90 o
  -9 -10   4    12013.98    12877.39    703.47 o
  -8 -10   4      165.41       74.38     86.18 o
  -7 -10   4     4562.36     4830.14    225.47 o
  -6 -10   4    21489.78    22380.63    953.45 o
  -5 -10   4    13286.96    13521.67    547.53 o
  -4 -10   4        2.65       -6.14     34.39 o
  -3 -10   4     3506.87     3689.49    111.43 o
  -2 -10   4     4546.38     4723.01    155.97 o
  -1 -10   4       86.54       74.19     33.41 o
   0 -10   4     1277.93     1072.67    114.24 o
   1 -10   4     3286.76     2746.54    164.63 o
   2 -10   4      626.27      571.53     63.73 o
   3 -10   4    23910.22    24976.39   1364.78 o
   4 -10   4    12721.72    13586.86    917.43 o
   5 -10   4       26.68       79.92     67.06 o
   6 -10   4      258.51      332.49     55.26 o
   7 -10   4     1110.68     1357.89     73.92 o
   8 -10   4      315.35      279.55     43.90 o
   9 -10   4     7141.37     6651.31    612.41 o
  10 -10   4     7930.61     8399.48    727.22 o
  11 -10   4       43.81      -69.72    151.73 o
  12 -10   4      591.01      306.16    148.66 o
  13 -10   4        2.15      -19.55    215.01 o
  14 -10   4     1930.86     1960.33    259.76 o
 -14  -9   4       99.03        0.87    225.87 o
 -13  -9   4     4753.16     4459.71    536.45 o
 -12  -9   4      167.96      139.87    155.94 o
 -11  -9   4      644.74      506.01    125.18 o
 -10  -9   4    16756.97    17615.92   1055.09 o
  -9  -9   4     1460.39     1553.37    244.55 o
  -8  -9   4     2712.75     2603.32    210.78 o
  -7  -9   4     3701.55     3827.49    444.58 o
  -6  -9   4    72438.03    77646.66   2030.47 o
  -5  -9   4      145.85      281.04     55.97 o
  -4  -9   4      595.27      686.94     89.48 o
  -3  -9   4    16957.95    17834.07    755.17 o
  -2  -9   4      425.09      386.90     41.19 o
  -1  -9   4        4.09       21.26     25.32 o
   0  -9   4    46990.00    38914.10   2564.10 o
   1  -9   4    10318.13    10071.93    547.74 o
   2  -9   4    12299.30    11873.64    764.93 o
   3  -9   4    23399.73    23275.09    944.16 o
   4  -9   4    19815.97    20636.82    768.75 o
   5  -9   4      173.83      246.02     71.09 o
   6  -9   4     5280.61     5306.79    150.90 o
   7  -9   4     2778.21     2859.68     95.37 o
   8  -9   4     1461.19     1628.55     76.13 o
   9  -9   4      721.86      610.00     92.79 o
  10  -9   4    16436.07    17347.82    936.86 o
  11  -9   4     4457.85     4737.10    378.99 o
  12  -9   4       60.54       51.50    190.47 o
  13  -9   4     3233.95     3726.49    544.70 o
  14  -9   4       17.74      339.25    259.32 o
 -14  -8   4     1539.57     1209.29    257.58 o
 -13  -8   4      224.75      393.98    288.86 o
 -12  -8   4     1069.79     1198.44    256.71 o
 -11  -8   4     6530.35     6417.32    315.37 o
 -10  -8   4     5040.53     5322.69    749.29 o
  -9  -8   4    43265.67    43518.25   3197.64 o
  -8  -8   4      537.83      628.99     89.00 o
  -7  -8   4    96970.60   101978.45   3077.64 o
  -6  -8   4    33195.51    34703.70   1596.54 o
  -5  -8   4     1930.56     1921.12    138.78 o
  -4  -8   4    61508.91    62684.35   1603.06 o
  -3  -8   4    24158.77    24174.13    709.22 o
  -2  -8   4     2669.60     2535.60     78.69 o
  -1  -8   4    82284.18    79495.88   2593.36 o
   0  -8   4     3082.37     3506.13    233.26 o
   1  -8   4    99003.41    94056.70   5764.13 o
   2  -8   4      438.18      537.44     36.64 o
   3  -8   4   137989.89   135370.11  10835.00 o
   4  -8   4    75791.72    80643.44   3261.02 o
   5  -8   4      501.19      576.03     56.99 o
   6  -8   4     7095.05     7178.30    449.66 o
   7  -8   4    18514.29    19379.60    842.07 o
   8  -8   4     5398.58     5415.65    159.88 o
   9  -8   4    25097.51    25867.87   1135.16 o
  10  -8   4     2345.04     2418.72    322.48 o
  11  -8   4     3981.57     4157.44    257.86 o
  12  -8   4      211.47      -41.70    203.29 o
  13  -8   4      131.69      163.32    283.21 o
  14  -8   4     1073.49      903.06    256.28 o
 -15  -7   4        3.66      155.51    280.17 o
 -14  -7   4      355.18      551.65    277.13 o
 -13  -7   4     4500.62     4063.13    364.44 o
 -12  -7   4       89.99      178.96    228.91 o
 -11  -7   4     2841.76     2759.49    447.84 o
 -10  -7   4    41436.49    44813.61   4539.63 o
  -9  -7   4     1672.61     1711.08    410.05 o
  -8  -7   4     1934.85     1915.66    101.03 o
  -7  -7   4     6928.63     7235.02    475.34 o
  -6  -7   4   106280.59   106426.27   3003.73 o
  -5  -7   4     2274.17     2160.53     99.18 o
  -4  -7   4     2617.48     2913.69    140.09 o
  -2  -7   4     4429.41     3828.39    139.77 o
  -1  -7   4    29746.16    29261.44   1052.83 o
   1  -7   4       94.84       50.61     49.74 o
   2  -7   4    13397.53    13108.43    690.04 o
   3  -7   4    11171.10     9757.65    265.71 o
   4  -7   4    41922.67    40820.32   1666.36 o
   5  -7   4     1542.83     1593.73     56.36 o
   6  -7   4    21694.09    22059.79    890.27 o
   7  -7   4     9364.46     9231.76    457.37 o
   8  -7   4       18.68       81.49     37.10 o
   9  -7   4     1777.98     2109.96    248.34 o
  10  -7   4    28996.89    29626.71   2059.87 o
  11  -7   4     1256.32     1342.30    125.21 o
  12  -7   4       19.08       19.98    132.05 o
  13  -7   4     1875.91     2243.54    331.43 o
  14  -7   4       60.33      117.28    198.94 o
 -15  -6   4       12.53      -52.12    357.05 o
 -14  -6   4      980.42      780.13    245.42 o
 -13  -6   4       31.27       14.33    240.21 o
 -12  -6   4      204.55      198.07    139.43 o
 -11  -6   4     9486.13     9952.18   1737.06 o
 -10  -6   4     9107.70     9120.00    648.74 o
  -9  -6   4    30562.38    32375.39   3474.33 o
  -8  -6   4      499.07      367.75     57.29 o
  -7  -6   4   107487.46   105630.13   5293.56 o
  -6  -6   4    36914.96    37407.11   1217.62 o
  -5  -6   4     1671.18     1683.47     81.10 o
  -4  -6   4   120010.05   118780.97   3216.12 o
  -3  -6   4    33742.63    33157.34   1018.13 o
  -2  -6   4       89.05      131.10     91.44 o
  -1  -6   4    80086.27    78804.81   2913.41 o
   0  -6   4   109081.19   102427.35   5217.26 o
   1  -6   4   140432.27   133923.92  10733.14 o
   3  -6   4    86484.84    83946.42   3314.56 o
   4  -6   4    45984.68    43490.00   1675.60 o
   5  -6   4     4291.70     4280.82    119.56 o
   6  -6   4    43670.09    42648.74   1716.81 o
   7  -6   4    34983.61    36194.70   1721.14 o
   8  -6   4     1302.60     1109.51     69.31 o
   9  -6   4    20239.59    20292.30    912.67 o
  10  -6   4      129.81      159.02    136.26 o
  11  -6   4     5548.47     5464.93    231.31 o
  12  -6   4       35.25       82.53    182.00 o
  13  -6   4       83.87      201.55    207.63 o
  14  -6   4      528.91      128.14    257.58 o
 -15  -5   4       54.36       28.67    299.28 o
 -14  -5   4      127.05      301.02    199.81 o
 -13  -5   4      704.22      641.13    248.90 o
 -12  -5   4       50.04      164.63    464.34 o
 -11  -5   4     1383.71     1532.03    239.34 o
 -10  -5   4    25598.06    26780.20   1208.21 o
  -9  -5   4      132.05       97.38    219.39 o
  -8  -5   4     8789.78     8495.73    511.85 o
  -7  -5   4     2672.09     2321.59    111.94 o
  -6  -5   4     7562.00     7295.03    228.04 o
  -5  -5   4       57.88       35.84     51.67 o
  -4  -5   4    21081.08    21316.38    795.55 o
  -3  -5   4   112613.22   108082.61   2908.60 o
  -2  -5   4     2391.22     2273.18     89.59 o
  -1  -5   4    85178.51    84720.76   4278.94 o
   1  -5   4      174.34      184.93     28.90 o
   2  -5   4     4722.52     4986.55    139.46 o
   3  -5   4      451.53      768.26     81.26 o
   4  -5   4       45.14       28.43     24.77 o
   5  -5   4      155.23      125.18     27.77 o
   6  -5   4    21047.71    21313.77   1044.02 o
   7  -5   4    17595.60    18143.04    790.60 o
   8  -5   4      651.99      644.13     63.01 o
   9  -5   4     3124.82     3153.26    207.34 o
  10  -5   4    15133.79    15392.39   1237.51 o
  11  -5   4       69.57      152.50     97.21 o
  12  -5   4      485.95      273.22    196.34 o
  13  -5   4       18.93      205.02    243.68 o
  14  -5   4      385.35      343.59    223.27 o
 -15  -4   4        0.03      235.43    306.23 o
 -14  -4   4      136.79      148.56    187.21 o
 -13  -4   4      742.60      728.01    177.66 o
 -12  -4   4     1292.14     1826.54    275.39 o
 -11  -4   4     3190.54     2968.11    194.86 o
 -10  -4   4     2149.49     2611.01    346.20 o
  -9  -4   4     3861.32     3408.48    213.48 o
  -8  -4   4     1127.15     1219.21    165.94 o
  -7  -4   4     5052.88     4903.99    151.60 o
  -6  -4   4      180.48      135.30     44.13 o
  -5  -4   4     1217.09     1334.56    102.95 o
  -4  -4   4     2630.12     2620.68    227.83 o
  -3  -4   4    51620.51    49558.06   1925.79 o
  -2  -4   4     2597.28     2555.38     97.57 o
  -1  -4   4    62216.18    63548.05   2198.50 o
   0  -4   4    90963.99    80940.22   4179.10 o
   1  -4   4     6079.93     6230.40    214.81 o
   2  -4   4       86.49       91.93     42.35 o
   3  -4   4     3137.13     2574.26    141.94 o
   4  -4   4     6134.82     6126.65    170.78 o
   5  -4   4      246.63      211.33     28.16 o
   6  -4   4      450.17      408.08     37.62 o
   7  -4   4    29629.32    30143.80   1475.43 o
   8  -4   4      951.71     1013.64     91.41 o
   9  -4   4     2234.57     2329.68    107.46 o
  10  -4   4     3787.26     3851.97    276.55 o
  11  -4   4     1193.50     1054.53     87.68 o
  12  -4   4      961.26      695.00    231.52 o
  13  -4   4      269.94      167.23    241.08 o
  14  -4   4      112.13      352.28    310.14 o
 -15  -3   4       47.83      118.58    246.29 o
 -14  -3   4       83.91      243.25    192.86 o
 -13  -3   4     4719.48     4417.14    430.46 o
 -12  -3   4      411.87      413.09    257.15 o
 -11  -3   4      678.11      694.97    116.25 o
 -10  -3   4     3964.27     4067.20    363.35 o
  -9  -3   4       17.04      -49.91    102.99 o
  -8  -3   4      804.31      844.64     80.55 o
  -7  -3   4    11256.05    10991.91    426.91 o
  -6  -3   4    12224.41    12089.41    377.79 o
  -5  -3   4     1069.68      918.96    146.82 o
  -4  -3   4     8798.71     7804.81    246.04 o
  -3  -3   4    54987.40    54195.73   1830.95 o
  -2  -3   4    20088.04    19596.27    630.98 o
  -1  -3   4     4717.95     4628.25    157.87 o
   0  -3   4     1341.46     1594.49     86.23 o
   1  -3   4    11099.95    10478.37    480.50 o
   2  -3   4     4837.21     4741.94    114.99 o
   3  -3   4    24044.94    21544.88    524.90 o
   4  -3   4     6524.26     5518.90    120.62 o
   5  -3   4     2002.45     1970.84     63.25 o
   6  -3   4    11226.79    11168.93    228.56 o
   7  -3   4      835.37      835.29     78.68 o
   8  -3   4     4451.92     4344.42    350.91 o
   9  -3   4      572.75      561.17     60.85 o
  10  -3   4      284.22      269.88    204.14 o
  11  -3   4     1295.29     1284.56    105.30 o
  12  -3   4       52.27      -16.94    144.65 o
  13  -3   4     3971.38     5020.05    473.90 o
  14  -3   4      420.14      364.87    304.06 o
 -15  -2   4        7.64     -131.62    190.69 o
 -14  -2   4     4339.61     3807.28    464.34 o
 -13  -2   4      670.80      902.19    238.91 o
 -12  -2   4     7460.03     7404.32    543.40 o
 -11  -2   4      330.39      265.29    128.36 o
 -10  -2   4     6483.25     6522.80    460.65 o
  -9  -2   4       60.59       -1.95     59.87 o
  -8  -2   4     1545.54     1603.84    102.62 o
  -7  -2   4    10616.73    10169.18    628.10 o
  -6  -2   4    64437.41    60305.22   1988.30 o
  -5  -2   4     2036.10     2090.49     92.30 o
  -4  -2   4    97896.13    85320.55   2994.71 o
  -3  -2   4    11435.19    10459.38    327.53 o
  -2  -2   4    60367.75    56366.86   1700.14 o
  -1  -2   4     6254.35     6086.26    247.01 o
   0  -2   4    13027.97    13116.53    468.47 o
   1  -2   4    32522.02    29320.29   5218.78 o
   2  -2   4     1158.15     1233.72     40.00 o
   3  -2   4    17007.89    14899.98    426.85 o
   4  -2   4    41829.53    37870.29    816.62 o
   5  -2   4     1148.33     1226.75     61.34 o
   6  -2   4    50719.71    48978.59   1602.79 o
   7  -2   4     6016.26     5902.10    127.69 o
   8  -2   4      753.01      761.12     63.03 o
   9  -2   4      212.38      174.62     47.91 o
  10  -2   4     4895.04     4939.98    449.16 o
  11  -2   4       25.85       40.25     73.22 o
  12  -2   4     2667.61     2621.01    299.72 o
  13  -2   4      545.47      297.11    255.85 o
  14  -2   4     1955.02     1797.00    301.89 o
 -15  -1   4       18.12     -130.31    305.80 o
 -14  -1   4      129.24      275.83    197.21 o
 -13  -1   4    20980.82    19453.83   1336.57 o
 -12  -1   4      288.25      466.95    233.26 o
 -11  -1   4    10207.20    11691.59    627.67 o
 -10  -1   4      438.92      413.01    202.64 o
  -9  -1   4     6130.10     5955.81    199.85 o
  -8  -1   4      160.33      401.81    150.40 o
  -7  -1   4    62221.21    58967.37   1441.12 o
  -6  -1   4     8002.48     7066.03    217.39 o
  -5  -1   4     3743.10     3811.02    142.26 o
  -4  -1   4      755.56      761.86     52.39 o
  -2  -1   4     1163.32     1140.84     38.49 o
   0  -1   4    38220.55    37287.52   3302.76 o
   1  -1   4     7175.67     6088.95   1152.74 o
   2  -1   4    11018.29    10637.38    228.57 o
   3  -1   4    89694.65    73806.29   1736.39 o
   4  -1   4      667.58      554.71     54.38 o
   5  -1   4    10087.10     9675.30    284.25 o
   6  -1   4     2296.53     2173.05     88.28 o
   7  -1   4    70582.90    66073.30   2103.10 o
   8  -1   4      976.16      909.45     51.73 o
   9  -1   4      228.58      289.18     70.50 o
  10  -1   4      182.11      100.51    125.78 o
  11  -1   4     2235.38     2301.99    471.08 o
  12  -1   4      320.58      428.29    187.65 o
  13  -1   4    12214.52    12708.02    926.95 o
  14  -1   4      243.91      403.10    302.76 o
 -15   0   4        2.70      254.11    308.40 o
 -14   0   4     8618.35     8218.77    666.33 o
 -13   0   4      418.57      757.98    290.16 o
 -12   0   4    12393.42    13912.97    759.72 o
 -11   0   4      193.65      106.86     95.56 o
 -10   0   4    26490.13    24758.76    730.53 o
  -9   0   4      122.11      120.50     91.06 o
  -8   0   4     5594.15     5455.85    284.29 o
  -6   0   4   100803.35    89567.17   3929.48 o
  -5   0   4      118.30       63.88     68.63 o
  -4   0   4   165984.70   137254.95   5753.71 o
  -3   0   4     2076.65     2033.59    183.96 o
  -1   0   4      197.17      229.23     30.79 o
   0   0   4    46825.51    42806.72   2122.63 o
   1   0   4        1.77       -0.71     33.92 o
   2   0   4    75697.39    71868.16   2223.76 o
   3   0   4        0.00       51.76     30.72 o
   4   0   4    28560.65    19528.58    507.87 o
   5   0   4       23.77        3.53     18.60 o
   6   0   4   142690.47   128851.93   2536.23 o
   7   0   4      120.69      123.11     42.29 o
   8   0   4     7025.08     6919.44    159.90 o
   9   0   4        1.76       39.28     44.55 o
  10   0   4     5899.39     5796.54    192.83 o
  11   0   4       42.44       25.19     93.82 o
  12   0   4     5383.64     5919.20    455.22 o
  13   0   4      385.46      423.51    158.11 o
  14   0   4     4340.19     4473.61    556.43 o
 -15   1   4       17.83     -304.06    304.06 o
 -14   1   4      127.85      146.82    296.24 o
 -13   1   4    20974.94    23353.63   1562.44 o
 -12   1   4      288.69      445.23    188.95 o
 -11   1   4    10203.02    10394.55    619.85 o
 -10   1   4      427.24      477.86    140.33 o
  -9   1   4     6155.25     6136.20    232.06 o
  -8   1   4      161.11       78.94    166.65 o
  -7   1   4    62254.11    61027.79   2588.00 o
  -6   1   4     7991.07     7943.73    714.55 o
  -5   1   4     3734.23     3736.72    322.65 o
  -4   1   4      846.21      893.32     57.05 o
  -2   1   4     1212.66     1107.17     39.92 o
   0   1   4    38267.11    33916.70   2257.87 o
   1   1   4     7199.01     6440.39    118.37 o
   2   1   4    10995.26    10899.43    276.88 o
   3   1   4    89490.98    73747.72   1746.40 o
   4   1   4      633.18      520.73     28.63 o
   5   1   4    10091.25     9545.18    184.61 o
   6   1   4     2297.82     2114.93    112.80 o
   7   1   4    70533.75    65123.61   1896.28 o
   8   1   4      972.53     1008.46     55.83 o
   9   1   4      235.20      103.51     42.27 o
  10   1   4      173.72      254.01     71.03 o
  11   1   4     2217.42     2412.51    256.28 o
  12   1   4      331.48      322.30    169.84 o
  13   1   4    12207.02    12513.85   1037.72 o
  14   1   4      251.30       82.53    246.72 o
 -15   2   4        7.00        0.00    203.29 o
 -14   2   4     4338.47     4685.15    414.83 o
 -13   2   4      672.30     1017.74    270.61 o
 -12   2   4     7460.58     7395.64    495.19 o
 -11   2   4      346.03      369.65    185.04 o
 -10   2   4     6509.46     6406.73    276.37 o
  -9   2   4       50.21        9.28     64.48 o
  -8   2   4     1548.95     1560.86    159.78 o
  -7   2   4    10645.19    10364.30    433.93 o
  -6   2   4    64371.63    61076.29   3053.88 o
  -5   2   4     2032.45     1983.74     96.94 o
  -4   2   4    97899.65    84952.98   4113.73 o
  -3   2   4    11552.67    10080.14    345.27 o
  -2   2   4    60351.39    54592.26   1934.99 o
  -1   2   4     6284.80     5692.93    184.81 o
   0   2   4    13014.39    12900.16    509.63 o
   1   2   4    32534.08    31341.21   1075.52 o
   2   2   4     1156.46     1298.82     34.06 o
   3   2   4    17121.90    14784.22    317.30 o
   4   2   4    41663.60    38035.50    808.38 o
   5   2   4     1159.28     1204.05     46.48 o
   6   2   4    50650.93    48290.67   2084.83 o
   7   2   4     5989.21     5454.24    281.36 o
   8   2   4      755.34      884.18     72.17 o
   9   2   4      215.92      133.80     43.58 o
  10   2   4     4906.15     5107.31    309.70 o
  11   2   4       28.82      -51.69    107.72 o
  12   2   4     2675.79     2831.24    318.40 o
  13   2   4      549.35      321.44    152.03 o
  14   2   4     1950.30     1033.37    275.83 o
 -15   3   4       46.68       90.35    353.58 o
 -14   3   4       82.81      424.38    330.99 o
 -13   3   4     4732.60     4782.45    441.32 o
 -12   3   4      417.47      137.70    137.70 o
 -11   3   4      663.46      741.47    154.64 o
 -10   3   4     3978.77     4204.08    255.19 o
  -9   3   4       17.18        4.38     63.04 o
  -8   3   4      791.97      759.41     69.35 o
  -7   3   4    11257.22    10880.58    399.00 o
  -6   3   4    12267.24    11490.23    516.24 o
  -5   3   4     1072.68     1049.97    101.85 o
  -4   3   4     8841.78     7840.74    356.84 o
  -3   3   4    54934.71    52256.20   4255.34 o
  -2   3   4    20066.02    19415.46   1469.48 o
  -1   3   4     4713.48     4445.86    136.57 o
   0   3   4     1367.25     1533.30     45.68 o
   1   3   4    11098.90    10343.79    237.42 o
   2   3   4     4822.73     4651.61    102.64 o
   3   3   4    24019.63    22205.51    482.88 o
   4   3   4     6533.01     5633.94    132.13 o
   5   3   4     2006.03     2060.34     62.65 o
   6   3   4    11222.98    10338.28    277.75 o
   7   3   4      872.03      913.09     81.35 o
   8   3   4     4444.86     4546.74    115.30 o
   9   3   4      577.83      534.13     67.21 o
  10   3   4      294.77      338.17    140.01 o
  11   3   4     1297.14     1236.87    118.87 o
  12   3   4       50.07     -111.63    196.77 o
  13   3   4     3963.47     4386.73    490.41 o
  14   3   4      425.25      158.11    210.24 o
 -15   4   4        0.00      258.45    332.30 o
 -14   4   4      134.91      280.61    182.00 o
 -13   4   4      748.44      546.44    218.49 o
 -12   4   4     1276.27     1055.53    225.87 o
 -11   4   4     3197.48     2902.05    287.55 o
 -10   4   4     2174.80     2230.07    221.96 o
  -9   4   4     3883.61     3597.78    173.08 o
  -8   4   4     1126.17     1015.61     97.51 o
  -7   4   4     5078.74     4774.71    171.41 o
  -6   4   4      178.63      178.76     69.87 o
  -5   4   4     1218.89     1266.82    115.22 o
  -4   4   4     2623.64     2270.11     97.59 o
  -3   4   4    51710.03    51073.03   3908.06 o
  -2   4   4     2575.08     2642.00     98.76 o
  -1   4   4    62197.21    60524.11   1988.27 o
   0   4   4    90819.95    89909.12   6114.67 o
   1   4   4     6086.96     6357.96    199.34 o
   2   4   4       84.55      109.45     27.06 o
   3   4   4     3146.62     2716.98    124.23 o
   4   4   4     6137.73     6040.33    183.16 o
   5   4   4      246.05      222.76     27.11 o
   6   4   4      441.28      414.14     41.11 o
   7   4   4    29659.97    28547.93    911.59 o
   8   4   4      935.63      909.27     73.33 o
   9   4   4     2234.31     2284.25    124.13 o
  10   4   4     3804.14     3888.03    191.51 o
  11   4   4     1213.71     1055.93    122.39 o
  12   4   4      960.27      846.59    110.90 o
  13   4   4      271.45      100.34    223.70 o
  14   4   4      111.89      211.54    203.29 o
 -15   5   4       51.59      203.72    273.22 o
 -14   5   4      127.47      -46.48    188.08 o
 -13   5   4      702.93      885.69    235.00 o
 -12   5   4       57.55       28.23    105.99 o
 -11   5   4     1350.86     1532.90    209.37 o
 -10   5   4    25550.57    25713.59   1048.58 o
  -9   5   4      115.24        5.55    170.27 o
  -8   5   4     8775.50     8807.86    357.02 o
  -7   5   4     2663.27     2556.82    102.70 o
  -6   5   4     7570.88     6722.24    258.69 o
  -5   5   4       56.77       38.85     44.03 o
  -4   5   4    21118.04    19787.11   1272.69 o
  -3   5   4   112468.26    97455.56   7439.94 o
  -2   5   4     2383.31     2439.50    170.93 o
  -1   5   4    85278.38    82327.16   3372.04 o
   1   5   4      129.04      103.91     25.36 o
   2   5   4     4728.79     4927.82    106.50 o
   3   5   4      588.75      740.86     31.30 o
   4   5   4       43.41       57.53     24.55 o
   5   5   4      152.48      140.87     27.47 o
   6   5   4    21059.44    20401.41    707.74 o
   7   5   4    17632.53    16822.66    704.06 o
   8   5   4      638.75      644.11     54.17 o
   9   5   4     3124.21     3021.83    124.48 o
  10   5   4    15144.77    16758.38    887.42 o
  11   5   4       67.37       28.60     82.14 o
  12   5   4      478.68      612.58    109.55 o
  13   5   4       18.19       87.31    235.00 o
  14   5   4      382.55      296.24    241.51 o
 -15   6   4       12.06      252.37    313.62 o
 -14   6   4      978.29     1200.17    382.25 o
 -13   6   4       26.36      -30.84    261.93 o
 -12   6   4      206.71      183.74    121.19 o
 -11   6   4     9487.14    10574.38    627.23 o
 -10   6   4     9130.97     9020.63    517.34 o
  -9   6   4    30500.60    30700.91    660.01 o
  -8   6   4      496.15      434.72     45.56 o
  -7   6   4   107603.23   104025.55   6701.60 o
  -6   6   4    36925.86    35463.82   1453.39 o
  -5   6   4     1667.62     1378.33    188.57 o
  -4   6   4   119804.73   106168.18   8938.01 o
  -3   6   4    33574.16    29918.10   2377.48 o
  -2   6   4       40.58       48.23     31.59 o
  -1   6   4    80242.43    80573.27   2876.42 o
   0   6   4   109328.90   115599.23   4922.47 o
   1   6   4   140484.75   129096.11   5480.49 o
   3   6   4    86342.73    82316.09   2462.88 o
   4   6   4    45992.61    42666.74   1649.40 o
   5   6   4     4264.42     4267.34    179.17 o
   6   6   4    43631.35    40088.21   1885.34 o
   7   6   4    34946.16    36161.98   1685.72 o
   8   6   4     1302.79     1229.40     84.67 o
   9   6   4    20232.74    19419.08    531.55 o
  10   6   4      132.20      188.63     73.79 o
  11   6   4     5568.97     5847.68    455.01 o
  12   6   4       34.61       34.32    195.90 o
  13   6   4       72.31      215.45    158.11 o
  14   6   4      528.99     3961.48   3149.64 o
 -15   7   4        3.76      -18.68    278.43 o
 -14   7   4      355.61      350.10    211.97 o
 -13   7   4     4501.73     5647.72    514.30 o
 -12   7   4       69.44       59.51    218.49 o
 -11   7   4     2835.67     2473.32    276.26 o
 -10   7   4    41472.35    43621.61   1341.92 o
  -9   7   4     1736.95     1709.29     70.11 o
  -8   7   4     1900.28     2040.36    136.99 o
  -7   7   4     6992.87     6706.46    347.45 o
  -6   7   4   106198.73   100503.34   4845.22 o
  -5   7   4     2286.78     2217.23    110.12 o
  -4   7   4     2678.47     2931.25    190.46 o
  -3   7   4   205151.33   167546.08  20983.48 o
  -2   7   4     4395.24     3635.50    170.01 o
  -1   7   4    29625.80    28726.11   1383.69 o
   0   7   4   226554.53   194007.09   8772.17 o
   1   7   4      152.24      172.08     26.59 o
   2   7   4    13454.44    12695.57    284.28 o
   3   7   4    11239.89     9914.08    549.46 o
   4   7   4    41748.99    39688.90   1697.77 o
   5   7   4     1543.88     1540.26     69.06 o
   6   7   4    21602.07    21897.64    791.42 o
   7   7   4     9389.92     9531.55    418.44 o
   8   7   4        3.95      -24.98     38.43 o
   9   7   4     1776.04     1973.51    245.75 o
  10   7   4    29075.12    31353.63   2195.32 o
  11   7   4     1255.97     1335.19    235.86 o
  12   7   4       19.90      -36.92    221.96 o
  13   7   4     1888.23     1893.87    582.49 o
  14   7   4       56.25     -263.66    263.66 o
 -15   8   4      274.16      450.44    317.96 o
 -14   8   4     1546.62     1536.38    392.24 o
 -13   8   4      213.84      330.56    258.89 o
 -12   8   4     1084.31     1168.46    256.71 o
 -11   8   4     6527.01     7618.04    512.99 o
 -10   8   4     5114.25     4727.89    200.71 o
  -9   8   4    43219.88    43740.94   1612.18 o
  -8   8   4      541.98      530.29     71.54 o
  -7   8   4    96885.78    96238.67   4238.99 o
  -6   8   4    33290.66    31916.79   2566.96 o
  -5   8   4     1940.86     1878.39    205.52 o
  -4   8   4    61466.04    58113.10   5145.46 o
  -3   8   4    24094.73    21402.70   1672.89 o
  -2   8   4     2696.88     2404.97    302.37 o
  -1   8   4    82146.02    75286.80   7374.33 o
   0   8   4     3177.06     3133.56    233.92 o
   1   8   4    98984.85    96586.69   2263.46 o
   2   8   4      462.63      474.55     72.84 o
   3   8   4   137941.61   128613.94   4160.74 o
   4   8   4    75819.66    79692.63   2601.13 o
   5   8   4      509.84      602.51     60.19 o
   6   8   4     7209.21     7747.28    334.61 o
   7   8   4    18477.36    19508.25    610.54 o
   8   8   4     5425.05     5590.49    157.56 o
   9   8   4    25048.37    25286.85    753.07 o
  10   8   4     2336.01     2030.90    151.51 o
  11   8   4     3994.56     4079.54    265.62 o
  12   8   4      208.05      150.29    203.72 o
  13   8   4      118.62      664.59    622.46 o
  14   8   4     1080.99     1247.95    463.04 o
 -14   9   4      100.15      127.27    298.41 o
 -13   9   4     4761.66     4480.12    448.71 o
 -12   9   4      149.95      -80.36    211.11 o
 -11   9   4      644.12      737.57    208.06 o
 -10   9   4    16730.93    16613.61    677.64 o
  -9   9   4     1433.32     1749.80    106.54 o
  -8   9   4     2678.53     2475.41    126.62 o
  -7   9   4     3808.74     3832.29    128.80 o
  -6   9   4    72552.99    76063.33   5297.24 o
  -5   9   4      201.47      171.76     72.33 o
  -4   9   4      653.37      645.33     64.35 o
  -3   9   4    16945.25    17074.08   1061.97 o
  -2   9   4      436.65      374.24     44.17 o
  -1   9   4        3.11       34.51     29.00 o
   0   9   4    46827.68    39895.38   2070.40 o
   1   9   4    10266.23     9668.50    443.43 o
   2   9   4    12245.57    11850.43    533.08 o
   3   9   4    23375.61    24087.56    732.82 o
   4   9   4    19772.75    20464.46    523.41 o
   5   9   4      172.63      121.72     38.58 o
   6   9   4     5266.82     5366.42    153.04 o
   7   9   4     2874.38     2916.47    132.64 o
   8   9   4     1446.51     1507.44    115.30 o
   9   9   4      746.11      656.56    147.69 o
  10   9   4    16376.49    17401.73    537.79 o
  11   9   4     4465.35     4252.90    358.79 o
  12   9   4       59.56      132.92    229.78 o
  13   9   4     3244.94     3261.71    460.87 o
  14   9   4       16.53      -16.94    217.62 o
 -14  10   4     1694.68     1256.64    361.40 o
 -13  10   4      735.77      843.12    315.79 o
 -12  10   4      451.32      342.72    185.48 o
 -11  10   4      115.27       78.19    221.96 o
 -10  10   4      483.34      361.65    113.37 o
  -9  10   4    11957.45    11888.91    402.86 o
  -8  10   4      145.99      175.51     79.03 o
  -7  10   4     4528.80     4359.67    163.64 o
  -6  10   4    21364.83    21383.48    893.97 o
  -5  10   4    13250.29    13006.91   1042.47 o
  -4  10   4        1.14      -38.68     38.68 o
  -3  10   4     3499.55     3799.35    345.16 o
  -2  10   4     4527.36     4438.15    370.59 o
  -1  10   4      119.91       67.43     44.89 o
   0  10   4     1326.27     1031.10     68.08 o
   1  10   4     3348.68     2837.23    103.97 o
   2  10   4      614.22      609.44     25.02 o
   3  10   4    23850.12    25145.61   1321.70 o
   4  10   4    12696.14    13642.47    508.56 o
   5  10   4       24.21       41.16     41.98 o
   6  10   4      274.35      262.11     54.77 o
   7  10   4     1070.73     1062.44     75.93 o
   8  10   4      339.58      317.05     77.69 o
   9  10   4     7125.03     6641.88    360.12 o
  10  10   4     7933.92     8293.97    291.29 o
  11  10   4       41.28      240.30    120.32 o
  12  10   4      592.61      489.10    201.55 o
  13  10   4        1.95      218.49    258.45 o
  14  10   4     1929.58     1861.29    451.31 o
 -14  11   4      218.78        6.52    225.44 o
 -13  11   4     2893.41     3453.70    415.70 o
 -12  11   4      281.21      596.83    276.26 o
 -11  11   4      404.04      421.34    189.82 o
 -10  11   4     1612.99     1237.26    147.99 o
  -9  11   4      619.87      648.43     84.20 o
  -8  11   4    10373.42    10143.92    589.44 o
  -7  11   4     7185.06     7255.29    212.64 o
  -6  11   4      592.33      675.73    413.79 o
  -5  11   4      381.61      427.14     96.58 o
  -4  11   4     2214.93     2186.39    351.93 o
  -3  11   4     1294.13     1229.17    124.27 o
  -2  11   4       60.19       88.03     37.75 o
  -1  11   4     2000.20     1844.56     57.84 o
   0  11   4    24408.36    25986.20   1020.23 o
   1  11   4     3569.55     3389.89    126.88 o
   2  11   4      850.24      866.66     92.14 o
   3  11   4    20244.05    20305.92    882.68 o
   4  11   4     2592.32     2758.40    133.64 o
   5  11   4      182.79      183.53     86.77 o
   6  11   4      594.66      428.68     55.12 o
   7  11   4      164.56      112.80     55.58 o
   8  11   4     3755.68     3359.92    451.53 o
   9  11   4     4513.32     4803.59    216.64 o
  10  11   4      573.83      802.50    137.70 o
  11  11   4     3089.00     2973.22    191.92 o
  12  11   4        6.37     -211.97    211.97 o
  13  11   4     3738.54     3061.90    378.34 o
  14  11   4        2.87      139.87    191.56 o
 -14  12   4     1966.69     2298.70    462.61 o
 -13  12   4      198.88      381.81    211.54 o
 -12  12   4      131.90     -175.92    195.90 o
 -11  12   4     3633.41     3500.18    322.74 o
 -10  12   4       45.50       54.20     99.37 o
  -9  12   4     1597.89     1857.38    367.48 o
  -8  12   4     3989.81     3795.99    260.19 o
  -7  12   4    42121.97    41787.43   2966.30 o
  -6  12   4    11650.98    12581.94    969.13 o
  -5  12   4     1085.94     1250.93    177.03 o
  -4  12   4     6706.57     5737.71    418.52 o
  -3  12   4     6501.40     6728.75    422.25 o
  -2  12   4       94.65       32.85     48.48 o
  -1  12   4    27880.52    28096.89   1190.84 o
   0  12   4    20377.64    21895.24    647.50 o
   1  12   4    40773.23    42422.55    999.70 o
   2  12   4    16439.12    16814.41    381.97 o
   3  12   4    65365.07    70241.95   2881.34 o
   4  12   4    17833.47    19333.23   1018.74 o
   5  12   4      300.80      427.36     54.30 o
   6  12   4       77.60       22.15     52.33 o
   7  12   4     3723.04     3801.95    158.71 o
   8  12   4     2596.39     2532.60    242.16 o
   9  12   4      267.04       80.22    114.67 o
  10  12   4     5206.06     4747.98    485.63 o
  11  12   4     2316.24     1971.56    214.58 o
  12  12   4     1373.44     1658.44    249.76 o
  13  12   4      421.63      208.06    281.04 o
 -14  13   4      490.87      517.77    358.36 o
 -13  13   4     3757.68     3507.13    451.75 o
 -12  13   4      774.53      783.17    253.24 o
 -11  13   4     1012.57     1276.62    269.75 o
 -10  13   4    26074.04    27489.52    875.79 o
  -9  13   4      178.67      123.36    157.68 o
  -8  13   4    14168.67    14392.52    713.68 o
  -7  13   4     8744.71     8812.02    905.67 o
  -6  13   4    42500.63    42605.07   2287.84 o
  -5  13   4     5785.88     5502.23    238.34 o
  -4  13   4     3149.31     3106.98    145.51 o
  -3  13   4    19615.96    20067.15   1585.61 o
  -2  13   4     8612.52     9211.96    358.25 o
  -1  13   4     1938.22     1790.58     61.47 o
   0  13   4   180899.91   185223.86   6115.34 o
   1  13   4      878.06      944.17     45.50 o
   2  13   4    22871.20    24604.26    893.03 o
   3  13   4    70186.82    74554.38   2175.12 o
   4  13   4    13248.30    13751.17    333.84 o
   5  13   4     1633.10     1532.24    117.49 o
   6  13   4      323.58      271.68     70.94 o
   7  13   4     6915.84     7032.01    223.65 o
   8  13   4     3098.60     3652.93    427.21 o
   9  13   4     4609.66     4537.70    230.43 o
  10  13   4    15070.36    15572.71   1058.13 o
  11  13   4      360.84      301.13    133.79 o
  12  13   4     1045.30      851.37    195.47 o
  13  13   4     2558.66     2653.59    282.78 o
 -14  14   4     1361.67      926.52    408.31 o
 -13  14   4      157.15     -304.93    304.93 o
 -12  14   4     1000.35      785.35    264.97 o
 -11  14   4     2664.30     2403.82    316.22 o
 -10  14   4     2504.23     2425.47    159.67 o
  -9  14   4    18831.58    18271.90   1084.20 o
  -8  14   4     7694.54     8400.78    519.08 o
  -7  14   4    63510.32    64346.73   2181.42 o
  -6  14   4    13686.05    13868.95    869.78 o
  -5  14   4     1851.89     1694.27     92.10 o
  -4  14   4    33865.51    37118.77   1860.57 o
  -3  14   4     7234.32     6977.31    449.36 o
  -2  14   4    10428.67    10332.05    421.70 o
  -1  14   4    42225.00    43954.56   1240.49 o
   0  14   4      285.78      321.09     51.91 o
   1  14   4    70763.41    76153.67   1995.39 o
   2  14   4    31936.24    34970.85    791.55 o
   3  14   4    85649.41    91777.24   3779.65 o
   4  14   4    42968.30    46189.89   1803.57 o
   5  14   4     2091.74     2238.73    210.80 o
   6  14   4    11264.87    11993.18    400.44 o
   7  14   4    11937.13    13307.84    446.22 o
   8  14   4     8014.21     8273.45    324.37 o
   9  14   4     8701.00     9220.44    563.82 o
  10  14   4      606.21      542.97    221.10 o
  11  14   4      781.46      611.60    182.00 o
  12  14   4     2108.38     2485.05    381.38 o
  13  14   4      330.15      435.68    471.73 o
 -13  15   4     2773.85     2681.82    467.39 o
 -12  15   4     1674.85     1740.10    397.02 o
 -11  15   4      742.75     1017.30    232.82 o
 -10  15   4    25179.02    26590.82    842.02 o
  -9  15   4     4672.47     4200.39    349.67 o
  -8  15   4     1725.45     1712.30    296.68 o
  -7  15   4    10348.78    10931.87    506.91 o
  -6  15   4    24069.36    23536.08    740.48 o
  -5  15   4      110.74      220.44     80.18 o
  -4  15   4     6055.55     6013.31    470.89 o
  -3  15   4    86161.59    89222.77   4582.26 o
  -2  15   4    21876.57    22366.55   1041.26 o
  -1  15   4      386.69      467.75     51.77 o
   0  15   4   175020.06   184616.78   5657.70 o
   1  15   4     5403.97     5777.26    122.75 o
   2  15   4    26926.41    28978.86    810.62 o
   3  15   4    34543.12    38049.93   1366.09 o
   4  15   4      593.41      496.07     90.40 o
   5  15   4       39.57       -4.49     68.80 o
   6  15   4     2764.44     2711.23    217.74 o
   7  15   4    20865.57    22132.44   1017.95 o
   8  15   4     3726.45     3590.09    274.96 o
   9  15   4     1070.46     1228.41    235.00 o
  10  15   4    15638.83    18111.62   1050.75 o
  11  15   4      565.28      363.57    264.53 o
  12  15   4     2328.40     1951.64    300.15 o
  13  15   4     1428.31     1286.61    346.63 o
 -13  16   4       73.78      195.03    240.64 o
 -12  16   4     3186.08     4070.94    450.44 o
 -11  16   4      219.30      903.06    265.84 o
 -10  16   4     4725.87     4420.62    410.05 o
  -9  16   4    17150.42    19921.65    866.14 o
  -8  16   4     5744.65     5700.71    390.50 o
  -7  16   4    19851.25    20276.97    969.52 o
  -6  16   4     6348.79     6154.16    692.39 o
  -5  16   4      336.59      257.32     86.28 o
  -4  16   4     8882.16     9267.21    464.75 o
  -3  16   4     9364.80     9277.03    261.66 o
  -2  16   4    32061.21    33926.03    877.31 o
  -1  16   4     8693.87     8864.46    302.52 o
   0  16   4     5997.64     6403.84    154.42 o
   1  16   4    16573.33    17504.10    415.25 o
   2  16   4    10736.79    11473.74    231.55 o
   3  16   4     5646.22     6049.68    176.99 o
   4  16   4     2595.25     2716.64    148.51 o
   5  16   4     2381.26     2159.60    138.17 o
   6  16   4    12708.85    12919.99    602.91 o
   7  16   4    17462.83    20801.69    810.54 o
   8  16   4     3804.88     3937.16    293.64 o
   9  16   4     7703.69     8523.27    659.81 o
  10  16   4     1395.53     1170.20    225.44 o
  11  16   4       42.20       36.92    134.22 o
  12  16   4     2450.70     2242.23    348.80 o
  13  16   4      123.09     -196.77    325.78 o
 -13  17   4      217.51      202.42    264.97 o
 -12  17   4      533.02      317.53    229.35 o
 -11  17   4     1750.01     1494.68    314.05 o
 -10  17   4     3812.91     2923.77    324.04 o
  -9  17   4     4377.90     3618.33    344.02 o
  -8  17   4      405.71      272.79    181.13 o
  -7  17   4      586.53      205.02    356.62 o
  -6  17   4     6328.46     6185.04    311.88 o
  -5  17   4     3299.43     2945.09    167.82 o
  -4  17   4     1688.66     1598.22    115.11 o
  -3  17   4     8766.29     9188.80    273.38 o
  -2  17   4     4159.07     4154.91    255.99 o
  -1  17   4      633.11      671.23     66.99 o
   0  17   4    28044.16    29517.85    680.91 o
   1  17   4     6067.83     6649.00    140.59 o
   2  17   4       25.55      -30.45     30.45 o
   3  17   4      655.99      629.34    112.73 o
   4  17   4     7681.21     8069.01    229.66 o
   5  17   4     3998.40     4058.22    296.46 o
   6  17   4     6808.76     7388.69    383.55 o
   7  17   4     5216.79     5064.36    322.74 o
   8  17   4     1262.41     1088.54    163.32 o
   9  17   4      310.90      -23.02    199.81 o
  10  17   4     2368.85     2298.27    224.14 o
  11  17   4     1374.08     2490.70    837.47 o
  12  17   4      288.26      393.54    317.09 o
 -12  18   4     2535.56     2089.33    432.20 o
 -11  18   4       27.15     -229.35    229.35 o
 -10  18   4      201.38      502.14    281.04 o
  -9  18   4     2116.16     1588.07    264.10 o
  -8  18   4      217.72       91.22    192.43 o
  -7  18   4      336.95      560.34    180.70 o
  -6  18   4       39.68      172.45    134.22 o
  -5  18   4     2038.52     1691.51    200.46 o
  -4  18   4    21897.70    22487.35   1611.31 o
  -3  18   4      770.21      760.73    118.03 o
  -2  18   4      702.08      753.25     68.01 o
  -1  18   4     2171.68     2302.38     86.74 o
   0  18   4     4865.24     5308.17    172.79 o
   1  18   4       87.23       78.36     36.58 o
   2  18   4      173.81      128.90     33.80 o
   3  18   4    13440.45    14617.32    401.88 o
   4  18   4     5298.04     4957.33    206.35 o
   5  18   4      651.69      665.97    105.35 o
   6  18   4      222.12      -65.16    142.91 o
   7  18   4    11115.05    11182.50    638.53 o
   8  18   4      384.30      283.21    130.75 o
   9  18   4     1300.97     1006.44    211.54 o
  10  18   4     1211.94      936.51    238.04 o
  11  18   4       75.64      178.96    244.12 o
  12  18   4      529.44      478.24    396.58 o
 -12  19   4       98.72     -195.47    235.00 o
 -11  19   4     5157.10     4483.16    518.64 o
 -10  19   4       35.68       87.31    253.24 o
  -9  19   4      891.99      919.13    268.44 o
  -8  19   4      855.75      436.98    170.71 o
  -7  19   4     6583.49     6276.69    394.85 o
  -6  19   4      888.61      869.18    182.00 o
  -5  19   4     4697.78     4411.09    254.10 o
  -4  19   4     2240.84     2142.46    139.43 o
  -3  19   4    26637.62    26505.34    893.78 o
  -2  19   4     2268.12     2125.65    118.80 o
  -1  19   4     3364.35     3659.31    120.94 o
   0  19   4       81.68       26.70     44.74 o
   1  19   4      221.33      201.10     41.79 o
   2  19   4     8208.10     9151.08    248.72 o
   3  19   4    21121.06    23575.19    654.40 o
   4  19   4     1072.83     1026.48    124.00 o
   5  19   4     1906.70     1779.63    181.13 o
   6  19   4    13396.52    13737.92    763.19 o
   7  19   4     6006.55     5980.45    432.20 o
   8  19   4      562.92      473.03    143.78 o
   9  19   4      294.88      174.18    199.38 o
  10  19   4       70.31       49.95    234.13 o
  11  19   4      921.72      829.22    297.11 o
 -12  20   4       94.06       26.93    348.37 o
 -11  20   4      166.13      121.19    195.03 o
 -10  20   4     2702.53     2485.48    310.14 o
  -9  20   4      332.76      527.33    169.84 o
  -8  20   4      113.62      -96.43    138.57 o
  -7  20   4     1882.45     1869.11    205.89 o
  -6  20   4    12409.77    13468.61    701.51 o
  -5  20   4     3739.90     3665.67    285.82 o
  -4  20   4    56319.96    54551.32   2391.01 o
  -3  20   4      908.91     1006.00    132.05 o
  -2  20   4     4485.32     4610.76    279.52 o
  -1  20   4     1358.35     1239.36     81.59 o
   0  20   4     3739.26     4283.45    194.13 o
   1  20   4       44.63       54.19     63.94 o
   2  20   4     5375.89     5900.40    146.17 o
   3  20   4     8257.72     8599.26    314.25 o
   4  20   4    36182.50    38221.79   1940.78 o
   5  20   4     8882.99     8945.48    554.26 o
   6  20   4    15645.22    15985.80   1012.96 o
   7  20   4     1809.09     1778.76    210.24 o
   8  20   4     3113.83     2432.92    292.77 o
   9  20   4       53.04      -36.49    333.60 o
  10  20   4      456.34      415.26    539.93 o
  11  20   4      972.17      846.16    290.60 o
 -11  21   4     2449.98     2150.58    408.75 o
 -10  21   4       48.91       77.75    171.14 o
  -9  21   4      452.59       67.76    288.42 o
  -8  21   4      301.13      291.46    207.63 o
  -7  21   4    15098.44    16300.72    827.05 o
  -6  21   4      482.03     -117.28    195.03 o
  -5  21   4      518.89      502.14    160.28 o
  -4  21   4     7652.71     8238.63    334.83 o
  -3  21   4    77758.44    81345.79   2486.87 o
  -2  21   4     5833.83     6364.40    245.49 o
  -1  21   4     6667.09     6969.22    211.42 o
   0  21   4      357.73      217.62     59.30 o
   1  21   4      323.49      338.75     62.43 o
   2  21   4     4409.57     4436.67    213.17 o
   3  21   4    38148.47    42104.03   1442.21 o
   4  21   4     2601.90     2429.01    232.82 o
   5  21   4      300.50      362.27    166.80 o
   6  21   4     5790.46     5617.31    360.96 o
   7  21   4    21369.85    24404.38    996.89 o
   8  21   4      342.44      -68.63    193.73 o
   9  21   4      325.65       52.99    232.82 o
  10  21   4      323.96      509.52    251.94 o
  11  21   4      262.47      453.92    341.42 o
 -11  22   4      426.62      158.98    325.35 o
 -10  22   4     3626.31     3385.07    412.65 o
  -9  22   4       97.99     -267.57    267.57 o
  -8  22   4      169.81      263.66    150.73 o
  -7  22   4       30.88        8.69    146.38 o
  -6  22   4    24151.75    24779.25   1269.67 o
  -5  22   4     6329.23     6828.78    493.88 o
  -4  22   4    46415.96    51860.24   2090.20 o
  -3  22   4     1277.14      751.36    129.08 o
  -2  22   4    11948.53    12870.73    370.95 o
  -1  22   4     6470.80     7217.19    333.89 o
   0  22   4      944.30      962.23     75.16 o
   1  22   4     2505.15     2676.70    111.68 o
   2  22   4      480.84      418.57     53.14 o
   3  22   4      600.42      509.74    186.56 o
   4  22   4    27308.70    28826.74   1573.30 o
   5  22   4    13712.96    14730.46    825.74 o
   6  22   4    29044.50    29890.52   1601.10 o
   7  22   4      200.66      -93.82    158.11 o
   8  22   4      112.46      303.19    208.50 o
   9  22   4       44.60      347.06    172.88 o
  10  22   4      172.70       50.82    189.82 o
  11  22   4     1754.59     1623.25    321.87 o
 -11  23   4      181.32       89.92    289.29 o
 -10  23   4       95.75     -253.24    327.52 o
  -9  23   4     1193.16      976.91    216.32 o
  -8  23   4       33.25     -252.81    252.81 o
  -7  23   4     4103.50     3651.77    384.85 o
  -6  23   4     3041.80     2815.17    368.78 o
  -5  23   4     2129.37     1814.81    232.39 o
  -4  23   4      772.25     1113.30    217.62 o
  -3  23   4    32860.32    34397.68   2521.54 o
  -2  23   4     6579.75     6729.71    365.82 o
  -1  23   4     3004.46     3150.98    151.05 o
   0  23   4     4251.95     4524.79    150.35 o
   1  23   4      311.82      185.68     61.98 o
   2  23   4      741.60      598.43    112.90 o
   3  23   4    17273.59    20260.26   1538.77 o
   4  23   4    10584.12    10795.47    627.23 o
   5  23   4      748.45      870.48    175.05 o
   6  23   4     1068.76      546.88    214.15 o
   7  23   4     5679.91     6506.48    497.36 o
   8  23   4      663.25      681.10    217.19 o
   9  23   4      147.02     -112.50    250.63 o
  10  23   4       91.37     -278.43    278.43 o
 -10  24   4      292.27      111.20    381.38 o
  -9  24   4      234.00      651.99    319.26 o
  -8  24   4       78.54      205.46    188.08 o
  -7  24   4      417.77      339.25    265.84 o
  -6  24   4     5932.51     7696.66    585.10 o
  -5  24   4     3690.69     3683.48    364.44 o
  -4  24   4     3042.82     2762.61    294.50 o
  -3  24   4     1410.06     1334.39    168.98 o
  -2  24   4     3229.40     3266.37    171.37 o
  -1  24   4      700.59      626.89     93.02 o
   0  24   4       17.02       55.59     87.01 o
   1  24   4     2410.19     2644.64    295.93 o
   2  24   4      846.03      710.59    107.67 o
   3  24   4     1706.70     1403.27    154.80 o
   4  24   4     6143.00     7562.63    913.05 o
   5  24   4     2294.37     1945.12    189.82 o
   6  24   4     5235.22     5534.35    480.42 o
   7  24   4     3850.05     3392.02    412.22 o
   8  24   4      613.92      422.65    237.17 o
   9  24   4      246.45      110.33    289.29 o
  10  24   4     1043.60      734.09    350.54 o
 -10  25   4      482.02      446.54    258.45 o
  -9  25   4      746.93     1502.93    363.14 o
  -8  25   4     1930.66     2118.87    321.00 o
  -7  25   4      346.53      159.41    196.34 o
  -6  25   4     1381.57     1317.89    268.01 o
  -5  25   4     1993.36     2075.00    287.12 o
  -4  25   4       78.80     -173.75    212.41 o
  -3  25   4      729.88      704.11    126.44 o
  -2  25   4       36.42     -111.85    111.85 o
  -1  25   4     3223.46     3761.68    242.46 o
   0  25   4     1169.96     1155.14    109.89 o
   1  25   4      310.51      236.55    124.67 o
   2  25   4       29.04        3.86    103.63 o
   3  25   4     2977.98     3061.52    205.94 o
   4  25   4     1776.81     2058.88    219.92 o
   5  25   4      336.73      535.15    171.58 o
   6  25   4     4312.50     4784.62    432.20 o
   7  25   4     1571.04     1476.87    248.90 o
   8  25   4     2373.41     2333.02    393.98 o
   9  25   4      390.88      108.16    314.92 o
  -9  26   4       23.70      220.23    276.26 o
  -8  26   4      166.52      360.10    307.10 o
  -7  26   4     3577.87     3139.21    331.43 o
  -6  26   4      886.11      410.05    262.36 o
  -5  26   4       14.44       43.87    221.53 o
  -4  26   4     2983.99     2944.18    302.76 o
  -3  26   4     1126.09     1331.52    173.92 o
  -2  26   4     1997.44     2168.46    198.29 o
  -1  26   4     6693.00     7456.78    318.00 o
   0  26   4     5182.37     5809.76    485.41 o
   1  26   4     3106.55     3420.75    226.31 o
   2  26   4      542.07      653.93    183.52 o
   3  26   4      412.72      422.03    135.42 o
   4  26   4       80.81       17.99    154.67 o
   5  26   4      949.58     1009.95    202.20 o
   6  26   4     1546.90     1649.31    276.26 o
   7  26   4     4832.25     4395.42    461.30 o
   8  26   4      108.06      157.24    250.63 o
   9  26   4       42.51       83.40    179.83 o
  -8  27   4     3385.47     3964.09    525.59 o
  -7  27   4      928.03      526.03    243.68 o
  -6  27   4     2414.40     2550.20    414.39 o
  -5  27   4       25.93     -145.51    195.03 o
  -4  27   4     1848.98     2152.91    282.13 o
  -3  27   4     4973.27     6469.55    357.15 o
  -2  27   4     1017.28     1206.80    170.15 o
  -1  27   4     7210.22     7309.96    389.23 o
   0  27   4    18842.24    21948.70    716.52 o
   1  27   4     1552.02     1954.16    221.58 o
   2  27   4      581.79      825.51    161.62 o
   3  27   4       28.21       -6.38    129.32 o
   4  27   4     1721.59     2088.46    362.27 o
   5  27   4      283.90      305.18    145.02 o
   6  27   4     4066.13     4073.12    418.30 o
   7  27   4     1868.89     1567.65    327.08 o
   8  27   4      756.63      642.00    316.66 o
  -8  28   4      510.79       82.97    367.91 o
  -7  28   4     7413.55     6379.20    682.83 o
  -6  28   4     4790.39     4967.92    476.94 o
  -5  28   4     1440.85     1480.78    262.80 o
  -4  28   4     2280.60     2295.01    267.94 o
  -3  28   4     1906.13     1731.30    192.90 o
  -2  28   4      732.79      831.36    165.05 o
  -1  28   4    10690.02    11248.45    496.68 o
   0  28   4      744.41      485.34    213.93 o
   1  28   4     9635.06    11182.49   1274.23 o
   2  28   4     3365.32     3660.22    372.47 o
   3  28   4     3957.56     4469.48    303.15 o
   4  28   4     1038.82     1219.96    185.96 o
   5  28   4     4193.09     4618.60    642.00 o
   6  28   4     4692.63     4356.47    516.47 o
   7  28   4     1931.77     1619.34    359.66 o
  -7  29   4      371.59       -0.87    268.88 o
  -6  29   4     5536.36     4607.40    526.03 o
  -5  29   4     2237.09     1821.52    241.42 o
  -4  29   4      952.19     1042.58    201.60 o
  -3  29   4     1855.60     2053.44    262.12 o
  -2  29   4      473.29      579.68    207.48 o
  -1  29   4     3382.34     3110.85    304.49 o
   0  29   4    22197.60    25002.87    993.63 o
   1  29   4     5016.85     5838.14    664.81 o
   2  29   4      229.77       66.96    129.01 o
   3  29   4      589.20      673.87    200.59 o
   4  29   4     5790.07     6610.92    383.98 o
   5  29   4      753.10      502.72    218.84 o
   6  29   4     1747.77     1923.39    338.81 o
  -6  30   4     1507.67     1179.32    267.57 o
  -5  30   4     2471.29     2644.10    264.78 o
  -4  30   4       96.83     -235.28    235.28 o
  -3  30   4      978.39     1365.36    234.72 o
  -2  30   4      634.49      950.10    428.29 o
  -1  30   4     4840.98     5469.16    359.32 o
   0  30   4      212.67      166.60    172.84 o
   1  30   4     6165.61     6645.69    543.40 o
   2  30   4     1812.07     1895.13    241.21 o
   3  30   4     4309.07     4942.77    371.37 o
   4  30   4     1228.18     1121.95    245.72 o
   5  30   4      748.90     1038.45    187.64 o
  -4  31   4      365.19      259.35    398.32 o
  -3  31   4       94.49       38.04    221.23 o
  -2  31   4      236.10      353.37    194.74 o
  -1  31   4      335.48      425.32    193.43 o
   0  31   4     4386.60     4828.01    354.93 o
   1  31   4     2611.39     2856.06    276.70 o
   2  31   4      282.21      573.86    174.26 o
   3  31   4     1052.73      957.79    307.54 o
   4  31   4      535.77      241.36    197.76 o
  -3  32   4       45.71      -64.29    284.08 o
  -2  32   4       43.22       41.74    256.89 o
  -1  32   4      176.33     -136.52    202.20 o
   0  32   4      971.74      984.21    223.55 o
   1  32   4      114.46       98.09    275.83 o
   2  32   4      159.21      463.48    344.46 o
   3  32   4      125.10      -41.27    291.03 o
   1 -31   5     1336.85      971.69    239.34 o
   2 -31   5     3058.11     2407.30    407.01 o
   3 -31   5     1175.48      531.24    311.45 o
  -6 -30   5     2476.54     3174.40    450.01 o
   0 -30   5     1060.64      612.90    249.76 o
   1 -30   5      899.20      710.20    279.30 o
   2 -30   5     3181.92     2310.86    333.16 o
   3 -30   5     3477.75     2918.12    381.81 o
   4 -30   5     1137.56      911.31    339.68 o
  -6 -29   5      142.48     -206.76    206.76 o
  -5 -29   5     3793.73     4779.84    467.82 o
  -1 -29   5      896.05      491.71    255.85 o
   0 -29   5     2578.11     2241.80    273.22 o
   1 -29   5     7768.64     5853.18    454.35 o
   2 -29   5     7610.64     6003.47    494.75 o
   3 -29   5      616.31      504.74    603.78 o
   4 -29   5       44.90     -207.20    207.20 o
   5 -29   5     2220.06     1962.93    384.42 o
  -7 -28   5     3097.36     3971.04    480.42 o
  -6 -28   5     2783.64     2662.27    311.01 o
  -5 -28   5     1184.49     1075.51    263.66 o
  -2 -28   5     2544.82     2139.72    258.89 o
  -1 -28   5     3328.48     2518.93    303.63 o
   0 -28   5     1906.44     1809.16    231.96 o
   1 -28   5     3680.45     3438.06    358.79 o
   2 -28   5     4774.26     3831.60    312.75 o
   3 -28   5     2139.80     2022.01    370.95 o
   4 -28   5     3791.60     3309.49    367.48 o
   5 -28   5     1159.15      545.57    273.22 o
   6 -28   5     1306.04     1353.51    287.12 o
   7 -28   5      232.38      216.32    369.22 o
  -8 -27   5     2794.97     3809.45    547.31 o
  -7 -27   5      342.47      477.38    254.98 o
  -6 -27   5      380.71      512.13    261.06 o
  -5 -27   5      277.05      707.59    300.59 o
  -4 -27   5      629.60      763.63    240.64 o
  -2 -27   5     4301.23     3517.99    358.36 o
  -1 -27   5     2714.07     2368.64    281.47 o
   0 -27   5     3639.45     3099.25    312.31 o
   1 -27   5     8926.70     7889.52    653.30 o
   2 -27   5     2909.48     2029.39    306.67 o
   3 -27   5      750.87      531.67    238.91 o
   4 -27   5      681.57       16.94    180.70 o
   5 -27   5     1595.77     1931.22    346.63 o
   6 -27   5      962.11     1048.49    298.41 o
   7 -27   5      103.44      161.17    196.45 o
   8 -27   5      590.12      248.90    264.53 o
  -9 -26   5      390.48      542.97    380.08 o
  -8 -26   5     1305.23     1165.86    341.85 o
  -7 -26   5     1541.89     1260.55    261.06 o
  -6 -26   5      319.89      522.99    264.10 o
  -5 -26   5      132.51      271.92    220.23 o
  -4 -26   5      685.54     1168.90    171.14 o
  -3 -26   5        7.07      -70.37    106.86 o
  -2 -26   5     4151.92     3140.52    302.76 o
  -1 -26   5     3329.51     3223.05    287.12 o
   0 -26   5     1527.47     1360.02    218.49 o
   1 -26   5     3301.61     3149.21    359.23 o
   2 -26   5      890.43     1045.10    195.03 o
   3 -26   5      712.93      716.28    176.36 o
   4 -26   5     1703.08     1337.87    246.29 o
   5 -26   5      151.16      469.56    265.84 o
   6 -26   5       27.96     -177.12    202.34 o
   7 -26   5     2706.38     2277.17    309.49 o
   8 -26   5      570.35      460.20    241.63 o
  -9 -25   5      414.17      256.28    297.98 o
  -8 -25   5     1088.55     1462.53    357.49 o
  -7 -25   5      110.33      115.98    228.91 o
  -6 -25   5      400.13      703.68    238.47 o
  -5 -25   5     1529.57     2875.12    612.03 o
  -4 -25   5     1179.17     1020.89    116.46 o
  -3 -25   5      207.39      154.18     89.67 o
  -2 -25   5      890.91     1034.68    159.41 o
  -1 -25   5     1734.67     1092.45    156.81 o
   0 -25   5     1084.97     1004.27    179.40 o
   1 -25   5     1762.09     1463.40    218.06 o
   2 -25   5       51.67       75.58    170.71 o
   3 -25   5     2031.66     2127.99    278.00 o
   4 -25   5      857.32      476.07    233.26 o
   5 -25   5      614.95      535.51    152.22 o
   6 -25   5     3084.69     2974.65    504.52 o
   7 -25   5     1389.21     1446.30    263.19 o
   8 -25   5      299.84      277.80    264.61 o
   9 -25   5      499.20      816.19    328.39 o
 -10 -24   5      541.77      375.73    287.55 o
  -9 -24   5     1612.93     2099.76    366.61 o
  -8 -24   5      270.11      628.97    285.38 o
  -7 -24   5      117.32      174.62    231.52 o
  -6 -24   5       42.54       42.13    175.49 o
  -5 -24   5     2517.10     2427.54    279.08 o
  -4 -24   5     3259.74     3465.05    579.24 o
  -3 -24   5     4616.30     4864.96    786.87 o
  -2 -24   5     1470.42     1652.36    175.05 o
  -1 -24   5     1651.06     1587.20    172.45 o
   0 -24   5      507.95      551.22    163.32 o
   1 -24   5       20.62      -15.64    130.31 o
   2 -24   5      787.90      790.99    145.51 o
   3 -24   5     1262.34      734.52    229.35 o
   4 -24   5      127.63      129.88    189.82 o
   5 -24   5     2258.49     1844.71    210.02 o
   6 -24   5     5307.02     5721.68    913.92 o
   7 -24   5     1536.44     1626.56    221.21 o
   8 -24   5      502.51      749.06    190.10 o
   9 -24   5      611.04      456.70    234.56 o
 -10 -23   5     1924.00     1969.45    339.68 o
  -9 -23   5      459.43      338.38    297.55 o
  -8 -23   5      158.48       -0.87    258.02 o
  -7 -23   5      638.42      723.67    303.63 o
  -6 -23   5     1357.86     1122.42    188.95 o
  -5 -23   5     2560.47     2678.46    261.71 o
  -4 -23   5     2585.87     2785.19    382.25 o
  -3 -23   5     1088.93      967.26    184.17 o
  -2 -23   5     9836.19     9354.66    496.05 o
  -1 -23   5     5072.59     4372.40    264.10 o
   0 -23   5      429.35      679.79    149.42 o
   1 -23   5      288.11      228.05    227.61 o
   2 -23   5      747.67      562.95    162.02 o
   3 -23   5     1901.34     2056.32    219.79 o
   4 -23   5      770.08      796.95    135.09 o
   5 -23   5     6876.53     6687.76   1158.47 o
   6 -23   5     1616.36     1131.73    146.20 o
   7 -23   5     1009.33      689.12    178.83 o
   8 -23   5      325.46      379.22    272.33 o
   9 -23   5     1754.70     1694.01    433.94 o
  10 -23   5      397.60      266.27    370.52 o
 -11 -22   5      231.77      366.18    341.85 o
 -10 -22   5      206.25      -24.32    337.51 o
  -9 -22   5     2399.76     2324.76    375.73 o
  -8 -22   5       46.98       77.75    180.70 o
  -7 -22   5      861.92     1454.72    904.80 o
  -6 -22   5     1420.08     1371.80    137.48 o
  -5 -22   5     4731.41     4958.71    366.39 o
  -4 -22   5     9297.18    10202.27    757.33 o
  -3 -22   5    11834.92    11986.62    975.17 o
  -2 -22   5     5885.83     6706.47    771.45 o
  -1 -22   5     2716.74     2296.96    169.84 o
   0 -22   5     1375.38     1329.62    166.80 o
   1 -22   5     3496.61     3131.40    248.03 o
   2 -22   5      406.04      339.25    124.67 o
   3 -22   5      136.48      168.97    187.65 o
   4 -22   5      388.69      595.92    142.47 o
   5 -22   5     6896.20     6622.03    309.05 o
   6 -22   5     7317.05     7854.50   1025.55 o
   7 -22   5     1479.70     1656.78    229.47 o
   8 -22   5     1559.36     1432.79    212.50 o
   9 -22   5      158.02      142.08    342.29 o
  10 -22   5      262.97      439.21    305.80 o
 -11 -21   5      951.79     1192.35    307.97 o
 -10 -21   5      336.36      594.66    236.73 o
  -9 -21   5       23.44       14.77    228.48 o
  -8 -21   5      362.43      550.79    188.08 o
  -7 -21   5      806.86      836.22    115.76 o
  -6 -21   5     2191.04     2239.14    453.70 o
  -5 -21   5     4547.32     4772.33    253.67 o
  -4 -21   5      764.45      706.65     95.43 o
  -3 -21   5     3727.32     3802.04    184.66 o
  -2 -21   5    21313.45    22176.78   2471.58 o
  -1 -21   5    11721.15    10822.41    622.46 o
   0 -21   5     3280.97     2998.04    226.74 o
   1 -21   5     1816.38     1549.84    172.45 o
   2 -21   5      156.80      217.19    135.52 o
   3 -21   5     1178.21      859.62    201.98 o
   4 -21   5     2382.19     2142.94    154.67 o
   5 -21   5     6855.82     7068.21    561.21 o
   6 -21   5      960.11     1289.25    200.46 o
   7 -21   5      425.29      387.65    137.14 o
   8 -21   5     2933.28     2762.34    233.73 o
   9 -21   5      452.02      511.03    194.47 o
  10 -21   5      409.45      459.61    178.22 o
  11 -21   5       36.54      552.09    212.84 o
 -12 -20   5      674.51      565.12    366.18 o
 -11 -20   5      552.09      595.53    291.46 o
 -10 -20   5     2366.15     2860.78    320.57 o
  -9 -20   5      286.11      314.49    248.46 o
  -8 -20   5       56.48       -6.08    112.50 o
  -7 -20   5       32.05       42.55     46.68 o
  -6 -20   5     1315.79     1482.49    223.05 o
  -5 -20   5     3985.97     4165.01    544.27 o
  -4 -20   5     9173.98     9656.48    867.66 o
  -3 -20   5     5385.36     5955.29    867.66 o
  -2 -20   5     8259.30     8458.62    637.66 o
  -1 -20   5     3548.94     2940.71    187.65 o
   0 -20   5     1566.28     1603.71    142.91 o
   1 -20   5     2858.78     2718.74    240.64 o
   2 -20   5      648.37      568.16    115.98 o
   3 -20   5      544.89      698.88    301.67 o
   4 -20   5       70.27      -50.52    130.55 o
   5 -20   5     4812.78     4663.99    231.97 o
   6 -20   5      986.87     1046.63    188.08 o
   7 -20   5    11910.87    12395.37   1211.90 o
   8 -20   5     2632.92     2302.93    467.60 o
   9 -20   5      237.05      302.03    288.64 o
  10 -20   5     1216.43     1081.33    189.60 o
  11 -20   5      141.84      -81.19    302.98 o
 -12 -19   5      436.40      792.30    398.32 o
 -11 -19   5     2382.62     2478.53    326.65 o
 -10 -19   5     2149.93     1922.97    240.64 o
  -9 -19   5     1441.84     1337.00    231.09 o
  -8 -19   5      178.89       92.04     63.61 o
  -7 -19   5      396.24      396.28     58.96 o
  -6 -19   5      100.50      204.75    149.64 o
  -5 -19   5     3509.59     3258.17    281.69 o
  -4 -19   5     1218.06     1264.01    112.07 o
  -3 -19   5      961.00     1016.82     97.29 o
  -2 -19   5     6122.65     6537.82    484.33 o
  -1 -19   5     2537.04     1968.14    169.84 o
   0 -19   5     1339.85     1428.22    134.66 o
   1 -19   5      364.11      522.12    168.97 o
   2 -19   5     1046.74      978.21    144.65 o
   3 -19   5     1285.09     1120.68    188.95 o
   4 -19   5     1637.20     1904.26    241.29 o
   5 -19   5     2127.95     2232.67    155.94 o
   6 -19   5     3073.13     3733.35    432.42 o
   7 -19   5     6610.11     7305.67   1788.31 o
   8 -19   5     3584.55     3793.18    540.36 o
   9 -19   5      725.69      347.89    148.12 o
  10 -19   5     2306.81     1659.01    217.53 o
  11 -19   5      446.64      -32.23    223.69 o
  12 -19   5      186.81     -109.46    270.61 o
 -12 -18   5      182.17     -300.59    311.88 o
 -11 -18   5      769.55      970.82    243.25 o
 -10 -18   5     2535.97     2923.33    269.31 o
  -9 -18   5     2764.51     3205.24    291.46 o
  -8 -18   5      386.33      330.05     77.84 o
  -7 -18   5     1661.70     1658.59    109.02 o
  -6 -18   5      808.39      747.20     90.35 o
  -5 -18   5     1792.93     1858.78    117.57 o
  -4 -18   5     4095.49     4106.91    551.00 o
  -3 -18   5      547.93      557.25     84.77 o
  -2 -18   5     1884.80     1906.08    213.28 o
  -1 -18   5     3379.39     3008.83    146.62 o
   0 -18   5     1220.24     1035.98    148.56 o
   1 -18   5       66.49       -3.91    105.12 o
   2 -18   5     1043.45      873.96    140.30 o
   3 -18   5      408.01      483.74     84.76 o
   4 -18   5     1121.25      980.70    102.38 o
   5 -18   5     1046.21      750.21    102.53 o
   6 -18   5     2165.94     2213.78    235.21 o
   7 -18   5     9220.93    10608.38   1113.73 o
   8 -18   5      852.69     1345.31    189.27 o
   9 -18   5     1780.20     1897.56    282.13 o
  10 -18   5     3355.81     3693.74    928.04 o
  11 -18   5      334.00      175.19    255.75 o
  12 -18   5      662.78      424.38    290.60 o
 -13 -17   5     1731.48     2299.57    436.54 o
 -12 -17   5      247.65      356.62    305.36 o
 -11 -17   5     1176.63      970.39    228.91 o
 -10 -17   5     2194.85     2625.35    316.66 o
  -9 -17   5     4756.17     4890.86    268.88 o
  -8 -17   5     2265.69     2108.93    100.41 o
  -7 -17   5     6682.86     7174.54    337.73 o
  -6 -17   5     1048.69     1130.36     98.12 o
  -5 -17   5      852.81      902.64     92.52 o
  -4 -17   5     1883.65     1768.67    160.61 o
  -3 -17   5      278.82      286.37     98.39 o
  -2 -17   5     2917.99     3010.11    447.19 o
  -1 -17   5     6030.87     5572.79    213.14 o
   0 -17   5     1999.32     1528.12    151.16 o
   1 -17   5     1728.48     2082.82    158.98 o
   2 -17   5     1679.95     1827.84    506.04 o
   3 -17   5     1184.03     1286.69    286.25 o
   4 -17   5     1312.07     1367.91    386.16 o
   5 -17   5       50.59      195.39    182.65 o
   6 -17   5     2545.51     2269.95    142.86 o
   7 -17   5     4213.60     4879.96   1170.85 o
   8 -17   5       80.06      -94.51     94.51 o
   9 -17   5     1686.99     1378.42    234.13 o
  10 -17   5     3436.50     3602.95    654.38 o
  11 -17   5     1039.54     1077.25    401.36 o
  12 -17   5     1625.28     1471.65    222.09 o
 -13 -16   5     1077.36     1608.05    363.14 o
 -12 -16   5       72.84     -109.90    278.87 o
 -11 -16   5      424.93      412.65    206.33 o
 -10 -16   5      888.00      925.26    116.62 o
  -9 -16   5     1180.52     1398.47    109.76 o
  -8 -16   5     1436.73     1438.12     93.25 o
  -7 -16   5     1929.06     2054.11    106.84 o
  -6 -16   5    11881.79    13845.02   1488.16 o
  -5 -16   5      248.29      182.51     69.50 o
  -4 -16   5      922.18      833.75     68.16 o
  -3 -16   5     2355.00     2588.88    153.27 o
  -2 -16   5     1368.93     1255.19    129.88 o
  -1 -16   5     9141.05     8995.38    532.11 o
   0 -16   5     1947.06     1883.44    163.32 o
   1 -16   5     2163.63     2092.81    180.70 o
   2 -16   5     4570.47     4350.81    489.32 o
   3 -16   5     3861.87     3716.61    274.31 o
   4 -16   5      596.70      753.30     89.95 o
   5 -16   5      218.23      369.51    100.09 o
   6 -16   5     3705.70     4239.03    243.78 o
   7 -16   5      227.75      317.06    135.52 o
   8 -16   5     1011.72     1054.51    151.97 o
   9 -16   5     3446.27     3826.59    373.78 o
  10 -16   5      936.10      902.92    198.88 o
  11 -16   5       22.23       64.46    203.95 o
  12 -16   5     1035.53      955.20    350.76 o
 -13 -15   5     1035.29     1180.19    377.47 o
 -12 -15   5      169.24     -125.97    305.36 o
 -11 -15   5      271.57      262.80    232.82 o
 -10 -15   5      907.16      721.49    187.65 o
  -9 -15   5     5391.37     5422.58    638.09 o
  -8 -15   5     2594.71     2549.15    170.01 o
  -7 -15   5     4419.66     4365.73    683.05 o
  -6 -15   5     3839.70     3823.61    594.22 o
  -5 -15   5     3587.22     3635.15    322.02 o
  -4 -15   5      102.32      137.70     51.67 o
  -3 -15   5     4756.03     5939.08    244.26 o
  -2 -15   5     9402.35     9714.45    876.57 o
  -1 -15   5     8386.73     8336.63    547.96 o
   0 -15   5     4203.12     3611.81    232.39 o
   1 -15   5    11628.40    10992.25    593.35 o
   2 -15   5    13768.75    13803.42    801.85 o
   3 -15   5      307.13      334.20    126.40 o
   4 -15   5      638.24      629.90     92.65 o
   5 -15   5     1556.56     1680.82    145.64 o
   6 -15   5      764.60      704.14    100.72 o
   7 -15   5      290.71      241.80     95.80 o
   8 -15   5     2511.96     2903.62    638.96 o
   9 -15   5     1624.78     1579.43    255.41 o
  10 -15   5     1832.65     1488.01    422.86 o
  11 -15   5       81.85       57.44    194.07 o
  12 -15   5     1651.28     1146.52    232.55 o
  13 -15   5      684.68     1049.45    377.90 o
 -13 -14   5      250.95      382.25    363.14 o
 -12 -14   5      146.07       43.44    239.77 o
 -11 -14   5      889.96     1020.34    283.65 o
 -10 -14   5     4258.66     4370.23    372.26 o
  -9 -14   5     1483.82     1162.83    935.42 o
  -8 -14   5     2303.72     2246.07    141.48 o
  -7 -14   5     3040.46     9860.70  18165.48 o
  -6 -14   5    10990.86    11635.04    502.41 o
  -5 -14   5     5427.29     5549.77    189.70 o
  -4 -14   5     4255.18     4530.30    209.12 o
  -3 -14   5     2328.60     2559.55    166.63 o
  -2 -14   5     1643.84     1499.77     82.07 o
  -1 -14   5     5161.09     4969.35    245.64 o
   0 -14   5      307.56      423.95     76.88 o
   1 -14   5     3500.11     3377.25    229.35 o
   2 -14   5     6495.17     6800.79    433.50 o
   3 -14   5     3455.55     3769.08    304.50 o
   4 -14   5     2354.03     2669.80    203.20 o
   5 -14   5     1999.03     2110.76    113.43 o
   6 -14   5      172.28      117.27     69.07 o
   7 -14   5     4815.13     5276.05    356.94 o
   8 -14   5     2137.70     2031.51    210.90 o
   9 -14   5     1787.56     1889.78    182.72 o
  10 -14   5     3905.22     4157.28    276.70 o
  11 -14   5      843.03      665.94    177.66 o
  12 -14   5      302.29      224.25    211.10 o
  13 -14   5      223.27       54.73    324.91 o
 -13 -13   5      575.00      416.13    331.43 o
 -12 -13   5       11.26     -105.99    265.40 o
 -11 -13   5     1279.94     1593.71    226.74 o
 -10 -13   5     4426.03     5084.57    760.59 o
  -9 -13   5     2232.29     2545.34    504.74 o
  -8 -13   5     2849.35     2703.22    148.16 o
  -7 -13   5     1319.38     1663.65    183.74 o
  -6 -13   5     2805.12     3192.79    178.67 o
  -5 -13   5     8064.13     8448.92    336.96 o
  -4 -13   5     3135.14     3256.10    140.36 o
  -3 -13   5     2191.63     2588.75    157.90 o
  -2 -13   5     1070.90     1140.62     70.56 o
  -1 -13   5      935.23      916.10     65.24 o
   0 -13   5     1275.11     1319.19    134.66 o
   1 -13   5     8183.45     8526.31    661.12 o
   2 -13   5    10068.15    10153.26    391.59 o
   3 -13   5     5289.79     5290.01    210.89 o
   4 -13   5     3645.46     4049.12    177.56 o
   5 -13   5     1969.73     2071.05    246.32 o
   6 -13   5     1839.72     1909.63    142.55 o
   7 -13   5     2452.61     2601.49    222.48 o
   8 -13   5     1942.06     2319.51    154.40 o
   9 -13   5     1766.74     1852.19    147.54 o
  10 -13   5     2553.24     2515.06    232.19 o
  11 -13   5     2944.26     2632.26    301.02 o
  12 -13   5      103.26      -47.10    329.25 o
  13 -13   5     1040.07     1433.43    400.06 o
 -14 -12   5     1552.59     1829.58    419.17 o
 -13 -12   5      887.04     1117.64    342.29 o
 -12 -12   5      101.25       35.62    191.56 o
 -11 -12   5      857.23     1063.35    223.70 o
 -10 -12   5     3096.15     3512.53    644.18 o
  -9 -12   5     1771.03     1815.40    162.89 o
  -8 -12   5     1569.42     1563.63    224.79 o
  -7 -12   5    10164.13    11241.00   1111.78 o
  -6 -12   5     1390.38     1448.86    103.11 o
  -5 -12   5     3929.91     4407.94    221.32 o
  -4 -12   5     4646.27     4605.00    140.93 o
  -3 -12   5      101.86       24.26     37.91 o
  -2 -12   5       46.54       -5.71     37.65 o
  -1 -12   5     1045.56     1028.26     71.87 o
   0 -12   5      905.12      837.28     74.69 o
   1 -12   5     1184.39     1091.58    136.83 o
   2 -12   5     4278.83     3993.09    180.67 o
   3 -12   5     1022.45      980.19    125.53 o
   4 -12   5    12170.04    12553.84    791.92 o
   5 -12   5      963.44      946.47    101.25 o
   6 -12   5     1437.68     1431.50     92.95 o
   7 -12   5     3212.55     3263.64    148.53 o
   8 -12   5      137.64      185.54     95.30 o
   9 -12   5      599.46      615.64    162.89 o
  10 -12   5    10003.32    11706.86    678.79 o
  11 -12   5     3233.93     3147.08    566.64 o
  12 -12   5      318.85      285.89    339.03 o
  13 -12   5     2014.57     2169.26    377.47 o
 -14 -11   5     1581.58     1676.25    405.70 o
 -13 -11   5     2956.99     3300.80    404.84 o
 -12 -11   5      536.97      486.06    273.66 o
 -11 -11   5      413.45      401.36    201.98 o
 -10 -11   5     2425.89     2671.82    677.19 o
  -9 -11   5     2396.45     2614.02    216.97 o
  -8 -11   5     2362.98     2192.25    405.27 o
  -7 -11   5    11048.45    11635.49    593.14 o
  -6 -11   5     6611.90     7500.51    274.99 o
  -5 -11   5     2160.01     2157.98    162.46 o
  -4 -11   5     3403.74     3633.54    254.32 o
  -3 -11   5      184.34      167.72     40.38 o
  -2 -11   5      439.88      475.44     48.88 o
  -1 -11   5      354.26      338.63     43.23 o
   0 -11   5       50.97       36.74     24.84 o
   1 -11   5     2833.03     2588.43    189.39 o
   2 -11   5      905.13      916.25    159.20 o
   3 -11   5    12110.46    12937.07    489.87 o
   4 -11   5     9393.01    10008.59    531.63 o
   5 -11   5      251.40      117.71     45.42 o
   6 -11   5     1974.97     2225.85    171.01 o
   7 -11   5      791.84      803.44     87.21 o
   8 -11   5      274.20       99.64    124.03 o
   9 -11   5     2186.60     2388.96    665.24 o
  10 -11   5     6581.67     7383.74    685.88 o
  11 -11   5     4093.09     4595.68    590.10 o
  12 -11   5      413.15       83.90    210.24 o
  13 -11   5     4393.48     5223.77    508.65 o
 -14 -10   5     2329.80     2666.18    446.54 o
 -13 -10   5     1718.71     1820.46    345.76 o
 -12 -10   5      519.05      668.07    269.75 o
 -11 -10   5      448.31      158.21     96.99 o
 -10 -10   5     4499.10     4257.68    254.75 o
  -9 -10   5     2269.13     2217.44    142.26 o
  -8 -10   5      863.34      853.97    174.40 o
  -7 -10   5     7241.68     7758.82    427.21 o
  -6 -10   5    15979.34    17467.70    933.03 o
  -5 -10   5     3547.40     3871.50    148.97 o
  -4 -10   5     2975.64     3181.45    139.38 o
  -3 -10   5     2317.84     2193.70     81.37 o
  -2 -10   5      471.91      451.13     38.17 o
  -1 -10   5      304.27      336.99     40.32 o
   0 -10   5      523.97      595.56     56.25 o
   1 -10   5      685.55      569.12     58.42 o
   2 -10   5     2378.47     2458.52    191.99 o
   3 -10   5    14576.42    15034.06    495.85 o
   4 -10   5     6342.34     6470.24    270.23 o
   5 -10   5      593.78      539.76     53.61 o
   6 -10   5      897.10      915.77     68.03 o
   7 -10   5      681.20      682.86     83.17 o
   8 -10   5      540.58      514.71     53.42 o
   9 -10   5     2941.34     3238.00    190.35 o
  10 -10   5     6470.58     6923.52    396.95 o
  11 -10   5     2435.44     2407.40    554.48 o
  12 -10   5      545.00      761.46    408.75 o
  13 -10   5     3715.56     3571.85    446.10 o
  14 -10   5     1070.45     1175.85    435.68 o
 -14  -9   5      390.32     -197.21    308.40 o
 -13  -9   5     1335.84     1792.66    323.61 o
 -12  -9   5     1350.87     2028.09    305.36 o
 -11  -9   5      799.45      810.75    130.29 o
 -10  -9   5     7174.04     7274.16    666.55 o
  -9  -9   5     6421.20     6999.80   1046.19 o
  -8  -9   5      391.20      388.68    144.07 o
  -7  -9   5     8928.00     9810.50    564.69 o
  -6  -9   5     2630.57     2857.48    168.25 o
  -5  -9   5     4762.05     4616.91    296.89 o
  -4  -9   5      102.17       93.98     58.97 o
  -3  -9   5     3008.66     2947.40    117.33 o
  -2  -9   5      102.41       93.29     28.20 o
  -1  -9   5      356.20      400.85     37.09 o
   0  -9   5      615.63      487.00     73.63 o
   1  -9   5       38.97       -5.84     29.27 o
   2  -9   5     5730.08     5394.17    201.59 o
   3  -9   5     5035.63     5114.21    170.93 o
   4  -9   5     3075.98     3252.88    227.22 o
   5  -9   5      967.77      914.97     62.45 o
   6  -9   5     2249.90     2528.49    105.92 o
   7  -9   5     1663.42     1771.27    125.33 o
   8  -9   5      872.70      873.49     80.00 o
   9  -9   5     4212.82     4278.20    166.27 o
  10  -9   5     4876.50     4904.81    208.17 o
  11  -9   5     1001.13     1054.32    295.16 o
  12  -9   5      481.88      345.85    159.41 o
  13  -9   5     1606.61     1748.35    337.94 o
  14  -9   5      457.11      696.73    347.06 o
 -14  -8   5      195.51       23.46    344.89 o
 -13  -8   5     1350.05     1119.38    236.73 o
 -12  -8   5      303.14      252.37    183.31 o
 -11  -8   5      793.70      494.54    185.91 o
 -10  -8   5     4909.79     4977.88    769.27 o
  -9  -8   5     5441.97     5204.01    237.23 o
  -8  -8   5      271.56      240.71     70.36 o
  -7  -8   5      876.24      992.49    105.69 o
  -6  -8   5     7378.60     7709.20    284.29 o
  -5  -8   5     2175.92     1964.45    114.08 o
  -4  -8   5      767.35      785.67    140.09 o
  -3  -8   5     7996.21     8393.69    288.21 o
  -2  -8   5      387.84      394.97     37.45 o
  -1  -8   5      149.43      206.45     35.13 o
   0  -8   5      108.87       80.14     36.95 o
   1  -8   5      342.42      240.82     76.67 o
   2  -8   5     5306.84     4898.36    184.39 o
   3  -8   5     5062.83     5393.11    183.56 o
   4  -8   5     3446.73     3852.23    229.49 o
   5  -8   5     2047.25     2109.73     77.71 o
   6  -8   5     5409.73     5726.07    277.31 o
   7  -8   5     1549.61     1577.73     71.65 o
   8  -8   5      311.45      241.11     49.03 o
   9  -8   5     3460.67     3309.52    126.25 o
  10  -8   5     4446.39     5082.45    321.14 o
  11  -8   5      713.02      864.37    144.26 o
  12  -8   5      180.32      203.84    152.45 o
  13  -8   5       93.06       82.97    281.47 o
  14  -8   5       17.27     -100.34    294.50 o
 -15  -7   5       82.00     -156.37    343.15 o
 -14  -7   5      326.10      -92.52    327.95 o
 -13  -7   5      834.22      587.71    187.21 o
 -12  -7   5      920.33      494.75    246.29 o
 -11  -7   5       27.70      -95.63     95.63 o
 -10  -7   5     2947.74     2585.83    279.52 o
  -9  -7   5     2201.73     2237.83    147.72 o
  -8  -7   5      164.14      160.43     65.85 o
  -7  -7   5     1109.66     1324.21    123.80 o
  -6  -7   5     2427.55     2130.09    132.58 o
  -5  -7   5     2367.27     2300.45    121.33 o
  -4  -7   5     4154.91     4613.83   1219.07 o
  -3  -7   5     1173.53     1180.63    108.59 o
  -2  -7   5     1522.18     1445.15     89.48 o
  -1  -7   5     1300.67     1253.47     52.68 o
   0  -7   5     1471.50     1235.36     96.00 o
   1  -7   5     2317.02     2176.24    191.12 o
   2  -7   5     6510.55     6836.32    371.71 o
   3  -7   5     3409.17     3670.70    101.06 o
   4  -7   5     6609.20     6971.25    255.86 o
   5  -7   5     2557.29     2606.46     68.30 o
   6  -7   5     3119.82     3052.99    138.12 o
   7  -7   5     2083.39     2093.67     85.66 o
   8  -7   5       79.59      103.97     45.16 o
   9  -7   5     3675.02     3613.32    176.18 o
  10  -7   5     1123.55     1276.69    116.77 o
  11  -7   5     2488.78     2369.47    179.08 o
  12  -7   5       21.81       72.66    152.68 o
  13  -7   5      661.46      664.16    298.41 o
  14  -7   5      549.95       41.27    308.40 o
 -15  -6   5      125.28      106.42    292.33 o
 -14  -6   5     1626.15     1921.23    356.19 o
 -13  -6   5     2578.90     3147.90    377.90 o
 -12  -6   5      620.63      481.29    238.47 o
 -11  -6   5      684.07      673.02    128.84 o
 -10  -6   5      126.24      182.15    111.45 o
  -9  -6   5     1120.84     1072.78    102.43 o
  -8  -6   5      230.25      238.84    121.54 o
  -7  -6   5     7354.49     7836.62    713.46 o
  -6  -6   5     4295.86     4350.69    168.76 o
  -5  -6   5      200.31      256.10     77.54 o
  -4  -6   5     5978.63     6020.93    191.02 o
  -3  -6   5     3290.47     3401.23    260.62 o
  -2  -6   5      550.40      472.35     44.95 o
  -1  -6   5     1871.16     1634.30    114.61 o
   0  -6   5      140.63       98.17     33.01 o
   1  -6   5     1599.49     1568.59     69.03 o
   2  -6   5     1319.73     1463.54     81.32 o
   3  -6   5     3510.10     3662.81    108.10 o
   4  -6   5    13530.43    13102.30    529.35 o
   5  -6   5      823.95      833.99     42.39 o
   6  -6   5     1482.97     1470.42     62.26 o
   7  -6   5     2293.98     2332.19     79.41 o
   8  -6   5      152.86      212.51     87.12 o
   9  -6   5       78.65      212.72     71.37 o
  10  -6   5     4877.17     4983.25    429.88 o
  11  -6   5     2265.04     2077.02    182.82 o
  12  -6   5       68.59        3.34    181.13 o
  13  -6   5     3157.21     4038.37    389.20 o
  14  -6   5     1123.95     1518.57    312.31 o
 -15  -5   5       63.30      143.78    230.22 o
 -14  -5   5     1812.54     1872.58    324.91 o
 -13  -5   5     5495.21     5416.63    506.91 o
 -12  -5   5     1448.10     1413.02    244.55 o
 -11  -5   5     1716.86     1749.21    227.96 o
 -10  -5   5     4090.14     4407.49    596.83 o
  -9  -5   5      750.07      650.95    100.74 o
  -8  -5   5      937.18      883.86    124.48 o
  -7  -5   5    11633.71    12258.30    784.91 o
  -6  -5   5     6982.33     7026.96    270.40 o
  -5  -5   5      768.21      926.24    170.71 o
  -4  -5   5     4504.42     4432.64    151.21 o
  -3  -5   5     1298.84     1306.69     62.64 o
  -2  -5   5      335.99      261.63     40.35 o
  -1  -5   5     4303.43     4254.43    211.69 o
   0  -5   5     1549.46     1495.49     64.75 o
   1  -5   5     4525.23     4630.32    199.59 o
   2  -5   5      159.13      188.21     31.56 o
   3  -5   5    11181.94    10724.11    538.87 o
   4  -5   5     8175.01     7918.01    288.47 o
   5  -5   5      577.22      663.25     62.45 o
   6  -5   5     5739.12     5585.38    132.90 o
   7  -5   5     1841.00     1896.00     83.45 o
   8  -5   5      109.85       74.15     64.51 o
   9  -5   5     1210.98     1191.07     87.03 o
  10  -5   5     3636.35     3597.96    145.01 o
  11  -5   5     2210.31     2162.78    187.98 o
  12  -5   5      547.56      646.23    137.04 o
  13  -5   5     4217.69     4799.82    487.80 o
  14  -5   5     2245.66     2064.58    338.38 o
 -15  -4   5        9.30       20.85    360.53 o
 -14  -4   5     2048.23     1490.77    364.87 o
 -13  -4   5     8630.73     8774.34    562.08 o
 -12  -4   5     2211.98     2619.27    288.86 o
 -11  -4   5     4199.85     4191.73    689.78 o
 -10  -4   5     8404.58     8235.51    384.42 o
  -9  -4   5     4455.41     4480.02    201.94 o
  -8  -4   5     1521.90     1609.66    103.77 o
  -7  -4   5     9801.10     9815.97    320.42 o
  -6  -4   5     5833.63     6156.19    571.85 o
  -5  -4   5     1296.96     1448.74     94.08 o
  -4  -4   5     3385.21     3285.86    181.57 o
  -3  -4   5      985.25      909.33     93.61 o
  -2  -4   5     1613.15     1507.31     65.91 o
  -1  -4   5     3660.80     3877.69    141.17 o
   0  -4   5     1165.20     1190.63     50.27 o
   1  -4   5     3507.00     3262.75    150.73 o
   2  -4   5      921.69      920.69     59.34 o
   3  -4   5     3826.61     3690.49     97.06 o
   4  -4   5     1908.95     1854.25     76.84 o
   5  -4   5       91.14       69.54     39.62 o
   6  -4   5     5962.72     5759.83    143.01 o
   7  -4   5    16341.86    16365.14    797.43 o
   8  -4   5      241.40      236.81     52.69 o
   9  -4   5     1882.15     1885.02    123.83 o
  10  -4   5     6779.87     6729.24    274.42 o
  11  -4   5      803.28      734.47     98.74 o
  12  -4   5      748.70      585.10    225.01 o
  13  -4   5     3734.65     3619.20    421.34 o
  14  -4   5     2136.67     2067.62    359.23 o
 -15  -3   5       17.84      522.99    345.33 o
 -14  -3   5     1812.33     1912.54    345.33 o
 -13  -3   5     5118.25     6393.10    453.92 o
 -12  -3   5     5119.78     5573.44    425.25 o
 -11  -3   5     2161.16     2307.05    190.81 o
 -10  -3   5    24968.64    25638.12   1782.23 o
  -9  -3   5     4635.32     4442.56    459.55 o
  -8  -3   5     1126.86      828.40     93.04 o
  -7  -3   5     5857.45     5639.00    162.93 o
  -6  -3   5     1031.81      925.36    134.66 o
  -5  -3   5      447.93      405.28     69.93 o
  -4  -3   5     1811.03     1928.78    308.40 o
  -3  -3   5      700.69      699.01     51.92 o
  -2  -3   5     4066.77     4141.10    238.91 o
  -1  -3   5     1433.03     1432.77     50.94 o
   0  -3   5     1353.51     1349.29     36.31 o
   1  -3   5     3031.48     2999.00    149.40 o
   2  -3   5      854.36      870.43     47.21 o
   3  -3   5     1133.49     1057.80     32.79 o
   4  -3   5       81.84       85.04     20.42 o
   5  -3   5      299.91      267.98     36.32 o
   6  -3   5    10298.06    10255.68    291.17 o
   7  -3   5    22604.63    23250.04   1119.07 o
   8  -3   5     1233.40     1199.32     93.23 o
   9  -3   5     3108.67     3108.81    171.04 o
  10  -3   5     5072.31     5327.24    296.70 o
  11  -3   5      595.89      675.62     93.14 o
  12  -3   5      422.42      313.18    178.96 o
  13  -3   5     2013.73     2364.73    352.28 o
  14  -3   5     1215.85      844.86    354.45 o
 -15  -2   5       39.26       47.78    373.56 o
 -14  -2   5      553.56      669.37    328.39 o
 -13  -2   5     7654.03     8213.56    585.10 o
 -12  -2   5     2527.21     2582.35    610.73 o
 -11  -2   5     2150.88     2477.89    762.11 o
 -10  -2   5    12146.95    12634.29   1178.02 o
  -9  -2   5     7491.63     7179.50    220.99 o
  -8  -2   5      458.39      469.71     70.88 o
  -7  -2   5      777.86      763.05     93.03 o
  -6  -2   5      296.39      416.71     81.88 o
  -5  -2   5     1087.10     1072.78     68.33 o
  -4  -2   5      646.78      692.70     63.72 o
  -3  -2   5     1234.90     1311.23     63.78 o
  -2  -2   5     2851.11     2762.61    102.73 o
  -1  -2   5      507.68      473.67     24.55 o
   0  -2   5     1145.29     1053.51     92.52 o
   1  -2   5      421.60      495.80     31.39 o
   2  -2   5      540.29      517.79     35.99 o
   3  -2   5      283.06      284.89     30.27 o
   4  -2   5      397.74      450.10     33.69 o
   5  -2   5     1033.24     1024.17     91.44 o
   6  -2   5     6596.67     6639.07    141.36 o
   7  -2   5    20370.41    19652.71    402.76 o
   8  -2   5     1133.85     1206.08     71.90 o
   9  -2   5     2466.36     2532.43    128.02 o
  10  -2   5     4428.76     4442.30    243.14 o
  11  -2   5      309.82      532.94    137.10 o
  12  -2   5      307.89      319.70    193.30 o
  13  -2   5     1585.33     1121.55    195.90 o
  14  -2   5      913.16      768.41    306.23 o
 -15  -1   5       70.12      383.12    372.26 o
 -14  -1   5      807.79      779.27    301.02 o
 -13  -1   5     2512.18     3078.84    399.62 o
 -12  -1   5     3048.34     3139.65    613.77 o
 -11  -1   5      246.67      346.63    171.14 o
 -10  -1   5     7988.12     7965.97    308.97 o
  -9  -1   5     2345.79     2351.81    119.93 o
  -8  -1   5      412.55      354.47     68.58 o
  -7  -1   5     3289.36     3159.84    217.92 o
  -6  -1   5     1921.84     1873.39     99.69 o
  -5  -1   5      448.82      482.72     48.93 o
  -4  -1   5      394.95      451.66     57.55 o
  -3  -1   5      369.06      333.29     25.80 o
  -2  -1   5     3005.59     2835.53    142.61 o
  -1  -1   5       40.71       46.73     21.65 o
   0  -1   5       33.79       51.61     11.95 o
   1  -1   5      527.38      545.43     69.45 o
   2  -1   5       65.95       87.61     13.38 o
   3  -1   5     1519.47     1423.82     40.93 o
   4  -1   5      481.54      536.78     31.29 o
   5  -1   5      283.43      285.05     28.87 o
   6  -1   5     6242.07     5864.10    142.13 o
   7  -1   5     7716.38     7429.67    265.52 o
   8  -1   5      382.97      337.06     73.06 o
   9  -1   5     1249.54     1299.93     88.78 o
  10  -1   5     1475.34     1311.03    183.95 o
  11  -1   5      255.49      326.81    116.98 o
  12  -1   5     1293.70     1043.36    197.21 o
  13  -1   5     1087.41     1279.66    242.38 o
  14  -1   5     1259.72     1549.41    339.68 o
 -15   0   5       22.90      215.88    212.84 o
 -14   0   5      755.98      218.92    292.77 o
 -13   0   5     2337.14     2791.72    361.40 o
 -12   0   5     1214.56      969.52    425.69 o
 -11   0   5      123.93       61.25    168.10 o
 -10   0   5        2.50       83.83    172.01 o
  -9   0   5       26.40      -40.31     51.45 o
  -8   0   5      208.14      176.27     69.64 o
  -7   0   5     3956.85     3749.86    145.44 o
  -6   0   5     3776.86     3653.56    140.21 o
  -5   0   5      294.63      325.66     47.13 o
  -4   0   5      288.06      287.17     52.99 o
  -3   0   5      378.09      323.35     40.69 o
  -2   0   5     2115.89     2128.43     80.98 o
  -1   0   5      306.13      300.24     27.83 o
   0   0   5      556.52      482.63     32.04 o
   1   0   5      629.97      593.09     44.06 o
   2   0   5      428.55      496.52     20.80 o
   3   0   5     3092.10     2804.03     99.18 o
   4   0   5      158.81      126.77     19.90 o
   5   0   5      576.37      601.77     33.64 o
   6   0   5     2103.14     2002.33    112.56 o
   7   0   5     6676.86     6392.81    230.71 o
   8   0   5      111.90       87.36     47.82 o
   9   0   5       17.90        7.28     44.28 o
  10   0   5      835.25      726.71     79.55 o
  11   0   5      220.17      -50.82    167.23 o
  12   0   5      766.53      767.97    204.59 o
  13   0   5     3423.34     3474.12    407.88 o
  14   0   5      497.45      354.45    258.45 o
 -15   1   5       64.09     -307.97    307.97 o
 -14   1   5      808.83      424.82    330.99 o
 -13   1   5     2510.11     2900.31    322.30 o
 -12   1   5     3046.76     3309.49    598.57 o
 -11   1   5      246.73      494.32    161.15 o
 -10   1   5     7993.73     7968.27    339.03 o
  -9   1   5     2291.83     1954.39    182.99 o
  -8   1   5      411.40      403.44     90.53 o
  -7   1   5     3275.98     2930.49    247.92 o
  -6   1   5     1968.70     1848.78    201.26 o
  -5   1   5      454.33      550.29     63.62 o
  -4   1   5      438.30      294.12     47.37 o
  -3   1   5      333.70      251.07     52.56 o
  -2   1   5     3008.12     2732.84    101.78 o
  -1   1   5       43.74       13.26     15.46 o
   0   1   5       35.31       18.92     31.89 o
   1   1   5      532.63      501.10     36.20 o
   2   1   5       63.35       83.21     13.13 o
   3   1   5     1547.75     1491.31     51.92 o
   4   1   5      624.04      557.86     42.54 o
   5   1   5      284.60      274.46     29.39 o
   6   1   5     6285.97     5949.07    131.08 o
   7   1   5     7685.44     7087.16    381.98 o
   8   1   5      389.37      297.33     40.24 o
   9   1   5     1260.45     1211.99     70.32 o
  10   1   5     1421.86     1408.28     94.21 o
  11   1   5      251.17      145.95    149.42 o
  12   1   5     1273.97     1094.19    224.57 o
  13   1   5     1098.23      914.79    264.97 o
  14   1   5     1253.33     1330.92    256.28 o
 -15   2   5       45.96     -285.38    298.41 o
 -14   2   5      548.96      264.97    209.80 o
 -13   2   5     7673.73     8550.20    581.19 o
 -12   2   5     2534.63     2163.61    242.81 o
 -11   2   5     2178.21     2135.81    241.08 o
 -10   2   5    12162.64    12920.57   1158.04 o
  -9   2   5     7558.60     8065.95    513.57 o
  -8   2   5      451.99      610.64    112.23 o
  -7   2   5      807.34      795.32    107.10 o
  -6   2   5      268.58      230.75     62.89 o
  -5   2   5     1100.17     1235.88    148.12 o
  -4   2   5      582.57      608.85     45.83 o
  -3   2   5     1324.25     1263.95     90.32 o
  -2   2   5     2842.28     2557.41     93.54 o
  -1   2   5      505.53      468.43     29.64 o
   0   2   5     1126.61     1006.37     31.95 o
   1   2   5      439.07      456.26     28.04 o
   2   2   5      539.11      494.95     28.56 o
   3   2   5      284.26      280.87     18.62 o
   4   2   5      357.85      416.69     44.43 o
   5   2   5     1027.84      984.93     38.17 o
   6   2   5     6598.40     6290.27    184.58 o
   7   2   5    20324.55    19233.85    605.97 o
   8   2   5     1141.85     1317.58     98.85 o
   9   2   5     2477.20     2338.67     87.92 o
  10   2   5     4418.18     4286.15    175.68 o
  11   2   5      306.30      370.06    104.03 o
  12   2   5      312.06      217.62    143.78 o
  13   2   5     1581.06     1441.68    296.24 o
  14   2   5      910.40      476.07    216.75 o
 -15   3   5       16.16      -79.49    201.98 o
 -14   3   5     1813.99     2045.03    279.30 o
 -13   3   5     5115.42     6154.63    514.30 o
 -12   3   5     5101.68     6239.77    411.79 o
 -11   3   5     2114.68     2203.57    256.71 o
 -10   3   5    24873.24    26987.60   1059.87 o
  -9   3   5     4606.72     4583.65    181.54 o
  -8   3   5     1148.54     1025.65    137.73 o
  -7   3   5     5797.06     5727.09    287.42 o
  -6   3   5      936.68      802.70     38.81 o
  -5   3   5      434.45      399.04     59.64 o
  -4   3   5     1883.61     1847.63     60.05 o
  -3   3   5      696.75      624.81     31.28 o
  -2   3   5     4101.35     3818.89    106.77 o
  -1   3   5     1439.24     1379.04     47.13 o
   0   3   5     1357.13     1220.00     92.93 o
   1   3   5     3030.35     2919.53    123.98 o
   2   3   5      837.94      842.45     45.85 o
   3   3   5     1080.69      927.63     37.81 o
   4   3   5       42.29       54.87     22.25 o
   5   3   5      299.99      268.78     29.64 o
   6   3   5    10356.20    10063.39    386.18 o
   7   3   5    22686.11    21933.85    735.02 o
   8   3   5     1259.24     1225.12     61.70 o
   9   3   5     3007.72     2861.14    118.03 o
  10   3   5     5113.12     5613.95    474.34 o
  11   3   5      594.47      607.62     93.11 o
  12   3   5      426.75      377.04    203.29 o
  13   3   5     1984.96    56016.75  20776.50 o
  14   3   5     1219.86     1029.46    353.58 o
 -15   4   5        7.29      -47.35    314.05 o
 -14   4   5     2049.38     2980.23    345.76 o
 -13   4   5     8629.34     9610.94    566.42 o
 -12   4   5     2253.53     2696.59    305.36 o
 -11   4   5     4246.88     4524.86    351.84 o
 -10   4   5     8505.44     9736.04    541.66 o
  -9   4   5     4413.01     4344.54    588.79 o
  -8   4   5     1494.63     1628.90    140.67 o
  -7   4   5     9763.67     9353.93    351.04 o
  -6   4   5     5989.30     5427.80    208.28 o
  -5   4   5     1292.38     1306.27     67.33 o
  -4   4   5     3294.31     3091.88    150.51 o
  -3   4   5      980.87      947.94     85.79 o
  -2   4   5     1545.05     1511.33     59.76 o
  -1   4   5     3587.53     3487.99    115.91 o
   0   4   5     1161.23     1205.33     36.54 o
   1   4   5     3454.42     3318.67     69.45 o
   2   4   5      952.67      905.78     31.50 o
   3   4   5     4001.52     3827.38     94.25 o
   4   4   5     2008.87     1997.79     68.56 o
   5   4   5       90.73       94.51     25.87 o
   6   4   5     5878.48     5753.72    208.92 o
   7   4   5    16293.41    15962.15    629.13 o
   8   4   5      228.68      250.83     45.02 o
   9   4   5     1945.44     1852.40     84.53 o
  10   4   5     6702.88     6311.18    287.02 o
  11   4   5      802.82      616.46    104.33 o
  12   4   5      735.70      635.01    124.35 o
  13   4   5     3782.06     3728.66    499.09 o
  14   4   5     2114.53     1372.18    329.69 o
 -15   5   5       68.27     -101.21    267.14 o
 -14   5   5     1795.56     1659.74    366.18 o
 -13   5   5     5511.76     6295.80    489.10 o
 -12   5   5     1407.25     1812.64    291.46 o
 -11   5   5     1704.08     1430.82    244.55 o
 -10   5   5     4003.93     4497.50    300.15 o
  -9   5   5      772.51      704.34    114.58 o
  -8   5   5      967.72     1058.61     52.98 o
  -7   5   5    11680.76    11756.38    269.42 o
  -6   5   5     6827.13     6817.70    618.34 o
  -5   5   5      767.34      723.88     59.47 o
  -4   5   5     4635.03     4365.74    190.71 o
  -3   5   5     1376.79     1440.80     81.88 o
  -2   5   5      394.25      349.09     31.63 o
  -1   5   5     4349.52     4294.51    238.91 o
   0   5   5     1542.67     1574.34     91.59 o
   1   5   5     4506.85     4439.07    127.55 o
   2   5   5      177.22      186.64     16.32 o
   3   5   5    10861.06    10531.03    329.80 o
   4   5   5     8163.17     7809.03    182.34 o
   5   5   5      549.64      561.90     61.71 o
   6   5   5     5801.05     5614.06    262.91 o
   7   5   5     1866.10     1828.75     99.01 o
   8   5   5       97.08       54.18     45.02 o
   9   5   5     1177.42     1115.17    121.19 o
  10   5   5     3684.50     3900.20    242.63 o
  11   5   5     2180.20     2094.54    164.80 o
  12   5   5      555.64      573.89    194.60 o
  13   5   5     4142.79     4530.95    488.24 o
  14   5   5     2254.03     1780.93    434.37 o
 -15   6   5      122.68      173.31    283.65 o
 -14   6   5     1645.23     1215.81    297.11 o
 -13   6   5     2582.23     2796.49    304.93 o
 -12   6   5      632.86      659.81    240.64 o
 -11   6   5      682.70      694.13    198.94 o
 -10   6   5      147.61      254.11    131.62 o
  -9   6   5     1104.46     1084.48    157.94 o
  -8   6   5      224.78      244.06     59.76 o
  -7   6   5     7240.53     7682.71    212.11 o
  -6   6   5     4336.81     4283.79    404.00 o
  -5   6   5      186.58      150.80     41.13 o
  -4   6   5     5933.15     5518.63    433.88 o
  -3   6   5     3229.56     3035.12    115.84 o
  -2   6   5      496.36      531.00     51.19 o
  -1   6   5     1813.75     1696.30    140.52 o
   0   6   5      145.10      130.55     27.65 o
   1   6   5     1602.71     1708.90     49.85 o
   2   6   5     1238.25     1313.56     47.83 o
   3   6   5     3639.41     3529.09     82.39 o
   4   6   5    13663.72    13517.21    339.84 o
   5   6   5      838.76      864.40     50.43 o
   6   6   5     1526.81     1440.13     75.95 o
   7   6   5     2227.44     2236.12    146.60 o
   8   6   5      140.62      190.08     56.53 o
   9   6   5       67.63      -53.77    100.93 o
  10   6   5     4874.87     4815.13    214.91 o
  11   6   5     2298.89     2404.18    153.26 o
  12   6   5       72.44       53.37     98.52 o
  13   6   5     3213.15     3013.68    371.82 o
  14   6   5     1135.91      413.96    210.67 o
 -15   7   5       83.38      296.24    366.61 o
 -14   7   5      317.91      318.83    327.08 o
 -13   7   5      828.42      617.24    238.91 o
 -12   7   5      926.13     1117.64    211.54 o
 -11   7   5       24.85      -36.05    172.01 o
 -10   7   5     3017.96     3235.23    160.28 o
  -9   7   5     2257.07     2331.47    113.08 o
  -8   7   5      140.05      124.22     46.20 o
  -7   7   5     1071.00     1047.65    101.27 o
  -6   7   5     2479.53     2231.74    117.01 o
  -5   7   5     2390.41     2311.74    132.49 o
  -4   7   5     4194.52     4114.18    303.10 o
  -3   7   5     1183.86     1169.08     72.44 o
  -2   7   5     1681.63     1723.31     80.08 o
  -1   7   5     1452.84     1422.27     73.70 o
   0   7   5     1492.52     1616.22     64.62 o
   1   7   5     2354.91     2307.06     66.96 o
   2   7   5     6671.92     6461.73    267.57 o
   3   7   5     3325.73     3631.72     97.88 o
   4   7   5     6429.72     6673.68    292.98 o
   5   7   5     2531.45     2449.39     99.24 o
   6   7   5     3080.69     3052.03     81.35 o
   7   7   5     2107.02     2156.67    123.62 o
   8   7   5       87.52      128.27     57.34 o
   9   7   5     3767.91     3860.43    132.72 o
  10   7   5     1104.83     1294.87    186.13 o
  11   7   5     2488.07     2580.42    392.67 o
  12   7   5       23.01       98.17    225.87 o
  13   7   5      649.87      636.36    248.90 o
  14   7   5      540.73     -245.86    245.86 o
 -15   8   5        9.62      -19.11    256.28 o
 -14   8   5      190.45      232.39    223.27 o
 -13   8   5     1372.64      957.79    351.84 o
 -12   8   5      309.52      280.61    174.18 o
 -11   8   5      800.21      673.71    185.04 o
 -10   8   5     4866.30     4968.55    255.41 o
  -9   8   5     5341.09     5879.07    215.74 o
  -8   8   5      313.82      142.53     70.73 o
  -7   8   5      899.97      869.74    117.67 o
  -6   8   5     7426.23     7553.04    473.97 o
  -5   8   5     2133.47     2143.27    196.08 o
  -4   8   5      772.44      763.91    128.66 o
  -3   8   5     7981.60     8217.43    723.14 o
  -2   8   5      326.50      284.68     47.44 o
  -1   8   5       97.80       80.98     36.01 o
   0   8   5      121.46       81.34     24.35 o
   1   8   5      301.31      288.41     25.89 o
   2   8   5     5211.34     5111.79    130.43 o
   3   8   5     4973.96     5376.75    114.44 o
   4   8   5     3556.25     3620.66    150.00 o
   5   8   5     2088.51     1948.57     80.83 o
   6   8   5     5454.83     5957.13    304.68 o
   7   8   5     1446.03     1349.21     71.89 o
   8   8   5      343.84      212.36     57.18 o
   9   8   5     3407.33     3467.91    154.53 o
  10   8   5     4465.08     4961.75    375.73 o
  11   8   5      703.08      844.96    190.04 o
  12   8   5      163.35      324.91    198.07 o
  13   8   5       92.81      165.06    244.55 o
  14   8   5       13.98      102.51    235.43 o
 -14   9   5      399.94      467.39    283.21 o
 -13   9   5     1332.40     1067.25    238.04 o
 -12   9   5     1352.81     1086.80    266.71 o
 -11   9   5      798.38      913.05    198.07 o
 -10   9   5     7182.03     7242.69    222.25 o
  -9   9   5     6598.45     6880.95    253.66 o
  -8   9   5      366.00       75.11    170.78 o
  -7   9   5     8919.95     8995.38    518.97 o
  -6   9   5     2544.48     2651.18    110.80 o
  -5   9   5     4787.42     4661.27    336.43 o
  -4   9   5       90.97       61.57     41.03 o
  -3   9   5     2926.92     2888.80    200.21 o
  -2   9   5      131.32       13.32     37.61 o
  -1   9   5      374.86      393.66     40.06 o
   0   9   5      640.45      518.13     32.77 o
   1   9   5       70.66       67.56     38.75 o
   2   9   5     5874.75     6049.72    162.70 o
   3   9   5     5137.16     5076.29    185.93 o
   4   9   5     3162.98     3082.14    102.36 o
   5   9   5      948.88      908.71     60.56 o
   6   9   5     2241.72     2535.39     96.14 o
   7   9   5     1746.16     1972.37    120.72 o
   8   9   5      831.76      679.65     81.80 o
   9   9   5     4274.10     4761.34    211.28 o
  10   9   5     4904.29     5009.50    394.35 o
  11   9   5      998.91     1012.78    315.57 o
  12   9   5      502.02      248.90    213.71 o
  13   9   5     1592.02     1353.94    281.91 o
  14   9   5      472.08      306.67    269.31 o
 -14  10   5     2318.37     2075.00    317.53 o
 -13  10   5     1743.84     2180.55    398.75 o
 -12  10   5      526.35      443.93    253.24 o
 -11  10   5      443.69      195.47    168.97 o
 -10  10   5     4510.67     4715.07    287.34 o
  -9  10   5     2150.31     2128.27    160.72 o
  -8  10   5      965.17      861.93    111.85 o
  -7  10   5     7086.95     7490.94    219.70 o
  -6  10   5    16294.42    17104.16   1142.76 o
  -5  10   5     3562.75     3380.50    185.88 o
  -4  10   5     2976.20     2943.72    117.94 o
  -3  10   5     2316.17     2243.83     96.72 o
  -2  10   5      477.73      514.72    123.47 o
  -1  10   5      322.44      314.59     45.55 o
   0  10   5      541.20      550.01     53.83 o
   1  10   5      767.31      672.32     41.51 o
   2  10   5     2326.90     2328.81    133.89 o
   3  10   5    14476.53    15548.74    551.11 o
   4  10   5     6254.03     6373.31    198.81 o
   5  10   5      592.20      443.43     49.98 o
   6  10   5      926.94      914.14     94.61 o
   7  10   5      637.91      723.80     73.81 o
   8  10   5      537.19      366.17     88.46 o
   9  10   5     2949.08     3298.54    191.35 o
  10  10   5     6449.79     6504.21    280.14 o
  11  10   5     2435.55     2367.46    282.99 o
  12  10   5      542.48      245.86    209.37 o
  13  10   5     3751.44     3789.04    477.38 o
  14  10   5     1047.43      395.71    186.78 o
 -14  11   5     1596.74     1682.33    322.74 o
 -13  11   5     2952.91     2823.86    287.12 o
 -12  11   5      526.45      507.78    267.14 o
 -11  11   5      433.39      129.44    263.23 o
 -10  11   5     2383.78     2352.95    172.66 o
  -9  11   5     2456.27     2653.15    216.32 o
  -8  11   5     2234.43     2362.56    220.23 o
  -7  11   5    11191.97    11192.12    655.85 o
  -6  11   5     6451.44     6510.19    255.70 o
  -5  11   5     2160.61     2392.59    187.17 o
  -4  11   5     3339.99     3095.24    385.70 o
  -3  11   5      186.48      186.68     40.67 o
  -2  11   5      434.54      532.60     40.00 o
  -1  11   5      301.25      318.28     38.96 o
   0  11   5       47.85       79.44     22.96 o
   1  11   5     2738.55     2626.05     86.41 o
   2  11   5      936.92      954.06     34.95 o
   3  11   5    12150.74    12799.49    539.51 o
   4  11   5     9419.23     9477.13    302.07 o
   5  11   5      264.04      374.73     80.65 o
   6  11   5     1879.32     1866.85    149.28 o
   7  11   5      776.61      730.90     97.10 o
   8  11   5      308.55      208.05    115.18 o
   9  11   5     2198.91     2105.39    176.51 o
  10  11   5     6621.81     6924.95    945.85 o
  11  11   5     4087.30     4736.69    494.10 o
  12  11   5      408.99      284.95    221.10 o
  13  11   5     4372.99     5029.17    472.16 o
 -14  12   5     1543.23     1903.42    423.95 o
 -13  12   5      890.17      609.43    327.08 o
 -12  12   5      101.42     -229.78    229.78 o
 -11  12   5      835.04     1044.67    267.14 o
 -10  12   5     3113.51     3489.01    181.10 o
  -9  12   5     1772.83     1472.09    150.73 o
  -8  12   5     1685.45     1697.53    202.85 o
  -7  12   5     9915.43    10109.22    629.74 o
  -6  12   5     1339.74     1175.79     98.57 o
  -5  12   5     3966.55     3923.34    164.24 o
  -4  12   5     4689.40     4188.59    432.17 o
  -3  12   5      103.05       76.89     44.58 o
  -2  12   5       47.31      -61.07     61.59 o
  -1  12   5     1060.79     1131.10     69.28 o
   0  12   5      912.25      862.32     53.18 o
   1  12   5     1219.72     1198.03     45.88 o
   2  12   5     4252.52     4357.74    157.84 o
   3  12   5      981.93      992.85     58.01 o
   4  12   5    12177.30    12789.08    311.60 o
   5  12   5      950.77      949.06     66.37 o
   6  12   5     1475.93     1523.08     99.44 o
   7  12   5     3204.66     3268.36    130.64 o
   8  12   5      129.10      225.71    100.68 o
   9  12   5      585.80      745.01    200.46 o
  10  12   5     9964.52    10684.28    648.95 o
  11  12   5     3242.37     3252.27    197.29 o
  12  12   5      327.66      257.15    170.27 o
  13  12   5     2004.32     1756.17    296.24 o
 -14  13   5      381.46      355.32    289.29 o
 -13  13   5      564.53      414.39    352.28 o
 -12  13   5       13.90      186.35    267.14 o
 -11  13   5     1288.80     1204.08    258.02 o
 -10  13   5     4479.85     4364.05    326.00 o
  -9  13   5     2215.61     2608.84    289.73 o
  -8  13   5     2751.73     2408.60    217.19 o
  -7  13   5     1362.71     1202.65    291.90 o
  -6  13   5     2903.91     2789.87    171.77 o
  -5  13   5     8034.77     8108.27    654.78 o
  -4  13   5     3096.86     3142.96    309.85 o
  -3  13   5     2248.74     2426.62     98.93 o
  -2  13   5     1067.41     1201.61    132.96 o
  -1  13   5      897.97      824.28     80.71 o
   0  13   5     1278.98     1323.02     47.58 o
   1  13   5     8255.04     8781.95    186.78 o
   2  13   5    10041.55    10402.21    279.97 o
   3  13   5     5295.49     5633.01    178.75 o
   4  13   5     3607.37     3948.19    127.69 o
   5  13   5     2036.10     2143.48    123.01 o
   6  13   5     1800.56     1814.92    106.87 o
   7  13   5     2514.33     2234.50    975.28 o
   8  13   5     1942.58     1902.02    143.28 o
   9  13   5     1781.06     2154.06    254.11 o
  10  13   5     2538.28     2695.29    274.96 o
  11  13   5     2915.40     2563.62    289.08 o
  12  13   5      111.98        1.30    229.35 o
  13  13   5     1045.53      943.89    309.71 o
 -14  14   5       10.78     -228.91    242.81 o
 -13  14   5      252.76      175.05    227.18 o
 -12  14   5      136.96       34.32    163.32 o
 -11  14   5      895.20      499.53    171.14 o
 -10  14   5     4179.48     4222.42    260.71 o
  -9  14   5     1516.03     1574.17    183.74 o
  -8  14   5     2388.51     2110.18    242.38 o
  -7  14   5     3059.35     3104.90    182.87 o
  -6  14   5    10972.82    11702.10    746.25 o
  -5  14   5     5440.80     5606.01    407.48 o
  -4  14   5     4281.40     4682.16    138.20 o
  -3  14   5     2274.35     2299.32    277.21 o
  -2  14   5     1612.98     1675.38    113.48 o
  -1  14   5     5151.79     5076.39    261.88 o
   0  14   5      302.64      262.31     30.89 o
   1  14   5     3367.02     3276.24    111.82 o
   2  14   5     6521.92     6817.73    142.37 o
   3  14   5     3440.87     3691.88    159.14 o
   4  14   5     2316.25     2620.04    140.44 o
   5  14   5     1962.03     1914.71    100.17 o
   6  14   5      161.17      121.49     68.75 o
   7  14   5     4747.03     5323.17    297.33 o
   8  14   5     2135.54     1737.06    218.49 o
   9  14   5     1800.11     1830.88    208.50 o
  10  14   5     3905.35     4593.93    396.58 o
  11  14   5      863.07      427.42    235.00 o
  12  14   5      291.97      226.74    212.41 o
  13  14   5      229.07      269.75    207.20 o
 -13  15   5     1017.75      690.22    285.82 o
 -12  15   5      183.36      387.03    241.08 o
 -11  15   5      268.01      322.74    258.45 o
 -10  15   5      935.84      742.78    257.15 o
  -9  15   5     5446.30     5744.58    399.62 o
  -8  15   5     2582.18     2497.21    244.12 o
  -7  15   5     4420.18     4494.46    302.76 o
  -6  15   5     3763.40     3441.20    473.25 o
  -5  15   5     3495.77     3565.18    147.89 o
  -4  15   5      106.82       -1.17     91.05 o
  -3  15   5     4663.27     5261.33    400.99 o
  -2  15   5     9531.61     9521.71    313.60 o
  -1  15   5     8456.25     8781.38    265.14 o
   0  15   5     4219.10     4749.09    192.15 o
   1  15   5    11762.81    12614.41    341.83 o
   2  15   5    13930.37    14547.42    378.28 o
   3  15   5      310.73      386.96     55.76 o
   4  15   5      605.68      554.63    110.45 o
   5  15   5     1620.13     1587.36    109.68 o
   6  15   5      719.32      644.06    187.33 o
   7  15   5      290.47      209.80     92.96 o
   8  15   5     2531.37     2568.45    195.03 o
   9  15   5     1590.71     1589.37    199.81 o
  10  15   5     1840.82     1287.92    186.78 o
  11  15   5       84.24      150.29    214.58 o
  12  15   5     1706.62     1366.10    307.97 o
  13  15   5      676.94      685.01    370.95 o
 -13  16   5     1102.98     1220.59    318.40 o
 -12  16   5       67.11     -127.27    205.02 o
 -11  16   5      406.14      -12.60    259.32 o
 -10  16   5      881.87      653.73    232.39 o
  -9  16   5     1142.23      761.02    232.82 o
  -8  16   5     1416.72     1363.93    196.34 o
  -7  16   5     1920.72     1546.37    244.12 o
  -6  16   5    12100.77    11558.11    487.80 o
  -5  16   5      300.40      175.56     91.31 o
  -4  16   5      970.53     1008.91     81.79 o
  -3  16   5     2444.77     2504.85    137.50 o
  -2  16   5     1333.77     1256.19     69.53 o
  -1  16   5     9135.44     9623.66    327.84 o
   0  16   5     1934.84     1923.64     68.02 o
   1  16   5     2098.24     2261.76     75.66 o
   2  16   5     4524.07     4627.74    113.89 o
   3  16   5     4015.60     4074.08    137.31 o
   4  16   5      592.32      405.77     59.37 o
   5  16   5      276.11      130.57     97.20 o
   6  16   5     3759.21     3404.18    237.17 o
   7  16   5      216.93       86.01    147.25 o
   8  16   5      989.41      936.51    165.06 o
   9  16   5     3480.28     3436.76    337.94 o
  10  16   5      920.93     1184.10    264.97 o
  11  16   5       24.24      143.34    211.97 o
  12  16   5     1016.35      554.69    228.48 o
 -13  17   5     1698.37     1238.83    302.32 o
 -12  17   5      264.92      516.90    302.32 o
 -11  17   5     1183.54     1298.78    296.68 o
 -10  17   5     2163.00     1603.27    183.74 o
  -9  17   5     4801.13     4932.74    390.07 o
  -8  17   5     2285.46     2428.15    257.15 o
  -7  17   5     6663.36     7418.22    436.11 o
  -6  17   5     1017.60     1231.88    197.64 o
  -5  17   5      835.12      898.71    161.37 o
  -4  17   5     1809.22     1601.60    116.88 o
  -3  17   5      269.38      211.83     63.31 o
  -2  17   5     2967.61     2837.99    172.67 o
  -1  17   5     6035.58     6372.85    169.35 o
   0  17   5     2003.44     2330.22     71.48 o
   1  17   5     1759.19     1830.38     73.71 o
   2  17   5     1733.59     1883.08     70.23 o
   3  17   5     1118.24     1254.76     76.72 o
   4  17   5     1287.77     1257.03     81.58 o
   5  17   5       60.94      -94.34    163.76 o
   6  17   5     2552.64     2598.85    518.64 o
   7  17   5     4258.80     4020.56    271.05 o
   8  17   5       86.60      201.55    179.40 o
   9  17   5     1702.48     1641.50    221.96 o
  10  17   5     3481.40     3515.82    282.34 o
  11  17   5     1029.14      488.24    220.23 o
  12  17   5     1645.26     1624.56    311.88 o
 -12  18   5      176.17      159.85    213.28 o
 -11  18   5      794.79      234.56    279.74 o
 -10  18   5     2520.88     2872.94    357.05 o
  -9  18   5     2748.74     2568.01    337.94 o
  -8  18   5      366.90      347.93    185.91 o
  -7  18   5     1638.90     1490.33    191.99 o
  -6  18   5      810.93      625.50    175.92 o
  -5  18   5     1714.91     1746.50    292.77 o
  -4  18   5     4241.10     4078.02    480.85 o
  -3  18   5      590.48      569.97     67.20 o
  -2  18   5     1918.78     2008.60     96.16 o
  -1  18   5     3368.89     3310.05    120.74 o
   0  18   5     1221.33     1175.14     62.70 o
   1  18   5       76.17       29.36     38.62 o
   2  18   5     1025.26     1068.58     53.10 o
   3  18   5      373.90      296.82     96.01 o
   4  18   5     1055.26     1067.53    103.69 o
   5  18   5     1006.59     1000.26    124.18 o
   6  18   5     2159.15     2332.15    225.44 o
   7  18   5     9144.39     9711.71    530.80 o
   8  18   5      857.46      877.00    140.74 o
   9  18   5     1774.75     1979.87    294.94 o
  10  18   5     3325.36     2829.94    338.81 o
  11  18   5      356.16      196.34    182.44 o
  12  18   5      667.81      866.57    356.19 o
 -12  19   5      455.65      595.53    287.55 o
 -11  19   5     2312.92     2793.45    451.31 o
 -10  19   5     2161.45     1862.16    334.90 o
  -9  19   5     1465.42      923.04    246.72 o
  -8  19   5      186.29      361.83    340.11 o
  -7  19   5      387.89       22.15    124.67 o
  -6  19   5      100.06      182.00    157.24 o
  -5  19   5     3639.23     3451.55    477.38 o
  -4  19   5     1179.70     1125.90    211.11 o
  -3  19   5      966.67      852.26    107.60 o
  -2  19   5     6070.32     6400.33    262.40 o
  -1  19   5     2488.05     2426.73     99.77 o
   0  19   5     1329.98     1418.89     90.17 o
[truncated: 1,025,966 more chars]
